# Supplementary material for: Coaxial Dielectric Spectroscopy as an In-Line Process Analytical Technique for Reaction Monitoring
Source: Org Process Res Dev. 2023 May 30;27(6):1094–103. doi: 10.1021/acs.oprd.3c00081 (PMC10278184; doi:10.1021/acs.oprd.3c00081)
Supplement: Supplementary file 2 — op3c00081_si_002.xlsx [file op3c00081_si_002.xlsx]

## Sheet: Summary
	Summary of Workbook Contents and Additional Data Processing Details
	Tabs e'_run1 to e'_run5 contain raw dielectric constant vs frequency data for 5 independent reactions. In each case, column B is a spectrum of the mixture prior to addition of the initiating reagent (pivalic anhydride), and columns C onwards contain data pertaining to the chemical reaction.
	Tabs e''_run1 to e''_run5 contain raw dielectric loss vs frequency data for 5 independent reactions. In each case, column B is a spectrum of the mixture prior to addition of the initiating reagent (pivalic anhydride), and columns C onwards contain data pertaining to the chemical reaction.
	The NMR models tab contains the concentration-time data measured by NMR spectroscopy for each reaction, as well as the concentration-time data predicted using a mathematical fit to the experimental data. The model used to fit each experimental data set was produced in MATLAB, and is provided.
	The e'_PLS-models tab contains the experimentally-observed ("Y measured") concentration-time data, and the concentration-time data ("Y predicted") calculated by applying a PLS model to the raw dielectric constant data from each run. The summary statistics for the PLS model, which was created using Eigenvectors 'PLS_toolbox' plug-in for MATLAB, is provided. Please note that translation of the pred…
	The e''_PLS-models tab contains the experimentally-observed ("Y measured") concentration-time data, and the concentration-time data ("Y predicted") calculated by applying a PLS model to the raw dielectric loss data from each run. The summary statistics for the PLS model, which was created using Eigenvectors 'PLS_toolbox' plug-in for MATLAB, is provided. Please note that translation of the predict…

## Sheet: e'_run1
	time /min →
	before Piv2O added	1	2	3	4	5	6	7	8	9	10	11	12	13	14	15	16	17	18	19	20	25	30	35	40	45	50	55	60	65	70	75	80
frequency	e'	e'	e'	e'	e'	e'	e'	e'	e'	e'	e'	e'	e'	e'	e'	e'	e'	e'	e'	e'	e'	e'	e'	e'	e'	e'	e'	e'	e'	e'	e'	e'	e'
1000000000	33.6997	32.5173	32.3198	32.1413	32.2506	32.2288	32.2288	32.224	32.4119	32.2288	32.202	32.311	32.329	32.3082	32.3889	32.3888	32.318	32.2068	32.2311	32.2537	32.1327	32.2243	32.3794	32.0082	32.063	32.1556	32.1876	32.2246	32.1361	32.3781	32.2736	32.3803	32.2703
1090000000	33.7351	32.3364	32.2463	32.1579	32.1184	32.1193	32.1193	32.1585	32.2231	32.2133	32.1926	32.2789	32.3428	32.4025	32.3313	32.3516	32.3079	32.2149	32.188	32.1016	32.1064	32.2481	32.2681	32.1674	32.2255	32.1926	32.2198	32.1874	32.2135	32.3384	32.174	32.232	32.207
1180000000	33.6267	32.0074	32.0359	32.1565	31.9669	31.8445	31.8445	31.9317	31.9749	31.9907	32.132	32.1214	32.1628	32.2711	32.2085	32.1958	32.0675	32.0468	32.0359	31.9248	32.0434	32.1339	32.0989	32.0306	32.209	32.0683	31.9716	32.1369	32.028	32.0573	32.0777	32.0263	32.1038
1270000000	33.62	31.9812	32.0288	32.0276	31.9085	31.7453	31.7453	31.9705	31.9266	32.0382	32.1642	32.0227	32.1577	32.1802	32.1404	32.1953	32.1078	32.0081	31.9979	32.0079	32.0171	31.9981	32.0771	32.0031	32.0927	32.0073	31.9397	32.0728	32.0615	32.0391	32.0563	32.0186	32.0304
1360000000	33.3367	31.8491	31.86	31.7938	31.6849	31.6224	31.6224	31.6964	31.7114	31.7815	31.8963	31.9134	31.9891	32.0161	32.0101	32.0105	31.9025	31.8913	31.7615	31.7829	31.8029	31.8811	31.9242	31.8003	31.955	31.9055	31.8452	31.912	31.8699	31.8859	31.8535	31.908	31.9199
1450000000	33.2595	31.856	31.7815	31.7365	31.7222	31.6821	31.6821	31.7333	31.7995	31.7776	31.7976	31.9365	31.9376	32.0385	31.9256	31.9547	31.9077	31.8857	31.8544	31.7356	31.7518	31.8362	31.9026	31.835	31.9444	31.8839	31.9796	31.9141	31.8798	31.9787	31.8649	31.9434	31.8338
1540000000	33.0613	31.6473	31.5409	31.5186	31.6121	31.5166	31.5166	31.5451	31.6688	31.5971	31.6462	31.7589	31.7946	31.8597	31.8223	31.8437	31.7902	31.7403	31.7941	31.5436	31.6646	31.7455	31.7724	31.7393	31.8297	31.8003	31.8554	31.7644	31.7634	31.9091	31.7223	31.8891	31.7036
1630000000	32.9276	31.4734	31.4839	31.3728	31.4058	31.4022	31.4022	31.4428	31.4634	31.5188	31.5589	31.6272	31.6239	31.7136	31.7008	31.7009	31.6694	31.5985	31.5946	31.4752	31.5195	31.6344	31.6389	31.5809	31.6846	31.6053	31.6137	31.6831	31.5879	31.7002	31.6171	31.6844	31.6034
1720000000	32.8517	31.3373	31.2824	31.3105	31.2333	31.2535	31.2535	31.2452	31.2826	31.336	31.4381	31.4234	31.4873	31.5821	31.5733	31.471	31.4969	31.3638	31.3283	31.3392	31.3103	31.4148	31.464	31.3324	31.4444	31.4398	31.3823	31.513	31.421	31.4875	31.4182	31.4795	31.4449
1810000000	32.8105	31.28	31.2202	31.1674	31.1172	31.0895	31.0895	31.2307	31.1442	31.3121	31.3229	31.3208	31.4709	31.4648	31.5085	31.367	31.4088	31.2472	31.2249	31.2398	31.269	31.3714	31.3681	31.2388	31.4009	31.3166	31.1892	31.4153	31.3639	31.3592	31.321	31.4218	31.3296
1900000000	32.6993	31.1744	31.1544	31.1441	31.0799	31.0839	31.0839	31.0911	31.1492	31.1856	31.2743	31.3053	31.3759	31.3892	31.4087	31.3269	31.3011	31.2375	31.2307	31.1725	31.1811	31.2805	31.3486	31.2495	31.3517	31.3311	31.2354	31.3737	31.3078	31.3563	31.3231	31.3309	31.3502
1990000000	32.5938	31.1515	31.0832	31.0027	31.0428	31.0327	31.0327	31.0985	31.1066	31.1259	31.2084	31.2603	31.2912	31.316	31.35	31.3187	31.3087	31.2176	31.1854	31.1772	31.1114	31.2235	31.333	31.2066	31.3166	31.2934	31.3488	31.3224	31.2766	31.3345	31.2905	31.3664	31.3149
2080000000	32.4878	31.1395	31.0227	31.0539	31.0423	31.0189	31.0189	31.0529	31.0506	31.1219	31.1227	31.246	31.2148	31.2618	31.2639	31.2942	31.2418	31.1865	31.2055	31.0863	31.0516	31.2138	31.2521	31.1853	31.2912	31.2694	31.3421	31.2894	31.2073	31.3363	31.2441	31.3105	31.262
2170000000	32.3566	30.9978	30.8461	30.8759	30.8468	30.8479	30.8479	30.9134	30.9343	30.9573	30.9896	31.077	31.0754	31.1343	31.1456	31.1266	31.0951	31.0205	31.0889	30.9961	30.9841	31.0837	31.0897	31.0725	31.1955	31.0935	31.1531	31.1206	31.0723	31.2266	31.1306	31.1991	31.1395
2260000000	32.3392	30.8008	30.7589	30.7789	30.665	30.6976	30.6976	30.7437	30.7495	30.8493	30.9056	30.909	30.9618	31.02	31.0366	30.9873	30.9438	30.9306	30.8503	30.8407	30.8811	30.9243	30.989	30.908	30.946	30.9757	30.9089	31.0361	30.9841	30.9849	30.9407	31.0564	31.026
2350000000	32.269	30.6337	30.6668	30.6022	30.5509	30.5296	30.5296	30.7067	30.546	30.7385	30.7547	30.7654	30.8934	30.9158	30.875	30.8127	30.7948	30.7519	30.7013	30.7403	30.7332	30.7921	30.9107	30.7265	30.7927	30.7718	30.7149	30.9462	30.8495	30.8659	30.8293	30.8504	30.8712
2440000000	32.1512	30.6409	30.5924	30.5854	30.5276	30.4937	30.4937	30.5808	30.5644	30.6603	30.7094	30.7107	30.7863	30.8737	30.8584	30.811	30.7764	30.6932	30.6509	30.6731	30.6421	30.7646	30.836	30.7315	30.7485	30.7906	30.686	30.8465	30.8336	30.8315	30.7826	30.8075	30.8392
2530000000	32.0194	30.5791	30.4988	30.495	30.4902	30.4556	30.4556	30.4671	30.5476	30.5528	30.6208	30.6777	30.7262	30.73	30.7421	30.7474	30.7146	30.6554	30.6031	30.5764	30.5987	30.6808	30.7495	30.6931	30.7399	30.744	30.7174	30.7853	30.7231	30.7802	30.7274	30.8055	30.7211
2620000000	31.8734	30.5149	30.4214	30.4625	30.4574	30.4357	30.4357	30.4088	30.5312	30.5116	30.5992	30.6662	30.6331	30.7481	30.7329	30.703	30.7091	30.6299	30.6194	30.547	30.5021	30.639	30.6941	30.6442	30.7466	30.7404	30.7114	30.6964	30.6773	30.7297	30.6612	30.8293	30.6696
2710000000	31.8149	30.4201	30.3162	30.2863	30.3098	30.3343	30.3343	30.3014	30.3845	30.4114	30.4247	30.4982	30.515	30.5677	30.6288	30.5693	30.5704	30.4787	30.453	30.4299	30.4035	30.5428	30.5912	30.4981	30.6049	30.5353	30.6234	30.5758	30.5167	30.6325	30.5651	30.6328	30.5305
2800000000	31.8035	30.3217	30.2676	30.2419	30.2101	30.2568	30.2568	30.2579	30.272	30.3311	30.3926	30.3771	30.4761	30.5036	30.4948	30.5056	30.4632	30.3848	30.3382	30.329	30.3696	30.4253	30.4928	30.4	30.4921	30.5082	30.4826	30.5334	30.4701	30.5373	30.4466	30.532	30.509
2890000000	31.7473	30.2913	30.2528	30.2133	30.1138	30.1841	30.1841	30.2231	30.2333	30.2836	30.2705	30.3365	30.4169	30.4532	30.4416	30.4428	30.4195	30.2728	30.2573	30.3135	30.3033	30.3447	30.4603	30.3606	30.3899	30.4604	30.365	30.4989	30.4013	30.4588	30.3976	30.4329	30.5208
2980000000	31.7428	30.1607	30.1823	30.1163	29.9963	30.0711	30.0711	30.0991	30.1294	30.1661	30.2156	30.2403	30.2955	30.3434	30.3354	30.318	30.3154	30.1993	30.1732	30.2088	30.2397	30.2936	30.381	30.2869	30.2673	30.3249	30.2631	30.4197	30.3462	30.3133	30.301	30.3507	30.3962
3070000000	31.6429	30.1533	30.0862	30.072	30.0401	30.0163	30.0163	30.0488	30.0784	30.1248	30.1659	30.2121	30.2471	30.313	30.3259	30.2867	30.2507	30.2129	30.1864	30.1338	30.1233	30.2385	30.285	30.2282	30.3128	30.3157	30.2523	30.3137	30.2767	30.345	30.2801	30.3393	30.2882
3160000000	31.5602	30.0905	30.0362	30.0466	30.0087	29.9718	29.9718	30.0081	30.0551	30.0785	30.1186	30.1937	30.2136	30.2707	30.2347	30.2544	30.2179	30.1829	30.1488	30.1174	30.0598	30.2025	30.1683	30.1739	30.2748	30.2288	30.2924	30.2346	30.2172	30.3284	30.2061	30.3893	30.2208
3250000000	31.4773	30.0244	29.9306	29.9241	29.8916	29.9204	29.9204	29.9294	29.9425	29.9942	30.0155	30.0701	30.1375	30.2021	30.1894	30.1347	30.0981	30.0959	30.0793	30.024	29.9757	30.1155	30.1286	30.0415	30.1346	30.1307	30.2077	30.1158	30.1392	30.2028	30.1158	30.2546	30.1153
3340000000	31.3784	29.9231	29.8734	29.8061	29.7827	29.7845	29.7845	29.8446	29.8498	29.8845	29.931	29.9389	30.0413	30.0309	30.0742	30.0425	30.0207	29.9274	29.9138	29.8907	29.9095	30.0279	30.03	29.9414	30.0349	30.0225	30.0336	30.0907	30.0103	30.0735	30.0255	30.0655	30.0247
3430000000	31.3577	29.8473	29.7649	29.6847	29.7283	29.7257	29.7257	29.7401	29.737	29.7809	29.8568	29.8992	29.9996	29.9543	30.0323	29.9575	29.9392	29.8374	29.8292	29.8086	29.8641	29.8974	30.0028	29.9248	29.9156	29.9781	29.8832	30.0267	29.921	30.0102	29.9624	29.9517	29.9912
3520000000	31.3229	29.8022	29.787	29.6986	29.682	29.6793	29.6793	29.7206	29.7542	29.7627	29.8126	29.8378	29.9742	29.9334	29.9514	29.947	29.8846	29.888	29.7877	29.8028	29.7977	29.869	29.9608	29.9194	29.888	29.9353	29.8539	30.0023	29.9024	29.9572	29.9068	29.9111	29.9695
3610000000	31.2706	29.7667	29.7226	29.6668	29.6671	29.6435	29.6435	29.6719	29.7077	29.7422	29.7969	29.8202	29.8817	29.8935	29.9103	29.8901	29.8566	29.8067	29.7822	29.7169	29.7434	29.8336	29.9121	29.8337	29.907	29.889	29.8559	29.9201	29.8655	29.9604	29.8505	29.9387	29.8734
3700000000	31.1844	29.7772	29.6518	29.6401	29.6542	29.604	29.604	29.6546	29.6672	29.6936	29.7634	29.7744	29.8103	29.8982	29.8767	29.8759	29.7935	29.7229	29.7637	29.7057	29.7207	29.7792	29.8616	29.747	29.8729	29.8464	29.8944	29.9086	29.86	29.9005	29.8322	30.0305	29.8533
3790000000	31.1264	29.6791	29.5894	29.5461	29.6018	29.5795	29.5795	29.5842	29.5674	29.6529	29.6755	29.704	29.7395	29.8466	29.8156	29.8275	29.7789	29.6864	29.7057	29.64	29.6614	29.7234	29.8357	29.6829	29.8057	29.7856	29.8177	29.8384	29.7805	29.8634	29.7619	29.9628	29.7687
3880000000	31.1204	29.6413	29.5395	29.4942	29.4731	29.4872	29.4872	29.5414	29.5331	29.5856	29.5817	29.647	29.6893	29.7094	29.7366	29.7407	29.7127	29.6284	29.6293	29.579	29.5876	29.6526	29.7374	29.6454	29.753	29.7163	29.7061	29.7706	29.7289	29.767	29.6861	29.7679	29.7147
3970000000	31.0569	29.5619	29.4509	29.3926	29.3735	29.3616	29.3616	29.4211	29.4522	29.466	29.5437	29.5362	29.6168	29.6167	29.6464	29.5979	29.6242	29.4974	29.5156	29.4783	29.4952	29.5571	29.6425	29.5702	29.6431	29.606	29.5558	29.6753	29.5894	29.664	29.5848	29.5998	29.6222
4060000000	30.9979	29.4407	29.3512	29.318	29.2971	29.2514	29.2514	29.3548	29.3188	29.4037	29.4551	29.4624	29.5745	29.5296	29.5519	29.5325	29.4908	29.4609	29.4007	29.3743	29.3846	29.4496	29.5634	29.4675	29.5212	29.5375	29.4833	29.5782	29.4998	29.5653	29.4796	29.495	29.552
4150000000	30.9411	29.4134	29.3768	29.2791	29.2865	29.2695	29.2695	29.3345	29.3386	29.3503	29.4436	29.4996	29.5499	29.5642	29.565	29.5413	29.5138	29.4422	29.4094	29.3902	29.3714	29.4682	29.5215	29.4619	29.5509	29.5523	29.4756	29.5697	29.5068	29.5385	29.4802	29.5288	29.5443
4240000000	30.8866	29.4114	29.371	29.2837	29.3043	29.2537	29.2537	29.2808	29.3092	29.35	29.3615	29.4338	29.4886	29.5439	29.5522	29.5059	29.4679	29.4071	29.4214	29.3675	29.3557	29.3858	29.5072	29.4405	29.5202	29.4893	29.4822	29.5195	29.4957	29.5147	29.4382	29.5704	29.4654
4330000000	30.8478	29.3769	29.318	29.2421	29.2189	29.2347	29.2347	29.1861	29.2536	29.309	29.3495	29.38	29.4361	29.5111	29.5031	29.4637	29.4347	29.3807	29.3632	29.2924	29.3383	29.3728	29.457	29.4019	29.4591	29.4383	29.4309	29.4878	29.4709	29.4879	29.372	29.5274	29.4278
4420000000	30.8448	29.3115	29.2443	29.2043	29.1832	29.2062	29.2062	29.188	29.2467	29.2647	29.3125	29.3212	29.401	29.4252	29.4452	29.4349	29.405	29.314	29.3105	29.2599	29.2861	29.3511	29.3973	29.3337	29.4241	29.4094	29.3906	29.4269	29.4248	29.4644	29.3586	29.4717	29.4049
4510000000	30.8238	29.294	29.2326	29.1615	29.1293	29.1593	29.1593	29.1804	29.2031	29.2388	29.2843	29.3042	29.3969	29.3827	29.3957	29.4138	29.3514	29.3044	29.2512	29.2583	29.2653	29.3242	29.3588	29.3136	29.3974	29.3553	29.3471	29.4283	29.3517	29.4306	29.3489	29.4166	29.3836
4600000000	30.778	29.1957	29.1352	29.1101	29.0594	29.0683	29.0683	29.1357	29.1338	29.1693	29.2038	29.192	29.3447	29.2971	29.2946	29.3206	29.2795	29.2384	29.2053	29.2259	29.1823	29.2518	29.2961	29.2543	29.3377	29.3003	29.2321	29.3364	29.2593	29.3339	29.2542	29.2486	29.2793
4690000000	30.7277	29.1629	29.1179	29.0504	29.0132	28.9997	28.9997	29.1044	29.0935	29.0885	29.1483	29.169	29.2675	29.2549	29.2627	29.27	29.2128	29.1668	29.1344	29.1449	29.1178	29.1865	29.2449	29.1622	29.2649	29.2111	29.1771	29.2885	29.2425	29.2637	29.2095	29.2593	29.2619
4780000000	30.6672	29.1617	29.0953	28.9936	28.9972	28.9972	28.9972	28.9836	29.0152	29.0545	29.1027	29.1349	29.1902	29.2466	29.2412	29.2119	29.1854	29.1157	29.1181	29.0546	29.0526	29.1422	29.1956	29.1363	29.2357	29.2147	29.1971	29.2388	29.2099	29.2339	29.1701	29.2524	29.1914
4870000000	30.6576	29.1531	29.0852	28.9807	28.9893	28.9934	28.9934	28.9371	29.028	29.0991	29.1028	29.11	29.1516	29.2491	29.2409	29.1737	29.1698	29.0979	29.1038	29.0194	29.0239	29.1074	29.1797	29.1094	29.201	29.1922	29.1753	29.1796	29.1859	29.2641	29.1491	29.2919	29.1706
4960000000	30.588	29.103	28.9784	28.9134	28.8806	28.9198	28.9198	28.9229	28.9812	29.0367	29.0323	29.0582	29.152	29.1488	29.204	29.1608	29.0879	29.0611	29.0281	28.9622	29.0337	29.0676	29.1803	29.073	29.1618	29.1042	29.1258	29.1363	29.1354	29.1974	29.0864	29.2217	29.0882
5050000000	30.563	29.0044	28.9338	28.8669	28.8402	28.857	28.857	28.9095	28.9017	28.9267	28.9933	29.0114	29.0663	29.0996	29.1159	29.1003	29.0546	29.028	28.9875	28.9353	28.9144	29.0204	29.0772	29.0115	29.0729	29.0188	29.0267	29.119	29.0664	29.105	29.0153	29.0799	29.0937
5140000000	30.5642	28.9574	28.9026	28.7929	28.8019	28.7692	28.7692	28.8811	28.7869	28.8305	28.9252	29.0087	29.0337	29.0409	29.0439	29.0234	28.9858	28.9403	28.8809	28.8699	28.8289	28.9747	29.0474	28.9904	28.9958	29.0054	28.9364	29.0591	29.0164	29.0283	28.9788	28.9973	29.0498
5230000000	30.5441	28.9087	28.8568	28.8084	28.7499	28.7232	28.7232	28.8206	28.7752	28.8377	28.8937	28.9514	29.0109	29.0423	28.9928	29.0284	28.9392	28.8999	28.8217	28.8661	28.8369	28.9239	28.9992	28.9432	28.9691	28.9619	28.9319	29.0062	28.9612	29.0304	28.9497	28.9782	29.0095
5320000000	30.4516	28.9102	28.8224	28.7962	28.7551	28.742	28.742	28.7515	28.8197	28.8281	28.876	28.9185	28.9525	28.987	29.0016	28.9582	28.9305	28.8926	28.8634	28.8612	28.826	28.9205	28.9605	28.9263	28.9786	28.9635	28.9392	29.0153	28.9368	29.0025	28.9046	29.0089	28.9432
5410000000	30.4056	28.8869	28.8029	28.693	28.7212	28.7467	28.7467	28.7177	28.7834	28.8537	28.8188	28.863	28.9277	28.9216	28.9987	28.9513	28.91	28.856	28.8295	28.7667	28.7996	28.8711	28.9162	28.8561	28.9477	28.9139	28.9488	28.9793	28.9589	28.9732	28.8571	28.9876	28.8994
5500000000	30.3379	28.8582	28.7181	28.6734	28.6529	28.68	28.68	28.6424	28.6846	28.7632	28.7601	28.7882	28.8677	28.8812	28.9115	28.8944	28.8583	28.7608	28.774	28.7374	28.729	28.8035	28.8466	28.8062	28.8886	28.881	28.8693	28.8815	28.8693	28.8977	28.8021	28.9	28.8146
5590000000	30.2954	28.7447	28.6611	28.6065	28.6109	28.5723	28.5723	28.6116	28.6112	28.6551	28.7025	28.7633	28.8094	28.8166	28.8126	28.8137	28.7702	28.7236	28.7092	28.6348	28.674	28.7563	28.8034	28.7117	28.7979	28.7806	28.7555	28.8014	28.7831	28.8276	28.7232	28.8183	28.8033
5680000000	30.2926	28.6347	28.6882	28.5483	28.551	28.5323	28.5323	28.5866	28.5898	28.5731	28.6352	28.7117	28.7851	28.7669	28.7854	28.7638	28.7155	28.6751	28.6266	28.6284	28.5891	28.7224	28.7657	28.6832	28.7584	28.739	28.6697	28.764	28.734	28.7863	28.7237	28.7396	28.8018
5770000000	30.2563	28.6401	28.6203	28.5598	28.517	28.4753	28.4753	28.552	28.5512	28.5723	28.6392	28.6847	28.7461	28.7578	28.7476	28.7837	28.7097	28.6489	28.6352	28.6139	28.6052	28.6932	28.7507	28.6458	28.7091	28.7062	28.6761	28.7456	28.7022	28.7514	28.6798	28.7306	28.7362
5860000000	30.2481	28.6837	28.5855	28.5207	28.5125	28.5013	28.5013	28.533	28.5482	28.5938	28.6247	28.661	28.7115	28.7538	28.754	28.7318	28.6801	28.6381	28.6183	28.5841	28.5782	28.6558	28.732	28.6585	28.7153	28.7141	28.6888	28.7385	28.7098	28.7473	28.66	28.7386	28.7066
5950000000	30.1577	28.6342	28.5204	28.4652	28.4505	28.4345	28.4345	28.4439	28.4989	28.5585	28.5466	28.6029	28.6416	28.6775	28.7062	28.6298	28.6069	28.6112	28.5666	28.5132	28.5229	28.5773	28.6347	28.6164	28.6756	28.6311	28.6343	28.6694	28.6395	28.6742	28.5801	28.7352	28.5988
6040000000	30.1035	28.5723	28.4739	28.4104	28.3649	28.3799	28.3799	28.394	28.4075	28.4821	28.4953	28.5324	28.6039	28.5972	28.6343	28.5984	28.5386	28.5053	28.4895	28.4436	28.472	28.5466	28.5801	28.5414	28.5739	28.5508	28.5442	28.5951	28.5846	28.6025	28.5208	28.6439	28.5472
6130000000	30.0798	28.5043	28.4323	28.3708	28.3342	28.3362	28.3362	28.3823	28.3923	28.4487	28.4363	28.5098	28.5557	28.5643	28.5687	28.5715	28.5058	28.4593	28.4466	28.4068	28.4234	28.4784	28.562	28.5052	28.5498	28.5366	28.5057	28.5783	28.5618	28.5799	28.5059	28.5317	28.5009
6220000000	30.0137	28.424	28.4065	28.2903	28.2608	28.2667	28.2667	28.306	28.3001	28.3831	28.4112	28.4632	28.453	28.5303	28.5114	28.4985	28.4351	28.3953	28.3443	28.3786	28.3511	28.4661	28.5289	28.4274	28.5172	28.5135	28.4878	28.5157	28.4743	28.4904	28.4542	28.4638	28.4783
6310000000	29.9801	28.3641	28.3627	28.2551	28.1559	28.1905	28.1905	28.2505	28.2616	28.3186	28.337	28.4404	28.3956	28.4635	28.4054	28.5029	28.3917	28.3481	28.2612	28.3466	28.2543	28.3811	28.4742	28.377	28.3774	28.4395	28.3935	28.4412	28.394	28.4422	28.3603	28.3738	28.4158
6400000000	30.0578	28.4392	28.3894	28.3096	28.2767	28.2567	28.2567	28.2583	28.3268	28.3549	28.4156	28.4277	28.4462	28.5173	28.5253	28.4977	28.4591	28.3984	28.3508	28.3537	28.3082	28.4344	28.4788	28.4238	28.4656	28.4794	28.4415	28.4982	28.4212	28.4872	28.4172	28.4431	28.4644
6490000000	29.9978	28.3861	28.3256	28.2752	28.2029	28.2124	28.2124	28.2144	28.2493	28.3111	28.3211	28.3984	28.4326	28.4613	28.475	28.4457	28.3775	28.3346	28.3361	28.2872	28.3062	28.3406	28.4046	28.3679	28.4138	28.3978	28.3743	28.4272	28.4003	28.4235	28.37	28.4547	28.372
6580000000	29.9062	28.3083	28.2068	28.1466	28.1543	28.1078	28.1078	28.1357	28.1638	28.2226	28.1908	28.2992	28.2947	28.3509	28.3603	28.3515	28.3025	28.2334	28.2544	28.1639	28.198	28.2475	28.3157	28.2488	28.3258	28.2788	28.2958	28.323	28.3162	28.3156	28.271	28.3602	28.2654
6670000000	29.8587	28.2651	28.1798	28.137	28.103	28.0773	28.0773	28.1363	28.1348	28.1773	28.1926	28.2706	28.3241	28.308	28.3253	28.3296	28.2617	28.2086	28.1989	28.156	28.1797	28.2574	28.3057	28.2417	28.2883	28.2885	28.2651	28.3079	28.2749	28.3005	28.2415	28.2981	28.267
6760000000	29.841	28.1921	28.1884	28.117	28.0621	28.0574	28.0574	28.1357	28.0975	28.1589	28.2651	28.2556	28.2877	28.3019	28.2939	28.3414	28.2664	28.2388	28.1606	28.1275	28.1608	28.2712	28.2634	28.2144	28.2713	28.2515	28.2496	28.2842	28.3072	28.331	28.2477	28.2548	28.2739
6850000000	29.7914	28.1405	28.1095	28.0708	28.0375	27.9684	27.9684	28.0954	28.0682	28.0934	28.165	28.1961	28.2312	28.1949	28.2493	28.2492	28.1909	28.175	28.1014	28.1238	28.0779	28.1655	28.2485	28.1767	28.197	28.1875	28.1856	28.2489	28.1518	28.2578	28.1759	28.1871	28.2108
6940000000	29.8388	28.204	28.1306	28.0888	28.0563	28.023	28.023	28.1052	28.096	28.1305	28.1609	28.2112	28.2645	28.2761	28.2532	28.2695	28.2149	28.1911	28.1302	28.1159	28.101	28.1858	28.2372	28.1928	28.2196	28.2056	28.2204	28.2545	28.2134	28.2629	28.1806	28.2361	28.197
7030000000	29.7371	28.1733	28.0524	28.0166	27.9898	27.9767	27.9767	27.9648	28.0362	28.0674	28.0751	28.1458	28.1612	28.1846	28.2029	28.1941	28.1523	28.0986	28.1233	28.0453	28.0373	28.1151	28.2032	28.1001	28.2023	28.1563	28.1377	28.1648	28.1611	28.1808	28.1191	28.225	28.1543
7120000000	29.6786	28.1532	27.9942	27.9235	27.9471	27.9334	27.9334	27.9024	27.9555	27.9952	28.0026	28.0523	28.101	28.1035	28.1509	28.1077	28.0511	28.0095	28.0791	27.9576	28.0016	28.0678	28.1268	28.0027	28.1571	28.1032	28.1174	28.1305	28.0806	28.1395	28.0568	28.1282	28.0656
7210000000	29.6417	28.0457	27.9453	27.9084	27.9091	27.8612	27.8612	27.9176	27.9176	27.9639	27.9645	28.0351	28.0888	28.0833	28.1153	28.0796	28.0349	27.9898	27.9835	27.9172	27.9444	27.9905	28.0785	27.9772	28.0687	28.0318	28.0009	28.049	28.0596	28.0703	27.9947	28.0531	28.0363
7300000000	29.6258	27.9509	27.924	27.8938	27.8285	27.7779	27.7779	27.8658	27.8729	27.9081	27.9697	27.9712	28.0229	28.05	28.0172	28.0469	27.9856	27.9294	27.8988	27.8801	27.8983	27.9629	28.0288	27.9489	28.0153	27.9842	28.0033	28.0187	27.9827	28.0369	27.9726	28.041	27.9725
7390000000	29.5756	27.8614	27.87	27.8526	27.7429	27.7364	27.7364	27.7959	27.7967	27.7896	27.8623	27.9259	27.9743	27.9963	27.941	28.0057	27.9172	27.8947	27.8273	27.834	27.8314	27.9213	28.0037	27.8875	27.963	27.9698	27.9233	27.9937	27.9171	27.9546	27.8902	27.9537	27.9214
7480000000	29.6067	27.953	27.8865	27.845	27.8007	27.7742	27.7742	27.8139	27.8401	27.8677	27.9082	27.9432	28.0127	28.034	28.0143	28.0039	27.9745	27.9105	27.8661	27.8507	27.8721	27.9416	28.0176	27.9267	27.984	27.9605	27.9733	27.9974	27.9477	28.0044	27.9617	28.0182	27.942
7570000000	29.5608	27.9458	27.8383	27.7797	27.7998	27.7732	27.7732	27.7612	27.7899	27.8337	27.8713	27.9158	27.9489	27.9767	27.997	27.9661	27.9235	27.8826	27.8783	27.8387	27.8606	27.9306	27.9266	27.9298	27.9574	27.9291	27.9471	27.9677	27.9316	27.9634	27.889	27.9891	27.9271
7660000000	29.5104	27.9059	27.719	27.7707	27.7909	27.7513	27.7513	27.7237	27.7614	27.804	27.8849	27.8849	27.8332	27.9692	27.9633	27.9108	27.8999	27.801	27.8977	27.7866	27.8121	27.8787	27.864	27.8544	27.9544	27.9233	27.8788	27.9059	27.9385	27.9215	27.8837	27.9236	27.8786
7750000000	29.4305	27.8324	27.6997	27.694	27.6819	27.672	27.672	27.7359	27.7066	27.7494	27.7503	27.8009	27.8441	27.8574	27.9017	27.8378	27.8395	27.7397	27.7839	27.6977	27.7244	27.7921	27.8405	27.7831	27.8754	27.8329	27.8459	27.8225	27.8458	27.8529	27.7586	27.8314	27.8359
7840000000	29.4603	27.8082	27.7546	27.6775	27.6683	27.6361	27.6361	27.6853	27.6873	27.7083	27.7621	27.8215	27.8638	27.8417	27.864	27.8673	27.802	27.7748	27.7132	27.7064	27.6908	27.819	27.8265	27.7488	27.8411	27.8033	27.8215	27.8374	27.8197	27.8535	27.7581	27.8308	27.7949
7930000000	29.4352	27.7663	27.6972	27.6651	27.6041	27.5899	27.5899	27.6441	27.6612	27.6421	27.7206	27.7552	27.8368	27.8368	27.8023	27.8055	27.7777	27.7227	27.6766	27.6506	27.6519	27.7517	27.8036	27.7218	27.7912	27.7939	27.783	27.8267	27.759	27.8175	27.7436	27.8039	27.7424
8020000000	29.3983	27.7466	27.6654	27.6173	27.5615	27.5418	27.5418	27.5996	27.6106	27.6439	27.679	27.7316	27.7903	27.7892	27.7804	27.7868	27.7396	27.6908	27.6541	27.6381	27.6201	27.7103	27.7735	27.6805	27.7348	27.734	27.7527	27.7572	27.7222	27.7654	27.6959	27.7689	27.7284
8110000000	29.3748	27.7688	27.6594	27.5768	27.5799	27.5758	27.5758	27.5865	27.607	27.6519	27.6997	27.747	27.7088	27.7824	27.8061	27.7774	27.7822	27.6889	27.6667	27.5826	27.6215	27.6673	27.7513	27.7008	27.7989	27.7276	27.7102	27.7404	27.7256	27.7576	27.7181	27.7855	27.7221
8200000000	29.3643	27.703	27.6377	27.5713	27.5268	27.5631	27.5631	27.5511	27.5931	27.6244	27.6521	27.7109	27.676	27.7706	27.8165	27.7012	27.7297	27.6262	27.6564	27.5805	27.6507	27.6435	27.6868	27.6491	27.7784	27.7147	27.7009	27.6919	27.6685	27.72	27.6505	27.8096	27.6782
8290000000	29.297	27.6451	27.5329	27.5233	27.4929	27.4656	27.4656	27.5113	27.576	27.5687	27.6024	27.6596	27.6392	27.7022	27.7334	27.6933	27.6534	27.5818	27.5973	27.5393	27.5445	27.6107	27.66	27.6093	27.7005	27.6683	27.6437	27.6545	27.6291	27.6867	27.5838	27.7188	27.6374
8380000000	29.2541	27.5779	27.5442	27.4624	27.4344	27.4111	27.4111	27.4552	27.4891	27.4804	27.4855	27.5514	27.6505	27.6019	27.6331	27.6684	27.6042	27.5218	27.5084	27.4713	27.4631	27.5895	27.6068	27.5265	27.5751	27.5772	27.6072	27.6007	27.6	27.6417	27.5538	27.617	27.5719
8470000000	29.2938	27.605	27.5386	27.4761	27.4189	27.4412	27.4412	27.4735	27.4936	27.5018	27.5264	27.58	27.6431	27.6435	27.6463	27.6581	27.6035	27.5435	27.5084	27.5021	27.4861	27.591	27.6234	27.5624	27.5852	27.6027	27.589	27.613	27.6219	27.638	27.5551	27.6019	27.5885
8560000000	29.2139	27.5836	27.5262	27.4454	27.4251	27.3936	27.3936	27.4317	27.4432	27.4682	27.5161	27.5488	27.6086	27.6566	27.6137	27.6161	27.5871	27.5181	27.5019	27.4712	27.4484	27.5444	27.6165	27.5189	27.583	27.5837	27.5788	27.5835	27.5444	27.6109	27.5302	27.6076	27.5536
8650000000	29.1921	27.6043	27.4843	27.4385	27.4374	27.3958	27.3958	27.4051	27.4731	27.5031	27.5023	27.5481	27.5157	27.5827	27.6245	27.6328	27.5836	27.5134	27.5153	27.4716	27.4787	27.5062	27.5943	27.5294	27.6127	27.5747	27.517	27.5625	27.5991	27.5561	27.5044	27.5974	27.5581
8740000000	29.1347	27.5464	27.3972	27.3294	27.3676	27.3745	27.3745	27.358	27.4447	27.4145	27.4084	27.5068	27.4627	27.5328	27.5968	27.575	27.4873	27.4121	27.4785	27.4396	27.459	27.4886	27.4837	27.4897	27.5165	27.5278	27.4368	27.5371	27.5153	27.559	27.4779	27.5451	27.5008
8830000000	29.097	27.5225	27.3853	27.294	27.3431	27.2767	27.2767	27.3294	27.3891	27.3922	27.4438	27.5041	27.4602	27.5098	27.5536	27.5183	27.4928	27.4004	27.4047	27.3946	27.4214	27.4072	27.4662	27.4456	27.5398	27.4725	27.4377	27.4971	27.4455	27.516	27.4188	27.509	27.4626
8920000000	29.0886	27.4596	27.3495	27.3155	27.2631	27.2388	27.2388	27.2995	27.3384	27.3309	27.3775	27.384	27.4762	27.494	27.4831	27.4641	27.4301	27.3931	27.3439	27.3184	27.2904	27.409	27.4557	27.368	27.4406	27.4421	27.4142	27.4617	27.4122	27.4833	27.4055	27.4355	27.4141
9010000000	29.0649	27.3503	27.2781	27.2425	27.2224	27.1735	27.1735	27.2202	27.2314	27.2759	27.2963	27.3499	27.3946	27.4216	27.4103	27.4302	27.3806	27.3159	27.2906	27.2535	27.2313	27.3377	27.4165	27.3102	27.3653	27.3892	27.363	27.3762	27.366	27.3976	27.3078	27.3945	27.3746
9100000000	29.1014	27.413	27.3219	27.2832	27.2284	27.2211	27.2211	27.2564	27.2665	27.3147	27.3374	27.3937	27.4436	27.4531	27.4649	27.443	27.4011	27.3533	27.3496	27.3166	27.3008	27.366	27.4586	27.3505	27.4253	27.4133	27.3985	27.408	27.3927	27.4318	27.3746	27.4323	27.4023
9190000000	29.0405	27.3755	27.2605	27.2308	27.2356	27.1706	27.1706	27.2161	27.2635	27.265	27.2974	27.3418	27.3759	27.4454	27.4405	27.4278	27.3357	27.2797	27.3419	27.2663	27.2464	27.2881	27.3824	27.3379	27.4219	27.3768	27.3354	27.4072	27.3547	27.3853	27.3425	27.3992	27.3522
9280000000	29.0496	27.3685	27.2846	27.2651	27.2471	27.1546	27.1546	27.2073	27.2922	27.3196	27.3338	27.4199	27.3832	27.4888	27.5005	27.4529	27.3462	27.3023	27.3448	27.2863	27.3007	27.3098	27.3575	27.331	27.4473	27.4619	27.3163	27.4245	27.3523	27.4052	27.4043	27.3733	27.3672
9370000000	28.9303	27.28	27.1491	27.1036	27.1155	27.1438	27.1438	27.1115	27.2084	27.1768	27.208	27.2566	27.297	27.3357	27.3978	27.3144	27.2596	27.16	27.2537	27.1072	27.1992	27.2422	27.2624	27.2198	27.3236	27.342	27.2487	27.3291	27.2634	27.2939	27.1863	27.2739	27.3047
9460000000	28.9427	27.2579	27.141	27.1235	27.0892	27.072	27.072	27.0892	27.1389	27.1531	27.1521	27.2089	27.2665	27.2886	27.2706	27.3207	27.2453	27.192	27.1618	27.119	27.1122	27.2156	27.2447	27.1791	27.2572	27.2299	27.2188	27.2577	27.2222	27.2657	27.2271	27.285	27.2344
9550000000	28.8804	27.1471	27.0901	27.0277	27.0304	26.9637	26.9637	27.0325	27.051	27.0621	27.1148	27.1566	27.1911	27.2065	27.2052	27.1926	27.1615	27.1288	27.0914	27.0682	27.0403	27.142	27.1917	27.1217	27.1613	27.1713	27.1648	27.1998	27.1673	27.213	27.116	27.189	27.163
9640000000	28.9041	27.17	27.1307	27.0503	27.0194	27.0133	27.0133	27.044	27.0579	27.0878	27.1192	27.1692	27.2239	27.2362	27.2262	27.2151	27.1689	27.143	27.1216	27.1023	27.0671	27.1486	27.2279	27.1436	27.195	27.1828	27.1847	27.2124	27.1742	27.2201	27.1323	27.2332	27.1681
9730000000	28.9133	27.1958	27.1484	27.0844	27.0583	27.0372	27.0372	27.0519	27.0464	27.1023	27.1094	27.1846	27.1705	27.2256	27.259	27.2269	27.2125	27.1249	27.1298	27.0611	27.067	27.1502	27.1902	27.1191	27.2378	27.1931	27.1918	27.2324	27.1601	27.2021	27.1657	27.2205	27.1503
9820000000	28.8744	27.11	27.0849	27.0628	26.993	26.9897	26.9897	27.0133	27.0415	27.0879	27.0754	27.108	27.1723	27.1905	27.2049	27.2207	27.1577	27.0876	27.0546	27.0096	27.0102	27.1063	27.1338	27.1313	27.1606	27.1667	27.1223	27.1466	27.1224	27.1569	27.1699	27.1524	27.0736
9910000000	28.8446	27.1605	27.0202	26.9876	27.0141	26.979	26.979	26.9864	27.0152	27.0247	27.0631	27.1017	27.0913	27.2092	27.1389	27.195	27.1494	27.0408	26.9891	26.9665	27.0241	27.0377	27.1711	27.087	27.1618	27.1349	27.1095	27.1298	27.1026	27.1516	27.114	27.1222	27.0915
10000000000	28.8245	27.0896	27.0039	26.96	26.962	26.9791	26.9791	26.9666	26.9797	26.9951	27.0416	27.0923	27.1321	27.1444	27.1348	27.1292	27.0917	27.0329	27.011	26.9891	26.9862	27.0542	27.1058	27.0665	27.1166	27.1066	27.0479	27.1071	27.0707	27.1134	27.082	27.108	27.0664

## Sheet: e'_run2
	time /min →
	before Piv2O added	1	2	3	4	5	6	7	8	9	10	11	12	13	14	15	16	17	18	19	20	25	30	35	40	45	50	55	60	65	70	75	80
frequency	e'	e'	e'	e'	e'	e'	e'	e'	e'	e'	e'	e'	e'	e'	e'	e'	e'	e'	e'	e'	e'	e'	e'	e'	e'	e'	e'	e'	e'	e'	e'	e'	e'
1000000000	34.0651	32.5588	32.4014	32.3941	32.4279	32.3205	32.3205	32.3232	32.2548	32.333	32.4346	32.6479	32.3983	32.5008	32.4147	32.5457	32.4131	32.4384	32.4244	32.3517	32.4145	32.3785	32.2125	32.3942	32.3468	32.3594	32.2536	32.2449	32.1806	32.5289	32.2905	32.3961	32.2588
1090000000	33.9095	32.4063	32.3045	32.2996	32.2257	32.2237	32.2237	32.2302	32.222	32.2323	32.2812	32.4583	32.3972	32.3707	32.4548	32.3886	32.3722	32.3068	32.3295	32.307	32.2782	32.3936	32.2443	32.319	32.2845	32.3111	32.2353	32.293	32.2238	32.4015	32.1585	32.1932	32.2361
1180000000	33.9086	32.4831	32.3335	32.325	32.2498	32.3689	32.3689	32.3405	32.4149	32.4133	32.4621	32.3337	32.5296	32.4615	32.466	32.4502	32.3449	32.3647	32.3087	32.3223	32.3594	32.4321	32.3481	32.4031	32.3254	32.3587	32.2812	32.4226	32.3283	32.34	32.2794	32.3394	32.4154
1270000000	33.5909	32.2246	32.1493	32.1364	31.977	32.0822	32.0822	32.0076	32.2763	32.2458	32.3011	32.1569	32.3421	32.2741	32.3278	32.3033	32.1832	32.2075	32.1876	32.1779	32.1159	32.2998	32.2079	32.2077	32.1498	32.2271	32.0928	32.3594	32.2263	32.1448	32.0901	32.2948	32.1318
1360000000	33.5056	32.0693	31.9949	32.0168	31.9029	31.9047	31.9047	31.986	32.0526	32.0036	32.091	32.0842	32.204	32.1615	32.1815	32.1041	32.0926	32.0518	32.0364	32.058	31.986	32.1348	32.0381	32.125	32.0409	32.1451	32.0229	32.1161	32.0893	32.1374	32.0456	32.1176	32.0447
1450000000	33.5252	31.9132	31.8192	31.8383	31.8425	31.8064	31.8064	31.7956	31.7627	31.92	31.962	31.9839	32.0411	32.0382	32.0401	31.9991	31.9964	31.8861	31.9337	31.9087	31.9956	32.0051	31.8917	32.0003	31.9371	31.9676	31.884	31.9552	31.9708	32.0635	31.9308	31.9843	32.0007
1540000000	33.4074	31.8728	31.7465	31.7341	31.7089	31.6839	31.6839	31.6262	31.6117	31.8079	31.8685	31.8397	31.9265	31.975	31.938	31.8809	31.8663	31.8293	31.82	31.7959	31.9415	31.9128	31.7454	31.9271	31.8422	31.8828	31.839	31.8373	31.8359	31.971	31.8348	31.8564	31.9107
1630000000	33.1012	31.6071	31.4918	31.4411	31.429	31.4369	31.4369	31.4576	31.489	31.5397	31.6308	31.6857	31.6731	31.749	31.6951	31.6316	31.6569	31.5778	31.5732	31.5686	31.5737	31.6919	31.5634	31.6706	31.6132	31.6686	31.6213	31.6508	31.5995	31.716	31.6023	31.6455	31.6357
1720000000	32.9278	31.3952	31.4003	31.3413	31.2584	31.342	31.342	31.3236	31.4283	31.3937	31.4869	31.5657	31.6086	31.5758	31.5893	31.5227	31.4926	31.4928	31.5264	31.3803	31.4419	31.5994	31.4947	31.5452	31.5177	31.5921	31.4888	31.6347	31.4903	31.565	31.4063	31.5469	31.5396
1810000000	32.8557	31.2991	31.3111	31.2671	31.1682	31.2765	31.2765	31.2838	31.377	31.2687	31.3728	31.4567	31.4859	31.4845	31.4483	31.4953	31.4026	31.3695	31.4542	31.3551	31.318	31.4826	31.3621	31.4148	31.4448	31.5507	31.3727	31.5752	31.4253	31.4477	31.3704	31.4773	31.502
1900000000	32.7177	31.226	31.1811	31.1883	31.0997	31.1627	31.1627	31.222	31.2623	31.2673	31.3214	31.3826	31.413	31.4096	31.4516	31.4389	31.3412	31.3357	31.3795	31.3263	31.3189	31.4127	31.3499	31.398	31.4028	31.4785	31.3621	31.4669	31.3832	31.4171	31.3553	31.4539	31.4191
1990000000	32.7771	31.2768	31.2442	31.1549	31.1574	31.1216	31.1216	31.1368	31.1771	31.2759	31.3035	31.374	31.359	31.4043	31.3912	31.3559	31.3294	31.2774	31.2588	31.3052	31.2899	31.3786	31.3306	31.3576	31.3361	31.4106	31.3546	31.4102	31.3728	31.4352	31.3317	31.3811	31.3935
2080000000	32.6635	31.0092	31.0428	30.907	30.9694	30.9133	30.9133	30.9081	30.9513	31.0776	31.081	31.221	31.1031	31.1753	31.1321	31.163	31.1613	31.125	31.0791	31.107	31.1108	31.1238	31.1502	31.2073	31.1755	31.2284	31.0949	31.1491	31.1246	31.2274	31.1577	31.199	31.1424
2170000000	32.4373	30.9001	30.8912	30.8041	30.8042	30.7757	30.7757	30.8168	30.893	30.9367	31.0175	31.0762	31.0494	31.102	31.0523	31.0746	31.0373	30.9653	30.9451	30.9901	30.9884	31.0431	31.0225	31.0702	31.0594	31.1056	30.9946	31.0773	31.0894	31.1493	31.0403	31.1305	31.0544
2260000000	32.285	30.7528	30.7539	30.6841	30.6867	30.7096	30.7096	30.7451	30.7789	30.8375	30.8779	30.9136	30.9709	30.9451	30.976	30.9427	30.944	30.8609	30.903	30.8702	30.8781	31.0069	30.9149	30.9742	30.9498	30.9759	30.9626	30.9775	30.9673	31.0002	30.9203	30.9577	30.9907
2350000000	32.1914	30.6319	30.6073	30.6272	30.5809	30.6448	30.6448	30.6995	30.6684	30.7304	30.7552	30.79	30.9317	30.8677	30.8888	30.8384	30.8138	30.7801	30.8601	30.7266	30.8328	30.8637	30.8274	30.8321	30.8528	30.8951	30.8388	30.9038	30.9043	30.8761	30.7941	30.9307	30.8987
2440000000	32.1339	30.5991	30.5362	30.5115	30.4997	30.5863	30.5863	30.5751	30.629	30.6928	30.6953	30.7458	30.8125	30.8068	30.8485	30.7957	30.7559	30.7205	30.7496	30.7106	30.7407	30.7505	30.7254	30.7897	30.829	30.8403	30.7761	30.8101	30.8322	30.8142	30.7356	30.8437	30.8051
2530000000	32.0922	30.5579	30.5087	30.4622	30.4446	30.4179	30.4179	30.4909	30.52	30.5655	30.619	30.6968	30.7041	30.7078	30.6985	30.7091	30.6499	30.6115	30.5858	30.6213	30.6532	30.727	30.6214	30.7302	30.6821	30.7458	30.6781	30.7466	30.7057	30.7458	30.6865	30.7573	30.7038
2620000000	32.0289	30.5345	30.4649	30.4163	30.3862	30.3614	30.3614	30.4201	30.4187	30.4828	30.5777	30.6257	30.6564	30.6205	30.6248	30.6061	30.5693	30.5682	30.4833	30.5488	30.5708	30.6532	30.5097	30.6142	30.5923	30.6937	30.6475	30.6317	30.5683	30.6837	30.6152	30.6401	30.6401
2710000000	31.8245	30.3415	30.2885	30.2349	30.2099	30.1706	30.1706	30.2494	30.2234	30.3265	30.3965	30.4428	30.4893	30.4742	30.4623	30.4402	30.4117	30.4142	30.3353	30.4027	30.3974	30.5027	30.3646	30.4442	30.4531	30.5296	30.4745	30.4974	30.4274	30.5401	30.463	30.4524	30.4642
2800000000	31.7048	30.1931	30.153	30.0903	30.0466	30.0889	30.0889	30.139	30.1538	30.1988	30.2688	30.3092	30.3565	30.3187	30.3745	30.3524	30.2938	30.2815	30.2361	30.2443	30.2842	30.3725	30.2628	30.3689	30.3474	30.3664	30.3138	30.4073	30.3752	30.4059	30.3213	30.3779	30.3813
2890000000	31.6185	30.0953	30.0293	30.011	29.9787	29.9855	29.9855	30.046	30.0801	30.125	30.2059	30.2098	30.2788	30.2295	30.2618	30.2122	30.2502	30.1686	30.2767	30.1386	30.2053	30.2911	30.2245	30.298	30.2564	30.2584	30.2181	30.3291	30.3221	30.3352	30.2276	30.352	30.2488
2980000000	31.6238	30.0537	29.9445	29.945	29.89	29.9571	29.9571	30.0102	30.0491	30.0662	30.1245	30.105	30.2139	30.1557	30.1995	30.1841	30.1836	30.0745	30.1674	30.1279	30.1384	30.1969	30.2125	30.2752	30.2326	30.2292	30.1913	30.3233	30.228	30.2581	30.1754	30.2886	30.1912
3070000000	31.557	30.0032	29.9554	29.9375	29.8814	29.9038	29.9038	29.9499	29.9877	30.0294	30.1041	30.1132	30.1344	30.159	30.1851	30.1476	30.1012	30.0732	30.0835	30.0991	30.0906	30.1743	30.1065	30.1696	30.1511	30.2074	30.1636	30.194	30.1533	30.2058	30.1665	30.2322	30.2004
3160000000	31.462	29.945	29.881	29.8693	29.8951	29.8292	29.8292	29.8686	29.9006	29.9243	30.0198	30.1023	30.101	30.1239	30.1259	30.0746	29.9831	30.0319	29.9909	29.99	30.0275	30.1003	30.0118	30.0691	30.0685	30.1702	30.0597	30.0571	30.1159	30.1585	30.0865	30.1496	30.1418
3250000000	31.3248	29.8239	29.7372	29.7525	29.7832	29.6908	29.6908	29.7586	29.8008	29.8174	29.9263	29.9786	29.9793	30.0009	30.0225	29.9176	29.8639	29.926	29.8486	29.863	29.8699	29.9623	29.8494	29.9813	29.9433	30.0394	29.9423	29.9307	30.0053	30.0483	29.9602	30.014	30.0198
3340000000	31.2105	29.6581	29.5763	29.55	29.5402	29.5267	29.5267	29.5688	29.5945	29.667	29.7263	29.7709	29.8099	29.7893	29.7847	29.7867	29.7434	29.7156	29.7225	29.7005	29.6888	29.8084	29.6822	29.7776	29.7846	29.8022	29.7662	29.7862	29.7869	29.8437	29.7448	29.8005	29.8006
3430000000	31.068	29.4883	29.4485	29.4223	29.3483	29.377	29.377	29.4522	29.4897	29.514	29.5643	29.6271	29.6971	29.6121	29.6392	29.6477	29.6214	29.5928	29.6415	29.6004	29.5673	29.6696	29.6258	29.6969	29.6794	29.6706	29.6542	29.7639	29.6592	29.7107	29.6262	29.6872	29.6466
3520000000	31.0384	29.5011	29.4315	29.3678	29.3259	29.3334	29.3334	29.3858	29.499	29.4826	29.5592	29.5661	29.6416	29.5966	29.6363	29.6432	29.5895	29.5261	29.6279	29.5754	29.5739	29.6427	29.5724	29.6463	29.6147	29.6348	29.6599	29.708	29.6104	29.6533	29.5848	29.6992	29.5976
3610000000	31.0731	29.5164	29.4886	29.4236	29.3879	29.409	29.409	29.4575	29.4767	29.5234	29.5877	29.6149	29.6319	29.6396	29.6604	29.6288	29.6107	29.5486	29.5762	29.59	29.5856	29.6551	29.5729	29.6472	29.6515	29.6974	29.64	29.689	29.6638	29.6963	29.6214	29.6939	29.6591
3700000000	30.9685	29.4197	29.4149	29.3636	29.3898	29.3592	29.3592	29.344	29.3782	29.4682	29.4929	29.6033	29.5858	29.6222	29.5812	29.5514	29.5464	29.5179	29.4761	29.4987	29.5794	29.6051	29.4568	29.5605	29.5624	29.6694	29.5405	29.5887	29.5757	29.6265	29.6138	29.6146	29.6285
3790000000	30.8213	29.259	29.3199	29.1792	29.2279	29.1432	29.1432	29.1934	29.2166	29.2894	29.3331	29.4711	29.4109	29.4301	29.4368	29.3985	29.3822	29.4037	29.258	29.3614	29.4435	29.4247	29.3209	29.4287	29.3873	29.4848	29.3976	29.4088	29.4086	29.5108	29.464	29.4684	29.5008
3880000000	30.751	29.1981	29.1183	29.0823	29.1084	29.0712	29.0712	29.0848	29.1121	29.1362	29.2279	29.2818	29.3261	29.3062	29.3175	29.3084	29.2584	29.2475	29.2223	29.2246	29.252	29.3696	29.2374	29.2971	29.2911	29.3381	29.2779	29.3122	29.3159	29.3734	29.2966	29.3601	29.3528
3970000000	30.6836	29.1009	29.0244	28.9973	28.9447	28.9934	28.9934	29.0477	29.0493	29.1181	29.191	29.2003	29.2485	29.2163	29.2753	29.2336	29.1887	29.1741	29.146	29.1339	29.1446	29.2978	29.1707	29.2148	29.2748	29.2086	29.1951	29.2885	29.2309	29.2736	29.1711	29.2344	29.235
4060000000	30.5645	29.0102	28.8853	28.8724	28.8314	28.8623	28.8623	28.9339	28.997	29.0143	29.0687	29.0995	29.1688	29.1314	29.1382	29.1156	29.1403	29.0847	29.088	29.0581	29.0636	29.1781	29.0746	29.1186	29.1492	29.1423	29.1229	29.2354	29.1218	29.1435	29.0898	29.1265	29.1351
4150000000	30.5523	29.007	28.9082	28.8602	28.8459	28.8472	28.8472	28.9011	28.945	28.9818	29.0335	29.1046	29.1035	29.1019	29.1115	29.0972	29.0673	29.0607	29.0302	29.0479	29.0337	29.1453	29.0597	29.0801	29.1042	29.1013	29.0954	29.1387	29.0985	29.1375	29.061	29.1649	29.1164
4240000000	30.5533	28.9622	28.9169	28.876	28.8709	28.8551	28.8551	28.8882	28.905	28.915	29.003	29.0512	29.0858	29.1086	29.0723	29.0584	29.0471	28.995	29.0071	28.9986	29.0524	29.0983	28.9897	29.0689	29.0143	29.1014	29.0548	29.0612	29.0776	29.1094	29.0708	29.1193	29.1076
4330000000	30.474	28.899	28.8344	28.7851	28.8033	28.8007	28.8007	28.7994	28.8428	28.8607	28.93	29.0019	29.0152	29.0127	29.0169	29.0057	28.9332	28.9415	28.9373	28.9131	28.9393	29.028	28.9431	28.9879	28.9993	29.0644	28.9398	28.9743	28.9857	29.0955	29.0478	29.0594	29.0541
4420000000	30.374	28.8011	28.7302	28.6772	28.6503	28.6645	28.6645	28.6905	28.7161	28.7587	28.8324	28.8868	28.9107	28.9068	28.8985	28.8755	28.8474	28.8219	28.8219	28.8141	28.8324	28.9164	28.8219	28.8746	28.8899	28.9135	28.8507	28.8958	28.8923	28.9283	28.8705	28.9281	28.916
4510000000	30.2881	28.6911	28.6761	28.5814	28.548	28.5621	28.5621	28.611	28.6367	28.6893	28.7349	28.7932	28.8166	28.853	28.8732	28.7954	28.7693	28.7632	28.7136	28.7443	28.7409	28.8869	28.7484	28.8075	28.7905	28.8104	28.8078	28.8341	28.7955	28.8184	28.7568	28.8416	28.8198
4600000000	30.2033	28.6409	28.609	28.5512	28.5129	28.519	28.519	28.5682	28.6069	28.6277	28.6921	28.7179	28.745	28.7518	28.7651	28.7413	28.7346	28.6873	28.675	28.6573	28.7207	28.8136	28.67	28.7648	28.7599	28.7493	28.7807	28.7996	28.7476	28.7626	28.6913	28.8215	28.7709
4690000000	30.2024	28.6094	28.5843	28.4798	28.5094	28.4657	28.4657	28.5312	28.5674	28.6132	28.6421	28.6884	28.6977	28.6987	28.7165	28.7079	28.6916	28.6587	28.6623	28.622	28.6826	28.7515	28.6197	28.7322	28.7149	28.7143	28.6961	28.758	28.6848	28.7662	28.6563	28.7813	28.7279
4780000000	30.1261	28.563	28.5079	28.4033	28.3959	28.4207	28.4207	28.4467	28.4479	28.5069	28.5686	28.6092	28.6081	28.6685	28.637	28.6123	28.6026	28.551	28.5478	28.5762	28.5756	28.6538	28.5507	28.6383	28.6142	28.6889	28.6084	28.645	28.6447	28.6758	28.6069	28.6348	28.6589
4870000000	30.0425	28.42	28.4075	28.3291	28.3344	28.358	28.358	28.3226	28.3651	28.36	28.4983	28.5229	28.5095	28.5814	28.5339	28.5205	28.5098	28.4655	28.4522	28.5068	28.493	28.5271	28.486	28.5145	28.4882	28.6048	28.4768	28.5242	28.5489	28.5668	28.5144	28.5184	28.5438
4960000000	29.918	28.3283	28.3084	28.2649	28.2624	28.2461	28.2461	28.2436	28.2886	28.3177	28.3914	28.4234	28.4451	28.4634	28.4759	28.4372	28.4002	28.3545	28.3626	28.4049	28.3776	28.4316	28.3952	28.4042	28.3906	28.5042	28.3709	28.4377	28.4394	28.5001	28.4222	28.4522	28.4258
5050000000	29.841	28.2422	28.2281	28.147	28.1295	28.1065	28.1065	28.1747	28.1767	28.2807	28.3063	28.3336	28.3755	28.356	28.3769	28.358	28.3181	28.3151	28.2657	28.2612	28.2871	28.3887	28.2764	28.3937	28.3341	28.3346	28.3145	28.3633	28.3033	28.3846	28.3125	28.4078	28.3243
5140000000	29.7664	28.1762	28.1806	28.109	28.0673	28.0288	28.0288	28.1235	28.0966	28.213	28.2181	28.273	28.3216	28.2728	28.3074	28.2914	28.2519	28.2515	28.2285	28.1594	28.1979	28.3375	28.1893	28.3499	28.2788	28.2299	28.2515	28.3174	28.2272	28.3096	28.233	28.3758	28.3326
5230000000	29.8028	28.2372	28.1691	28.1385	28.0847	28.0848	28.0848	28.118	28.1362	28.2401	28.2513	28.3013	28.3329	28.2935	28.3106	28.3059	28.2547	28.2367	28.2376	28.2247	28.2541	28.3538	28.2401	28.3683	28.2968	28.2977	28.3122	28.3513	28.2826	28.3404	28.2535	28.3656	28.3124
5320000000	29.7701	28.1795	28.1386	28.0461	28.0424	27.997	27.997	28.0634	28.0835	28.1336	28.1657	28.2406	28.2397	28.2651	28.2583	28.2438	28.207	28.1952	28.1791	28.1561	28.1756	28.2615	28.1898	28.2582	28.2207	28.2947	28.2066	28.2703	28.2202	28.2765	28.2153	28.2893	28.2579
5410000000	29.6331	28.0577	28.0034	27.9486	27.9452	27.9121	27.9121	27.9176	27.9527	27.9786	28.0556	28.1051	28.0989	28.1366	28.1468	28.1413	28.0492	28.012	27.9959	28.0231	28.0645	28.0752	28.0334	28.065	28.1098	28.2114	28.0748	28.1318	28.1552	28.1682	28.1307	28.1363	28.109
5500000000	29.519	27.9626	27.8841	27.8264	27.8398	27.762	27.762	27.8063	27.8581	27.8511	27.9668	27.9949	28.0096	28.0426	28.0373	27.9998	27.9898	27.9083	27.8779	27.9121	27.9801	28.0046	27.9052	27.9625	27.9527	28.0731	27.9628	28.0022	28.0283	28.05	27.9901	28.0125	27.9707
5590000000	29.4295	27.8602	27.766	27.7375	27.7156	27.7105	27.7105	27.7569	27.7769	27.8004	27.8669	27.8985	27.9737	27.9338	27.961	27.9248	27.89	27.8597	27.8375	27.8162	27.8494	27.9286	27.8521	27.9327	27.9033	27.9408	27.8912	27.9059	27.9155	27.9594	27.8615	27.9473	27.9124
5680000000	29.3935	27.7706	27.6737	27.6311	27.6267	27.6204	27.6204	27.6717	27.6953	27.7483	27.7877	27.8688	27.9131	27.8376	27.8826	27.8329	27.8405	27.8115	27.8012	27.7242	27.7885	27.9073	27.8046	27.8752	27.8302	27.8844	27.823	27.8396	27.8032	27.9019	27.7869	27.8894	27.8694
5770000000	29.3846	27.7629	27.6546	27.6407	27.5938	27.6113	27.6113	27.6452	27.6766	27.7182	27.7777	27.8208	27.8666	27.8402	27.8548	27.8012	27.801	27.7616	27.7608	27.7337	27.7843	27.8553	27.7517	27.8584	27.8012	27.8345	27.828	27.8349	27.7892	27.8276	27.7872	27.8433	27.8175
5860000000	29.3507	27.7476	27.6665	27.6379	27.6067	27.5923	27.5923	27.6217	27.6396	27.7074	27.7442	27.7866	27.8009	27.8074	27.8269	27.7938	27.7574	27.7297	27.727	27.7203	27.7407	27.8101	27.719	27.7804	27.8025	27.8201	27.7676	27.8189	27.7901	27.8584	27.7885	27.807	27.7891
5950000000	29.2478	27.6887	27.596	27.5593	27.5508	27.5443	27.5443	27.5384	27.5696	27.6271	27.648	27.6824	27.7202	27.7388	27.7421	27.7318	27.665	27.6254	27.6071	27.6465	27.6676	27.7395	27.6001	27.6684	27.6913	27.734	27.6558	27.7197	27.7293	27.7739	27.7135	27.7296	27.6976
6040000000	29.1016	27.5302	27.4801	27.4072	27.4213	27.3793	27.3793	27.3994	27.4233	27.4568	27.5263	27.5457	27.5779	27.61	27.6209	27.573	27.5364	27.4956	27.4693	27.515	27.503	27.5793	27.4663	27.5559	27.5623	27.6358	27.5134	27.5718	27.5887	27.6409	27.5431	27.6121	27.5403
6130000000	29.0889	27.4608	27.3859	27.3389	27.3121	27.33	27.33	27.3361	27.3903	27.3655	27.4711	27.4998	27.5192	27.5188	27.5468	27.5244	27.4658	27.4471	27.4248	27.4386	27.4467	27.5298	27.4409	27.5052	27.4995	27.5298	27.4719	27.533	27.4914	27.5469	27.4935	27.5396	27.5047
6220000000	29.1024	27.4427	27.3798	27.3595	27.2866	27.2947	27.2947	27.3123	27.339	27.3677	27.4652	27.4932	27.5118	27.4929	27.5151	27.4852	27.4474	27.4269	27.4279	27.4274	27.461	27.5279	27.441	27.5242	27.5142	27.5035	27.462	27.5429	27.4377	27.5471	27.4612	27.53	27.5077
6310000000	28.9916	27.3893	27.2467	27.2438	27.2273	27.1958	27.1958	27.223	27.2659	27.269	27.3365	27.3416	27.4241	27.3828	27.3651	27.4112	27.301	27.2854	27.3301	27.2584	27.3453	27.428	27.375	27.4054	27.4163	27.3493	27.3508	27.4705	27.3191	27.4505	27.3482	27.4287	27.3935
6400000000	28.929	27.3116	27.2406	27.2053	27.1716	27.1686	27.1686	27.1855	27.1922	27.2674	27.2926	27.3553	27.3989	27.3589	27.3621	27.3586	27.2966	27.2774	27.3083	27.2825	27.3138	27.3489	27.3034	27.3434	27.3572	27.3384	27.309	27.3836	27.3079	27.4086	27.321	27.369	27.3434
6490000000	28.8933	27.2615	27.1886	27.1439	27.1146	27.097	27.097	27.1023	27.1463	27.1832	27.2452	27.2925	27.3089	27.3117	27.3306	27.3144	27.2365	27.2164	27.2147	27.2609	27.2409	27.2907	27.1927	27.2992	27.2709	27.3364	27.235	27.2855	27.2935	27.3345	27.2664	27.3007	27.2687
6580000000	28.7218	27.1352	27.0763	27.0338	26.9718	26.9689	26.9689	26.9873	27.009	27.0731	27.1256	27.1282	27.1846	27.2259	27.2138	27.2066	27.1334	27.1097	27.0896	27.1319	27.1256	27.1788	27.0723	27.1344	27.1593	27.2434	27.118	27.1602	27.1632	27.216	27.1505	27.1753	27.1538
6670000000	28.6537	27.032	26.9545	26.9176	26.8902	26.849	26.849	26.8724	26.9236	26.9501	27.0017	27.0436	27.0758	27.0834	27.0813	27.0773	27.0418	27.0101	26.9945	26.9992	26.9969	27.0666	26.9809	27.0633	27.0482	27.1083	27.0222	27.0759	27.0617	27.0746	27.0408	27.0878	27.0275
6760000000	28.6161	26.9607	26.8946	26.9105	26.8456	26.8431	26.8431	26.8406	26.8725	26.8822	27.0099	27.0032	27.0274	27.0483	27.0313	27.0329	27.0105	26.9389	26.9644	26.9727	26.9788	27.0632	26.9588	27.0523	27.0101	27.0409	26.995	27.0676	27.0002	27.0863	27	27.073	27.0427
6850000000	28.6215	26.94	26.8807	26.8579	26.8338	26.8127	26.8127	26.876	26.8172	26.8853	26.9589	26.9897	27.0175	27.0169	26.9868	27.0348	26.9779	26.916	26.9043	26.9159	26.933	27.0476	26.9307	27.0761	26.9507	27.0172	26.9552	26.9958	27.0227	27.0435	26.9753	27.0271	27.0169
6940000000	28.5515	26.9152	26.8352	26.8243	26.7883	26.7612	26.7612	26.7922	26.8006	26.8634	26.8579	26.9278	26.9482	26.9666	26.9721	26.9413	26.909	26.8623	26.8666	26.8794	26.8756	26.9787	26.8544	26.9864	26.9203	26.9623	26.9181	26.9566	26.9237	26.9791	26.9117	26.9526	26.9334
7030000000	28.4171	26.8026	26.7904	26.7161	26.7017	26.6778	26.6778	26.6607	26.7057	26.7157	26.8019	26.8093	26.856	26.8619	26.8393	26.8259	26.7988	26.793	26.7736	26.7779	26.7879	26.828	26.7507	26.7865	26.7953	26.8782	26.7878	26.8293	26.7947	26.8677	26.8302	26.8591	26.8314
7120000000	28.2793	26.7184	26.6834	26.5908	26.5966	26.5846	26.5846	26.53	26.5764	26.6337	26.6673	26.6738	26.7422	26.767	26.7169	26.7353	26.7097	26.6806	26.6618	26.6561	26.6956	26.7278	26.5611	26.658	26.6754	26.7356	26.65	26.7164	26.7115	26.7361	26.7372	26.689	26.6833
7210000000	28.2399	26.6159	26.5701	26.4795	26.4594	26.4442	26.4442	26.4869	26.5049	26.5492	26.5951	26.5898	26.6903	26.6498	26.6552	26.6235	26.615	26.5247	26.552	26.5458	26.5925	26.6258	26.5526	26.6423	26.6327	26.6563	26.5797	26.6245	26.607	26.6551	26.6005	26.627	26.5803
7300000000	28.2079	26.5698	26.4699	26.4627	26.4448	26.4182	26.4182	26.4582	26.4472	26.5156	26.5336	26.5599	26.6473	26.6209	26.5952	26.6226	26.5188	26.5288	26.5314	26.5068	26.5258	26.632	26.5207	26.6423	26.5239	26.5865	26.5524	26.6168	26.5661	26.6485	26.5289	26.6128	26.6124
7390000000	28.1119	26.5016	26.4462	26.3715	26.3669	26.3444	26.3444	26.3956	26.3684	26.4221	26.4859	26.5186	26.5527	26.5242	26.588	26.5246	26.4787	26.4583	26.4529	26.4304	26.465	26.5596	26.4835	26.5653	26.4929	26.5172	26.4948	26.535	26.5135	26.5747	26.4739	26.577	26.5357
7480000000	28.1267	26.4727	26.4078	26.3942	26.3565	26.356	26.356	26.3896	26.3867	26.4187	26.4626	26.5334	26.5371	26.5429	26.5419	26.504	26.4884	26.4528	26.4376	26.4343	26.4711	26.5223	26.4645	26.5332	26.4795	26.5172	26.4759	26.5412	26.493	26.5568	26.4749	26.5439	26.5039
7570000000	28.0861	26.4048	26.3796	26.3331	26.2846	26.3269	26.3269	26.286	26.3312	26.3585	26.4023	26.4455	26.4726	26.4885	26.4351	26.4611	26.3951	26.3884	26.4077	26.392	26.4509	26.457	26.3843	26.4373	26.436	26.4783	26.4309	26.4374	26.4055	26.485	26.4665	26.4234	26.428
7660000000	28.0364	26.339	26.317	26.2218	26.1539	26.2232	26.2232	26.0924	26.2212	26.2173	26.2983	26.3171	26.3676	26.4325	26.3486	26.3546	26.3158	26.2816	26.3064	26.3169	26.3425	26.3586	26.273	26.3327	26.3415	26.4271	26.2446	26.3199	26.2639	26.3866	26.3848	26.3358	26.2846
7750000000	27.8755	26.175	26.1395	26.1134	26.0585	26.0738	26.0738	26.0687	26.1131	26.1517	26.214	26.1865	26.2452	26.2372	26.2299	26.2158	26.2551	26.1384	26.1451	26.1551	26.1928	26.2053	26.1623	26.2075	26.2035	26.2548	26.1501	26.2362	26.1867	26.2628	26.21	26.2572	26.2066
7840000000	27.7883	26.1491	26.1209	26.0899	26.0308	26.025	26.025	26.0274	26.0698	26.098	26.1409	26.2236	26.2338	26.2172	26.2365	26.2134	26.1686	26.1534	26.1123	26.119	26.1333	26.218	26.155	26.2082	26.1947	26.229	26.1309	26.2088	26.153	26.2184	26.141	26.2179	26.1818
7930000000	27.7536	26.1165	26.0595	26.0708	25.9996	25.9655	25.9655	25.9954	26.0275	26.0356	26.1043	26.1637	26.1904	26.1832	26.1914	26.1741	26.1129	26.0779	26.0963	26.0604	26.0992	26.1848	26.0761	26.183	26.126	26.1588	26.1285	26.1428	26.1145	26.1662	26.0817	26.1611	26.1612
8020000000	27.7336	26.1043	26.0273	25.9999	25.9536	25.9408	25.9408	25.9709	26.002	26.0303	26.0685	26.1098	26.1442	26.1199	26.1403	26.1145	26.1084	26.0619	26.0265	26.0411	26.0635	26.1258	26.0497	26.1219	26.0761	26.1245	26.0698	26.1241	26.105	26.1372	26.0476	26.1282	26.0936
8110000000	27.6957	26.0689	25.9902	25.9405	25.929	25.912	25.912	25.9087	25.9364	25.9959	26.0623	26.0609	26.1088	26.094	26.0725	26.0684	26.0384	25.9901	26.0166	26.027	26.0644	26.077	26.0313	26.0408	26.0322	26.1246	25.9873	26.0737	26.0392	26.0703	26.0449	26.0535	26.044
8200000000	27.6445	26.0446	25.955	25.9161	25.8461	25.9264	25.9264	25.8642	25.8797	25.9062	26.0018	26.0039	26.0428	26.0376	26.0597	25.9894	25.936	25.9623	25.9833	25.9755	25.9826	25.9992	25.9583	25.9666	25.9536	26.0788	25.9211	26.049	25.9408	26.0266	26.0635	26.0067	25.9411
8290000000	27.5104	25.8702	25.8186	25.7449	25.7087	25.6901	25.6901	25.7177	25.7519	25.785	25.8162	25.8587	25.8934	25.8727	25.8714	25.8409	25.849	25.8009	25.8226	25.8494	25.8585	25.8597	25.8035	25.8518	25.8291	25.9067	25.8127	25.8786	25.8344	25.9268	25.8454	25.9073	25.8395
8380000000	27.4372	25.7646	25.7045	25.6405	25.5995	25.6016	25.6016	25.608	25.6804	25.6835	25.7423	25.7947	25.806	25.7815	25.8224	25.7932	25.7578	25.7244	25.7206	25.7062	25.7377	25.7967	25.6922	25.798	25.7571	25.8018	25.7406	25.7947	25.7784	25.8121	25.7415	25.8315	25.7722
8470000000	27.417	25.7497	25.6997	25.5994	25.6023	25.5536	25.5536	25.6239	25.6091	25.6856	25.7106	25.7511	25.8164	25.7819	25.82	25.7495	25.7421	25.6773	25.7153	25.6952	25.7171	25.8221	25.7046	25.7927	25.7433	25.7583	25.7486	25.7574	25.745	25.8046	25.7285	25.851	25.7607
8560000000	27.4269	25.7596	25.7045	25.641	25.6111	25.6005	25.6005	25.6293	25.625	25.6583	25.7162	25.7718	25.7789	25.7732	25.7891	25.7467	25.734	25.7046	25.686	25.6906	25.7018	25.7712	25.7103	25.7702	25.7395	25.7813	25.7328	25.7815	25.7387	25.7828	25.7077	25.7747	25.7581
8650000000	27.3501	25.724	25.6026	25.5447	25.5301	25.4976	25.4976	25.5486	25.5584	25.5909	25.6216	25.6228	25.6924	25.7083	25.6974	25.6902	25.6571	25.6074	25.6358	25.6229	25.6593	25.6747	25.6153	25.6823	25.6151	25.7122	25.6153	25.7289	25.6628	25.6922	25.6488	25.6652	25.648
8740000000	27.2462	25.6727	25.5727	25.5331	25.4961	25.4488	25.4488	25.4551	25.5596	25.5344	25.5764	25.6043	25.6617	25.6147	25.6154	25.6405	25.616	25.5891	25.559	25.5659	25.5478	25.6405	25.5169	25.6369	25.5311	25.6458	25.5353	25.6349	25.6122	25.6514	25.617	25.6118	25.5661
8830000000	27.1417	25.5205	25.4123	25.3862	25.3544	25.3006	25.3006	25.3056	25.3953	25.4116	25.4706	25.454	25.5004	25.5302	25.4978	25.5254	25.4341	25.4152	25.411	25.4262	25.4544	25.4671	25.4312	25.484	25.4282	25.4948	25.4358	25.4939	25.4224	25.5014	25.4898	25.483	25.4605
8920000000	27.0966	25.397	25.3561	25.3027	25.2516	25.2634	25.2634	25.2799	25.3076	25.3445	25.3923	25.4279	25.4586	25.4258	25.4746	25.4419	25.4064	25.3292	25.3793	25.3382	25.3768	25.4033	25.3552	25.425	25.4085	25.441	25.3729	25.433	25.4093	25.4369	25.3796	25.4192	25.3762
9010000000	27.0516	25.3155	25.2788	25.2377	25.1908	25.2125	25.2125	25.2163	25.2271	25.2763	25.3262	25.379	25.4141	25.3856	25.3776	25.3677	25.3257	25.3273	25.3073	25.2801	25.301	25.388	25.3003	25.3835	25.3382	25.3646	25.3431	25.3886	25.351	25.3964	25.3027	25.3974	25.337
9100000000	27.0411	25.3456	25.2948	25.2339	25.2156	25.2035	25.2035	25.2306	25.2303	25.2647	25.3263	25.3621	25.3733	25.3735	25.3883	25.3492	25.3215	25.3208	25.2967	25.3039	25.3076	25.3722	25.2912	25.3714	25.3455	25.3646	25.314	25.3745	25.3353	25.3901	25.3243	25.3696	25.3416
9190000000	27.007	25.3628	25.2678	25.2118	25.1827	25.1882	25.1882	25.2043	25.2219	25.253	25.3225	25.3188	25.3638	25.3554	25.3703	25.3316	25.3159	25.2745	25.2681	25.3198	25.3044	25.3538	25.2742	25.3321	25.2947	25.371	25.2706	25.3691	25.3106	25.3435	25.3291	25.3599	25.331
9280000000	26.898	25.314	25.2279	25.1558	25.0842	25.0499	25.0499	25.1146	25.181	25.1366	25.2589	25.2096	25.2706	25.3203	25.3193	25.2587	25.2439	25.1625	25.1096	25.2136	25.2189	25.2528	25.2112	25.2573	25.1792	25.3221	25.1978	25.2819	25.2626	25.2421	25.2764	25.2417	25.2468
9370000000	26.7765	25.1159	25.0488	25.0283	24.9767	24.9757	24.9757	24.9811	24.9844	25.0179	25.0963	25.1251	25.1404	25.1347	25.1586	25.0991	25.0961	25.0636	25.0711	25.0791	25.0723	25.13	25.0709	25.0986	25.0979	25.1645	25.1006	25.1122	25.1251	25.1671	25.0989	25.0559	25.1105
9460000000	26.7539	25.0307	25.0071	24.9245	24.8911	24.9145	24.9145	24.9261	24.9274	24.9649	25.0389	25.0429	25.0858	25.0983	25.0755	25.0662	25.0166	24.987	25.0059	24.995	25.0318	25.0861	24.9749	25.056	25.0289	25.0641	25.0063	25.0592	25.0593	25.0718	25.0156	25.0634	25.0473
9550000000	26.6877	24.9766	24.9107	24.8606	24.813	24.8321	24.8321	24.8545	24.86	24.9211	24.9637	24.97	25.0043	25.0319	25.0035	24.9873	24.9584	24.9383	24.9437	24.9091	24.9285	25.0042	24.9234	24.9839	24.9589	24.976	24.9446	24.9882	24.9583	25.0147	24.9307	25.0043	24.9803
9640000000	26.6947	24.9697	24.9295	24.86	24.8193	24.8188	24.8188	24.8426	24.8603	24.8997	24.959	24.9698	25.0287	24.9924	24.9873	24.9939	24.9551	24.9456	24.9384	24.9275	24.9522	25.0031	24.9087	24.9759	24.971	25.0081	24.9535	24.9766	24.9789	24.9932	24.9516	25.0067	24.973
9730000000	26.6934	24.9729	24.944	24.8208	24.7964	24.8209	24.8209	24.8295	24.8994	24.9071	24.9355	24.9497	24.9845	24.9866	25.0041	25.0074	24.9522	24.9049	24.9306	24.9145	24.9654	24.9684	24.9224	24.9966	24.9764	25.0189	24.9671	24.997	24.9634	24.9953	24.9221	25.0008	24.9511
9820000000	26.6502	25.0112	24.9316	24.8796	24.8575	24.7775	24.7775	24.8074	24.9089	24.9095	24.925	24.934	25.0073	24.9725	25.0276	24.9843	24.8968	24.9003	24.9125	24.879	24.9475	24.917	24.9336	24.9618	24.9589	25.0518	24.9411	24.9618	24.9709	24.9452	24.9305	24.9904	24.9863
9910000000	26.5283	24.8151	24.7179	24.6662	24.6273	24.6549	24.6549	24.6363	24.7493	24.7412	24.7649	24.7845	24.846	24.8021	24.8403	24.8064	24.7827	24.7501	24.7525	24.7226	24.7638	24.8204	24.7611	24.8062	24.7226	24.8289	24.7162	24.812	24.8132	24.8084	24.7976	24.8407	24.831
10000000000	26.4402	24.672	24.6297	24.5801	24.5675	24.5658	24.5658	24.5911	24.5958	24.6176	24.6606	24.7011	24.7611	24.7302	24.7485	24.7025	24.7018	24.6477	24.6336	24.6255	24.683	24.7405	24.6512	24.6838	24.685	24.7293	24.714	24.7191	24.7021	24.7365	24.6382	24.7225	24.7005

## Sheet: e'_run3
	time /min →
	before Piv2O added	1	2	3	4	5	6	7	8	9	10	11	12	13	14	15	16	17	18	19	20	25	30	35	40	45	50	55	60	65	70	75	80
frequency	e'	e'	e'	e'	e'	e'	e'	e'	e'	e'	e'	e'	e'	e'	e'	e'	e'	e'	e'	e'	e'	e'	e'	e'	e'	e'	e'	e'	e'	e'	e'	e'	e'
1000000000	34.1577	32.6327	32.5196	32.4525	32.2685	32.146	32.146	32.2894	32.2365	32.3234	32.3747	32.4137	32.6326	32.5367	32.6144	32.5715	32.4465	32.5589	32.4561	32.7609	32.4077	32.5196	32.4578	32.3665	32.5005	32.4097	32.4505	32.4369	32.4736	32.5504	32.4282	32.4348	32.4745
1090000000	33.8782	32.4238	32.2764	32.2666	32.1509	32.0856	32.0856	32.0744	32.2203	32.2039	32.2255	32.272	32.4213	32.3254	32.4862	32.4328	32.3737	32.3633	32.3102	32.2593	32.2907	32.4114	32.3197	32.3747	32.331	32.3535	32.3047	32.2587	32.2684	32.3454	32.2318	32.323	32.3208
1180000000	33.5229	32.1412	32.1769	31.9809	31.856	31.8428	31.8428	31.9432	31.8725	31.9917	32.0244	32.151	32.0765	32.1472	32.1511	32.2121	32.2866	32.0546	32.2556	31.9818	32.0752	32.2588	32.0998	32.0552	32.2057	32.2387	31.9477	32.2319	32.0712	32.1429	32.0125	32.115	32.1009
1270000000	33.4365	32.107	32.119	31.984	31.8886	31.8807	31.8807	31.8228	31.7954	31.9355	32.0076	32.0384	32.0811	32.0989	32.1178	32.2188	32.2627	32.0445	32.1447	31.9318	32.0524	32.2327	31.8865	31.9933	32.1743	32.2036	32.01	32.1814	32.041	32.0551	32.0822	32.031	32.0175
1360000000	33.4231	32.0002	32.0301	31.916	31.8485	31.8228	31.8228	31.8053	31.8515	31.9044	31.9745	32.0281	32.0471	32.1074	32.1564	32.0889	32.1222	32.0337	32.08	31.9939	32.0081	32.1059	31.9891	32.055	32.0734	32.1236	32.0681	32.1197	32.0645	32.0854	32.0334	32.128	32.0269
1450000000	33.4912	32.004	31.867	31.8091	31.8309	31.734	31.734	31.7618	31.766	31.8409	31.918	31.977	32.0556	32.0667	32.0866	32.0335	32.0253	32.016	31.9462	32.01	31.9426	32.0375	31.965	32.0567	32.0599	32.0229	32.0328	32.0049	32.0107	32.0849	31.9261	32.0568	32.0563
1540000000	33.425	31.8486	31.6871	31.6608	31.654	31.6067	31.6067	31.6428	31.6899	31.7233	31.7809	31.8322	31.8681	31.8904	31.9171	31.9273	31.8945	31.9367	31.8127	31.8627	31.8302	31.9161	31.8457	31.9627	31.9447	31.9056	31.9753	31.9081	31.9504	31.9593	31.8158	31.8741	32.0102
1630000000	33.1522	31.6878	31.6136	31.602	31.5137	31.4714	31.4714	31.5095	31.5683	31.5581	31.6524	31.7351	31.757	31.8427	31.8328	31.8292	31.8436	31.7951	31.7435	31.7336	31.7511	31.8183	31.6919	31.7495	31.8118	31.8	31.8043	31.795	31.8107	31.8249	31.7627	31.8077	31.8111
1720000000	32.92	31.512	31.4935	31.3066	31.407	31.3759	31.3759	31.3222	31.3564	31.4306	31.4503	31.5702	31.5739	31.639	31.6383	31.6904	31.6627	31.6003	31.6447	31.5636	31.5921	31.6753	31.5387	31.5801	31.6254	31.7081	31.632	31.6289	31.5675	31.6738	31.5636	31.691	31.6221
1810000000	32.6923	31.3004	31.3754	31.1648	31.2363	31.1833	31.1833	31.1998	31.2208	31.2326	31.4031	31.4418	31.3935	31.4973	31.5684	31.4737	31.5171	31.3735	31.4936	31.3201	31.4739	31.5455	31.4377	31.4413	31.528	31.4623	31.4752	31.4805	31.4593	31.5323	31.4759	31.6141	31.4705
1900000000	32.7657	31.3135	31.2923	31.1186	31.1654	31.1406	31.1406	31.1455	31.1624	31.1972	31.2733	31.3282	31.3689	31.4717	31.5094	31.4547	31.4652	31.3908	31.4586	31.3698	31.3879	31.4631	31.4097	31.4522	31.497	31.5138	31.3902	31.4287	31.4802	31.4482	31.3695	31.5134	31.4545
1990000000	32.7708	31.3175	31.2506	31.1873	31.1135	31.0921	31.0921	31.1535	31.1489	31.2521	31.2607	31.2929	31.3818	31.4338	31.4697	31.4602	31.4624	31.4136	31.2866	31.3547	31.3492	31.4539	31.3828	31.4701	31.4336	31.4486	31.4486	31.4421	31.4665	31.4427	31.4209	31.5066	31.4458
2080000000	32.8558	31.3322	31.1933	31.2198	31.1292	31.0545	31.0545	31.1535	31.1546	31.2659	31.2052	31.2766	31.3546	31.4436	31.3749	31.4589	31.3639	31.4071	31.3094	31.3769	31.3854	31.4759	31.3948	31.4557	31.4487	31.385	31.4682	31.3982	31.4385	31.4493	31.473	31.4661	31.5124
2170000000	32.6412	31.1819	31.0776	31.0414	31.0021	30.9224	30.9224	31.0126	31.0662	31.1088	31.1143	31.1621	31.2077	31.2944	31.3157	31.2903	31.2889	31.2347	31.1787	31.2496	31.1902	31.31	31.226	31.3002	31.249	31.2898	31.2964	31.2801	31.2898	31.3046	31.2482	31.3539	31.3427
2260000000	32.3534	30.9717	30.9323	30.8205	30.8083	30.7904	30.7904	30.7842	30.8562	30.8813	30.9898	31.0165	31.0456	31.1455	31.1614	31.165	31.1487	31.0871	31.0875	31.0384	31.0841	31.1397	31.0735	31.1519	31.1907	31.1356	31.1355	31.1525	31.1619	31.1854	31.0372	31.2069	31.1067
2350000000	32.164	30.8422	30.7965	30.6667	30.6883	30.6696	30.6696	30.6214	30.7331	30.6883	30.8592	30.8921	30.8687	31.0204	31.0715	31.0069	31.0688	31.0129	31.0225	30.9418	30.9097	30.9794	30.8732	31.0121	31.0382	31.0379	31.0007	31.0011	31.0661	31.0134	30.9025	31.0947	30.9672
2440000000	32.1062	30.7622	30.6763	30.603	30.5728	30.5836	30.5836	30.5659	30.6275	30.6905	30.7694	30.8052	30.7919	30.8911	30.9801	30.9572	30.9164	30.863	30.8764	30.8288	30.8675	30.8904	30.8516	30.9594	30.921	30.9145	30.931	30.9418	30.8826	30.9323	30.853	30.97	30.8774
2530000000	32.2217	30.742	30.716	30.6352	30.5551	30.5361	30.5361	30.5703	30.5996	30.6827	30.7106	30.7834	30.8394	30.8903	30.9076	30.9178	30.8878	30.8539	30.8223	30.8079	30.797	30.9226	30.8154	30.9173	30.8967	30.9344	30.8973	30.8704	30.8875	30.8871	30.8838	30.9223	30.9089
2620000000	32.1949	30.724	30.61	30.6103	30.4565	30.4739	30.4739	30.5228	30.5439	30.6198	30.6292	30.7253	30.7692	30.7736	30.8198	30.8439	30.7797	30.7659	30.7175	30.7709	30.717	30.8523	30.8047	30.8374	30.7759	30.8754	30.8542	30.7932	30.8529	30.8243	30.797	30.8584	30.89
2710000000	32.061	30.6006	30.499	30.4579	30.334	30.3605	30.3605	30.3804	30.4578	30.4747	30.5158	30.5844	30.6048	30.6941	30.7101	30.7616	30.6687	30.678	30.573	30.6631	30.6162	30.7294	30.6733	30.7413	30.7092	30.7314	30.6784	30.6981	30.7209	30.7227	30.6733	30.7183	30.7515
2800000000	31.946	30.4964	30.4283	30.3378	30.2935	30.2903	30.2903	30.3073	30.3528	30.4314	30.4772	30.5412	30.5813	30.6346	30.6352	30.6542	30.6582	30.5643	30.6085	30.5546	30.5604	30.6734	30.5489	30.6927	30.6846	30.6567	30.7035	30.6766	30.6736	30.66	30.5723	30.6772	30.6814
2890000000	31.8524	30.3988	30.3388	30.2738	30.2268	30.2143	30.2143	30.1912	30.2559	30.3298	30.4015	30.3812	30.5342	30.5563	30.5907	30.5564	30.5995	30.479	30.5157	30.4153	30.5279	30.5632	30.5076	30.603	30.5428	30.6359	30.6285	30.6363	30.5891	30.6075	30.5065	30.5811	30.625
2980000000	31.7452	30.2982	30.3103	30.1614	30.1581	30.1076	30.1076	30.1006	30.2103	30.1753	30.306	30.3168	30.4285	30.4787	30.4847	30.446	30.4704	30.3932	30.391	30.327	30.4117	30.4293	30.4184	30.4618	30.4455	30.4806	30.5319	30.5216	30.4866	30.4792	30.3887	30.4976	30.4416
3070000000	31.7405	30.2861	30.2097	30.1259	30.0821	30.0626	30.0626	30.0936	30.1275	30.1493	30.2053	30.2719	30.3474	30.385	30.4382	30.431	30.4002	30.3553	30.316	30.3186	30.3199	30.4221	30.3295	30.4094	30.4296	30.4305	30.4335	30.4208	30.4298	30.4043	30.3569	30.4447	30.4439
3160000000	31.7397	30.2563	30.1876	30.1228	30.0337	30.0676	30.0676	30.0468	30.1076	30.1875	30.2062	30.3037	30.303	30.341	30.3889	30.4528	30.3541	30.3622	30.3017	30.3119	30.293	30.4195	30.3463	30.442	30.427	30.4286	30.4128	30.4003	30.4055	30.4172	30.3478	30.3995	30.4547
3250000000	31.6299	30.155	30.0662	30.0636	29.9427	29.9553	29.9553	29.9857	29.9958	30.0787	30.0904	30.1985	30.1692	30.2176	30.2839	30.3329	30.2891	30.2491	30.2254	30.2282	30.1765	30.2915	30.2632	30.2787	30.2762	30.312	30.3222	30.2973	30.2695	30.3286	30.2452	30.2901	30.366
3340000000	31.5735	30.084	30.0444	29.9627	29.9252	29.908	29.908	29.9128	30.0026	30.0092	30.0873	30.1381	30.1745	30.2175	30.245	30.2342	30.2066	30.2135	30.1645	30.1483	30.169	30.2415	30.1821	30.2654	30.2129	30.2472	30.2431	30.207	30.2295	30.2731	30.1696	30.2674	30.2567
3430000000	31.4966	30.0546	29.9532	29.8676	29.8373	29.7894	29.7894	29.8937	29.9182	29.933	30.0056	30.0467	30.1454	30.189	30.1304	30.1564	30.1266	30.1397	30.0781	30.0811	30.0883	30.2111	30.0994	30.195	30.1515	30.2367	30.1869	30.1817	30.195	30.2127	30.0912	30.2265	30.1709
3520000000	31.392	29.9641	29.896	29.7678	29.7659	29.6965	29.6965	29.7443	29.8366	29.8481	29.9585	29.9457	30.0238	30.1076	30.0598	30.0862	30.0891	30.0288	30.0033	29.96	30.0513	30.1498	30.0015	30.1239	30.036	30.1639	30.0991	30.0939	30.137	30.0878	30.0302	30.0759	30.0793
3610000000	31.3658	29.9029	29.8373	29.7745	29.7286	29.6875	29.6875	29.7095	29.7671	29.7956	29.8681	29.894	29.9508	30.0288	30.0274	30.0324	30.0127	29.959	29.9594	29.9106	29.9247	30.0373	29.9414	30.0417	30.0323	30.0271	30.046	30.0231	30.0361	30.0287	29.9691	30.0453	30.0437
3700000000	31.3514	29.8063	29.7846	29.7224	29.659	29.6455	29.6455	29.6676	29.6462	29.7221	29.7851	29.8312	29.8502	29.9343	29.9458	29.9532	29.9224	29.9092	29.8988	29.8567	29.8333	29.9876	29.8444	29.9841	30.0308	29.9472	29.9737	29.9585	29.9468	29.9724	29.9515	30.0055	30.0201
3790000000	31.3281	29.8288	29.7978	29.7119	29.6375	29.6301	29.6301	29.6549	29.6147	29.6822	29.7999	29.8131	29.8413	29.8809	29.9491	29.9088	29.9038	29.9134	29.8385	29.9154	29.7789	29.939	29.84	29.946	29.9686	29.9184	29.9596	29.943	29.8871	29.9394	29.9237	29.9595	29.9855
3880000000	31.1927	29.6957	29.6553	29.5627	29.5176	29.4995	29.4995	29.5336	29.5478	29.6026	29.6543	29.709	29.7588	29.7794	29.7934	29.8306	29.8007	29.7721	29.7343	29.7187	29.7266	29.8417	29.7749	29.8585	29.8161	29.8598	29.8232	29.8065	29.8056	29.8724	29.748	29.8616	29.8478
3970000000	31.1154	29.7028	29.5491	29.5301	29.5005	29.4436	29.4436	29.426	29.5464	29.5511	29.6082	29.6773	29.7499	29.7917	29.724	29.8099	29.7744	29.7595	29.686	29.6992	29.7339	29.8065	29.7369	29.7923	29.7285	29.8487	29.7838	29.7433	29.8029	29.782	29.7267	29.8031	29.7837
4060000000	31.082	29.6707	29.5301	29.4806	29.4511	29.4353	29.4353	29.4029	29.5348	29.4961	29.5943	29.6454	29.7056	29.7554	29.7768	29.7911	29.7711	29.7129	29.6638	29.6542	29.6941	29.7346	29.6982	29.7802	29.716	29.775	29.7562	29.6966	29.7309	29.7931	29.7272	29.769	29.738
4150000000	31.0542	29.5503	29.4533	29.3894	29.325	29.3138	29.3138	29.3105	29.3665	29.4309	29.4602	29.5433	29.6043	29.6361	29.6172	29.6699	29.6207	29.5984	29.5589	29.5538	29.5913	29.6524	29.5645	29.6513	29.6043	29.6923	29.6398	29.6258	29.6527	29.6642	29.6123	29.6691	29.6544
4240000000	31.0672	29.547	29.4866	29.378	29.3423	29.2805	29.2805	29.3139	29.3597	29.3996	29.4858	29.5255	29.5437	29.6084	29.6448	29.6559	29.6232	29.5816	29.5245	29.5335	29.5261	29.6616	29.5661	29.6787	29.6298	29.6612	29.6277	29.6222	29.6127	29.6326	29.5678	29.6533	29.6449
4330000000	31.05	29.5266	29.4694	29.3531	29.3434	29.2624	29.2624	29.2726	29.3029	29.4009	29.4251	29.4689	29.4994	29.5907	29.6085	29.6069	29.59	29.5438	29.4804	29.4957	29.5143	29.6278	29.5177	29.6196	29.6313	29.573	29.6227	29.6011	29.5932	29.62	29.5813	29.6331	29.6368
4420000000	30.9648	29.4372	29.3896	29.3037	29.2576	29.1907	29.1907	29.2114	29.2449	29.31	29.3534	29.4369	29.4455	29.4878	29.5331	29.5347	29.494	29.5085	29.4315	29.4438	29.454	29.5498	29.4727	29.5339	29.5543	29.5412	29.5339	29.5331	29.4822	29.5613	29.4614	29.5807	29.5588
4510000000	30.8651	29.3715	29.2433	29.2074	29.1711	29.1132	29.1132	29.12	29.1936	29.1846	29.2932	29.3553	29.4152	29.4178	29.4712	29.462	29.4241	29.374	29.381	29.3545	29.3785	29.4514	29.4057	29.4686	29.409	29.4707	29.4573	29.4289	29.4347	29.4466	29.4239	29.4864	29.4241
4600000000	30.8098	29.325	29.1897	29.1036	29.0549	29.0493	29.0493	29.0796	29.1342	29.1498	29.2077	29.2581	29.3317	29.3407	29.3821	29.3771	29.3616	29.2654	29.3527	29.2961	29.2811	29.3778	29.3079	29.3791	29.2976	29.3959	29.3908	29.353	29.3784	29.3355	29.3436	29.3836	29.3344
4690000000	30.7523	29.2619	29.1445	29.0534	29.0104	29.0159	29.0159	29.027	29.0506	29.1127	29.1644	29.2076	29.2638	29.3045	29.3215	29.3363	29.3068	29.2617	29.2906	29.2135	29.2661	29.3073	29.2512	29.3216	29.2751	29.3505	29.3193	29.3078	29.3219	29.3005	29.2817	29.3498	29.2922
4780000000	30.8292	29.3278	29.2315	29.1438	29.0861	29.0604	29.0604	29.0527	29.0984	29.168	29.2051	29.2773	29.3365	29.3759	29.3893	29.3885	29.3535	29.3192	29.2668	29.2866	29.3084	29.3444	29.3019	29.3687	29.3725	29.3934	29.3652	29.3669	29.3326	29.4049	29.3154	29.3982	29.3946
4870000000	30.8198	29.2153	29.1599	29.1176	29.0151	28.973	28.973	28.9979	29.0122	29.0972	29.1255	29.1853	29.246	29.3316	29.3086	29.3306	29.2431	29.294	29.207	29.2435	29.2182	29.2887	29.2419	29.31	29.3278	29.3416	29.3064	29.2643	29.2363	29.2971	29.2712	29.3302	29.35
4960000000	30.6689	29.1424	29.0509	29.0152	28.9228	28.8989	28.8989	28.9038	28.9467	28.9989	29.0055	29.0807	29.135	29.2298	29.209	29.2274	29.1893	29.1927	29.1122	29.1495	29.0931	29.223	29.1459	29.215	29.2142	29.231	29.2126	29.2032	29.1512	29.214	29.1822	29.2468	29.2232
5050000000	30.5898	29.104	29.0004	28.9046	28.8502	28.858	28.858	28.8343	28.8657	28.9331	28.9742	29.0602	29.1071	29.1373	29.1572	29.1413	29.1528	29.097	29.1216	29.0798	29.0835	29.1664	29.0786	29.1654	29.1262	29.1605	29.1465	29.1296	29.1577	29.1737	29.0947	29.1674	29.1058
5140000000	30.4814	28.9957	28.9324	28.8353	28.7225	28.7355	28.7355	28.7832	28.7929	28.8431	28.9327	28.9639	29.0567	28.9964	29.0554	29.0933	29.0649	28.9531	29.0382	28.9531	29.0095	29.0595	28.9701	29.051	28.9906	29.0697	29.0166	29.0777	29.0817	29.0423	28.9836	29.0266	28.9805
5230000000	30.4512	28.9745	28.8916	28.7907	28.7232	28.7446	28.7446	28.7326	28.7588	28.8097	28.8996	28.9304	28.9639	28.9933	29.0499	29.0362	28.9913	28.936	28.986	28.9229	29.0044	29.0144	28.9285	29.0438	28.9233	29.0783	29.0161	29.0349	29.0466	29.0198	28.9527	29.0155	28.9755
5320000000	30.4903	28.9791	28.8868	28.8444	28.7577	28.729	28.729	28.7375	28.8064	28.834	28.8651	28.9257	28.9706	29.0217	29.0206	29.0347	29.0254	28.9839	28.9393	28.9292	28.9749	29.0596	28.9674	29.0128	29.013	29.0549	29.0236	29.0308	29.0174	29.03	28.9988	29.0589	29.0365
5410000000	30.5421	28.9795	28.865	28.7965	28.7422	28.7222	28.7222	28.7227	28.7688	28.8179	28.8452	28.9119	28.9598	29.0026	28.9834	29.0136	28.9677	28.9972	28.9282	28.9489	28.9291	29.0506	28.9609	28.999	29.0472	29.0484	28.9915	29.0155	29.004	29.0001	28.9931	29.1082	29.0545
5500000000	30.4535	28.9094	28.7998	28.7511	28.6671	28.6243	28.6243	28.6938	28.6582	28.7474	28.7658	28.8674	28.9066	28.9343	28.9402	28.9411	28.9132	28.9381	28.8739	28.8717	28.871	28.9852	28.8971	28.9311	28.9441	28.931	28.95	28.921	28.9276	28.9414	28.9081	29.0068	28.9698
5590000000	30.3628	28.8287	28.7536	28.6796	28.5912	28.5888	28.5888	28.6245	28.6515	28.6842	28.7398	28.8007	28.8176	28.8753	28.8959	28.9073	28.8808	28.8505	28.8326	28.813	28.8493	28.9095	28.8379	28.8895	28.8412	28.9225	28.878	28.8848	28.8685	28.9076	28.8213	28.9241	28.8823
5680000000	30.2201	28.7744	28.6558	28.5388	28.4982	28.503	28.503	28.5063	28.5328	28.6066	28.6531	28.7101	28.7653	28.7687	28.8166	28.8172	28.8114	28.7415	28.7396	28.7076	28.7878	28.8261	28.6864	28.8271	28.7558	28.8426	28.8238	28.8107	28.7601	28.7584	28.6993	28.8063	28.7957
5770000000	30.2207	28.7191	28.6368	28.5457	28.51	28.4663	28.4663	28.4672	28.5288	28.5365	28.6438	28.6775	28.7259	28.7407	28.7704	28.8186	28.7613	28.7478	28.7053	28.6758	28.7396	28.7995	28.6761	28.7766	28.726	28.7908	28.7773	28.7419	28.7466	28.767	28.7114	28.7817	28.7448
5860000000	30.2352	28.6963	28.6306	28.5157	28.4816	28.4297	28.4297	28.4545	28.5081	28.5491	28.5897	28.6619	28.691	28.7315	28.7412	28.7541	28.7358	28.7067	28.6806	28.6501	28.6782	28.7637	28.6795	28.762	28.7131	28.7654	28.7325	28.7208	28.7256	28.7557	28.6884	28.7672	28.7382
5950000000	30.2901	28.6957	28.6268	28.5051	28.4675	28.419	28.419	28.4535	28.5141	28.5556	28.5844	28.6551	28.6797	28.7289	28.787	28.7552	28.7251	28.7	28.671	28.6745	28.6348	28.7426	28.7045	28.7346	28.7471	28.776	28.7127	28.6996	28.7086	28.7541	28.6711	28.7918	28.7713
6040000000	30.2115	28.6124	28.5532	28.4733	28.4212	28.3604	28.3604	28.3707	28.4163	28.4509	28.5082	28.5369	28.6245	28.6532	28.66	28.6858	28.6493	28.6409	28.5947	28.5838	28.5876	28.701	28.6081	28.668	28.6684	28.6765	28.6377	28.6189	28.6448	28.6519	28.598	28.7158	28.6827
6130000000	30.1791	28.5825	28.5242	28.4318	28.3791	28.328	28.328	28.3818	28.4119	28.4279	28.5051	28.5582	28.5854	28.6361	28.6523	28.6409	28.6258	28.6372	28.599	28.5598	28.5882	28.6459	28.6045	28.6576	28.5894	28.6729	28.6406	28.6203	28.6359	28.6463	28.6068	28.7009	28.6615
6220000000	30.0027	28.4787	28.397	28.3017	28.2607	28.2332	28.2332	28.2666	28.2836	28.3374	28.4016	28.4488	28.4646	28.5238	28.5175	28.5153	28.5441	28.5145	28.4581	28.3877	28.4685	28.5536	28.4561	28.5673	28.4751	28.5162	28.5167	28.5003	28.5065	28.534	28.4651	28.5354	28.5583
6310000000	29.9756	28.4869	28.3262	28.3108	28.1485	28.2036	28.2036	28.2147	28.2763	28.3052	28.3648	28.3901	28.4238	28.4436	28.5229	28.4461	28.5009	28.4586	28.3757	28.3501	28.462	28.5248	28.3932	28.533	28.4282	28.4963	28.4633	28.4857	28.4374	28.4959	28.4389	28.5052	28.4549
6400000000	29.9749	28.4573	28.3859	28.2841	28.2002	28.1767	28.1767	28.1966	28.2649	28.3125	28.3439	28.3875	28.4395	28.5098	28.5328	28.4706	28.5024	28.4418	28.4126	28.372	28.447	28.4945	28.4286	28.5148	28.443	28.5048	28.4867	28.4637	28.4507	28.4808	28.4359	28.4728	28.4316
6490000000	30.0293	28.4315	28.3628	28.2856	28.2535	28.1747	28.1747	28.2248	28.2175	28.2939	28.3463	28.3596	28.4532	28.4735	28.4964	28.5062	28.4836	28.4619	28.4019	28.4098	28.4133	28.4944	28.4178	28.4549	28.4614	28.5057	28.427	28.4792	28.4569	28.465	28.4159	28.497	28.4766
6580000000	29.9599	28.3666	28.3153	28.1907	28.1848	28.097	28.097	28.1507	28.171	28.2268	28.2706	28.3165	28.3635	28.4166	28.4381	28.4123	28.4135	28.3733	28.3234	28.3723	28.3341	28.3946	28.3869	28.3794	28.3713	28.4146	28.3721	28.4137	28.3829	28.4168	28.3149	28.4434	28.4261
6670000000	29.9147	28.3461	28.2757	28.1725	28.144	28.0815	28.0815	28.1174	28.1468	28.218	28.2504	28.302	28.3259	28.3939	28.3924	28.3806	28.3788	28.3551	28.3362	28.2996	28.3062	28.3807	28.3235	28.3858	28.3596	28.3816	28.3734	28.3776	28.3382	28.3765	28.3094	28.4152	28.3963
6760000000	29.8421	28.3407	28.2469	28.1457	28.0922	28.0527	28.0527	28.0689	28.1292	28.169	28.2345	28.2679	28.2737	28.3476	28.3565	28.3697	28.3719	28.2846	28.2829	28.2416	28.2845	28.3516	28.2568	28.3336	28.3113	28.3342	28.357	28.33	28.3098	28.3198	28.2747	28.3455	28.3092
6850000000	29.794	28.2619	28.1641	28.0194	27.9684	27.9791	27.9791	27.9529	28.0292	28.0437	28.1349	28.1697	28.1753	28.2462	28.2357	28.2862	28.275	28.2032	28.1873	28.1456	28.219	28.3027	28.1633	28.2356	28.2177	28.2268	28.261	28.2358	28.22	28.2405	28.1787	28.2274	28.1952
6940000000	29.7878	28.2076	28.1532	28.0539	27.9971	27.9811	27.9811	28.0222	28.0143	28.0649	28.1273	28.1404	28.2146	28.2544	28.2773	28.2657	28.2633	28.2089	28.1984	28.1419	28.2045	28.2581	28.1762	28.2725	28.2642	28.266	28.2459	28.2421	28.2356	28.2461	28.1749	28.2552	28.2114
7030000000	29.7733	28.196	28.1532	28.0392	28.0032	27.9358	27.9358	27.9576	27.9958	28.054	28.079	28.1598	28.1715	28.2276	28.2672	28.2437	28.2409	28.2202	28.1361	28.137	28.1385	28.2262	28.187	28.2359	28.2129	28.231	28.2004	28.2343	28.2277	28.223	28.1625	28.2658	28.2661
7120000000	29.7737	28.1413	28.1179	28.0174	28.0202	27.9422	27.9422	27.9087	27.9036	28.0895	28.0584	28.1476	28.171	28.2135	28.2315	28.205	28.143	28.2024	28.0915	28.1269	28.0896	28.1854	28.1462	28.2193	28.2307	28.1971	28.1363	28.2127	28.1509	28.228	28.1263	28.2057	28.1985
7210000000	29.6988	28.131	28.0555	27.9993	27.9243	27.8888	27.8888	27.9015	27.9365	28.0206	27.9924	28.0741	28.0988	28.1175	28.1764	28.1795	28.1751	28.1308	28.1055	28.1058	28.1075	28.1557	28.0944	28.1655	28.1238	28.1275	28.1348	28.1643	28.1051	28.1614	28.103	28.181	28.1521
7300000000	29.6364	28.066	28.0233	27.9125	27.8544	27.8412	27.8412	27.8479	27.8951	27.892	27.9649	27.9967	28.0624	28.0869	28.1196	28.1424	28.1119	28.0719	28.0586	28.0437	28.0687	28.1527	28.0207	28.0802	28.0719	28.0923	28.1104	28.0908	28.1076	28.0958	28.0605	28.0853	28.0565
7390000000	29.5298	27.9651	27.8993	27.8456	27.7781	27.7288	27.7288	27.7585	27.8114	27.7755	27.9004	27.9153	27.9702	28.0199	28.0192	28.0425	28.0166	27.9797	27.938	27.9306	27.9741	28.0595	27.9238	28.0514	27.9675	28.0106	28.002	28.0078	27.9906	28.0189	27.9431	27.9946	27.9748
7480000000	29.5528	27.9601	27.92	27.8073	27.7669	27.7485	27.7485	27.7316	27.781	27.8193	27.8583	27.9443	27.9763	28.013	28.0087	27.9961	27.9939	27.9641	27.9388	27.9465	27.9333	28.0065	27.9584	28.0048	27.9891	28	27.9949	27.9964	27.9656	28.0157	27.9492	27.9985	27.955
7570000000	29.5079	27.883	27.849	27.7963	27.7065	27.7047	27.7047	27.6768	27.6983	27.7994	27.8105	27.8881	27.9095	27.9674	28.0112	27.9355	27.9063	27.9179	27.8804	27.8704	27.8897	27.9386	27.9092	27.9399	27.9725	27.9573	27.9132	27.9177	27.9139	27.9556	27.9137	27.9467	27.9258
7660000000	29.4891	27.9443	27.8463	27.8125	27.6902	27.6705	27.6705	27.705	27.7071	27.7777	27.8348	27.8773	27.9758	27.9644	27.9993	27.9723	27.9058	27.922	27.9224	27.9232	27.8777	27.923	27.9138	27.9748	27.9627	27.9376	27.9032	27.9144	27.875	27.936	27.8854	27.9808	27.9216
7750000000	29.4004	27.8366	27.7425	27.7212	27.6643	27.6085	27.6085	27.6327	27.6894	27.7441	27.7332	27.8056	27.8757	27.8734	27.914	27.9085	27.864	27.8971	27.8309	27.8075	27.8588	27.9256	27.8503	27.9066	27.8623	27.8803	27.8669	27.8139	27.8685	27.8518	27.8151	27.9182	27.8702
7840000000	29.4598	27.8701	27.7248	27.6651	27.6484	27.5829	27.5829	27.6032	27.6665	27.7053	27.7759	27.7799	27.8246	27.8979	27.9085	27.8717	27.8905	27.8303	27.8076	27.782	27.8327	27.8902	27.7803	27.9032	27.8261	27.8892	27.833	27.8844	27.8753	27.8701	27.793	27.892	27.8623
7930000000	29.373	27.8106	27.6909	27.6408	27.5792	27.5448	27.5448	27.5554	27.6304	27.6088	27.6976	27.7199	27.7838	27.8424	27.8355	27.8217	27.8056	27.7885	27.7361	27.7133	27.7675	27.8283	27.7429	27.8209	27.7506	27.7906	27.7928	27.7888	27.7953	27.8236	27.7285	27.8262	27.7903
8020000000	29.3489	27.7645	27.6562	27.5597	27.5112	27.5084	27.5084	27.5235	27.5484	27.5684	27.6271	27.6683	27.7026	27.7745	27.7733	27.7858	27.7733	27.7339	27.7009	27.6845	27.7218	27.7682	27.7031	27.7632	27.7341	27.7701	27.7424	27.7367	27.7556	27.7606	27.6963	27.763	27.7366
8110000000	29.316	27.7065	27.6256	27.5592	27.4692	27.4543	27.4543	27.4642	27.5038	27.6092	27.621	27.6569	27.6742	27.7668	27.7829	27.7617	27.7581	27.7242	27.6996	27.6622	27.6419	27.7307	27.6865	27.7067	27.7242	27.7394	27.7057	27.7032	27.6769	27.6937	27.651	27.7404	27.7309
8200000000	29.273	27.6923	27.6168	27.5036	27.5113	27.4201	27.4201	27.4478	27.4902	27.6135	27.5757	27.6331	27.6838	27.7387	27.8257	27.7606	27.6822	27.7322	27.6552	27.6336	27.613	27.7187	27.6218	27.7032	27.6813	27.7574	27.7058	27.7114	27.6946	27.6684	27.6574	27.7394	27.7341
8290000000	29.3006	27.6839	27.554	27.5217	27.4852	27.4163	27.4163	27.4274	27.4534	27.5445	27.589	27.6	27.6323	27.6876	27.7431	27.7324	27.6974	27.7025	27.6563	27.636	27.6396	27.6606	27.6772	27.6971	27.6778	27.6673	27.6648	27.712	27.679	27.6603	27.6452	27.7022	27.7022
8380000000	29.2022	27.6545	27.5373	27.4463	27.4355	27.3868	27.3868	27.4263	27.4338	27.4662	27.5399	27.5926	27.5758	27.6299	27.6773	27.6667	27.6425	27.6481	27.5882	27.5844	27.6098	27.6683	27.629	27.6595	27.6423	27.6759	27.6499	27.631	27.6435	27.6645	27.6176	27.6925	27.6615
8470000000	29.1516	27.6041	27.4995	27.3962	27.3551	27.3785	27.3785	27.3864	27.393	27.4454	27.4828	27.5431	27.5564	27.5915	27.6021	27.6215	27.5913	27.5783	27.5418	27.4923	27.5104	27.6392	27.5316	27.6216	27.5857	27.5961	27.5979	27.5663	27.5909	27.6279	27.5549	27.6326	27.604
8560000000	29.1471	27.557	27.4701	27.3855	27.3362	27.2797	27.2797	27.3243	27.3443	27.3896	27.438	27.4923	27.5095	27.5766	27.5924	27.5892	27.5637	27.5383	27.4972	27.4945	27.4858	27.5838	27.4943	27.5582	27.5296	27.5528	27.5315	27.5379	27.5557	27.5913	27.5047	27.5713	27.5504
8650000000	29.1362	27.5208	27.4369	27.3904	27.2846	27.2046	27.2046	27.2548	27.2912	27.3608	27.4235	27.4357	27.5131	27.5523	27.5236	27.5551	27.5615	27.456	27.4575	27.4812	27.5121	27.4896	27.4829	27.5359	27.5701	27.5226	27.5169	27.5465	27.4967	27.4996	27.4718	27.558	27.5307
8740000000	29.1268	27.4984	27.3982	27.3735	27.3092	27.2201	27.2201	27.2537	27.3068	27.3991	27.4033	27.4412	27.457	27.4997	27.528	27.4668	27.5223	27.4546	27.4285	27.4838	27.4946	27.4537	27.4801	27.5048	27.541	27.4921	27.5121	27.5012	27.5342	27.5216	27.4844	27.5092	27.4959
8830000000	29.0387	27.4339	27.3496	27.2674	27.2789	27.1504	27.1504	27.2383	27.2572	27.2532	27.3448	27.3741	27.4149	27.485	27.5278	27.4703	27.4895	27.4166	27.3969	27.4028	27.4247	27.4573	27.4214	27.4759	27.441	27.4562	27.4332	27.4584	27.4452	27.4779	27.4149	27.4681	27.4641
8920000000	29.0298	27.4359	27.3172	27.257	27.1962	27.1622	27.1622	27.2003	27.2344	27.2611	27.3358	27.3639	27.3763	27.4418	27.4361	27.4347	27.4401	27.4139	27.3965	27.3594	27.3825	27.4353	27.3709	27.4534	27.4125	27.4573	27.4502	27.4451	27.3987	27.4355	27.3566	27.4374	27.4172
9010000000	28.9666	27.3679	27.2475	27.2179	27.1228	27.1158	27.1158	27.1414	27.1598	27.1878	27.2882	27.2905	27.3494	27.3944	27.3877	27.4161	27.3835	27.3446	27.3384	27.2923	27.3446	27.397	27.3163	27.3581	27.3415	27.364	27.3582	27.3734	27.3473	27.3946	27.2951	27.3796	27.3672
9100000000	29.0154	27.3702	27.2823	27.2277	27.1614	27.1541	27.1541	27.1059	27.1801	27.214	27.2711	27.3178	27.3496	27.3975	27.4078	27.376	27.3746	27.3727	27.3539	27.3295	27.3403	27.3929	27.3429	27.3812	27.3527	27.4085	27.384	27.3514	27.3771	27.3889	27.317	27.3858	27.3881
9190000000	28.9441	27.2984	27.2194	27.1737	27.1147	27.0435	27.0435	27.0612	27.097	27.1401	27.1867	27.2191	27.3256	27.3355	27.3497	27.324	27.3307	27.2685	27.2483	27.2914	27.2589	27.3214	27.2821	27.2896	27.3175	27.3264	27.3299	27.3265	27.2839	27.3089	27.273	27.3278	27.3245
9280000000	28.9065	27.3686	27.1296	27.1498	27.1151	26.9991	26.9991	27.0551	27.0311	27.1636	27.0906	27.2232	27.2853	27.2372	27.3001	27.2642	27.2976	27.2589	27.2141	27.2003	27.2276	27.2623	27.2402	27.2566	27.2612	27.3144	27.2482	27.2305	27.2216	27.2456	27.2226	27.2877	27.2259
9370000000	28.925	27.2274	27.1019	27.1269	27.0589	26.9433	26.9433	27.0027	27.0475	27.118	27.0664	27.1659	27.2446	27.2594	27.2361	27.2712	27.2629	27.2259	27.2122	27.2065	27.149	27.2387	27.186	27.3014	27.2633	27.259	27.2458	27.2292	27.2411	27.2125	27.1747	27.2508	27.2274
9460000000	28.8586	27.2091	27.1154	27.0556	27.0396	26.951	26.951	26.9632	27.0035	27.0366	27.0962	27.1429	27.19	27.228	27.2419	27.2449	27.2448	27.1985	27.1495	27.1527	27.1796	27.2195	27.1353	27.2111	27.2252	27.2223	27.2139	27.2198	27.174	27.2145	27.1478	27.2185	27.1734
9550000000	28.815	27.1507	27.0646	26.9966	26.9459	26.9178	26.9178	26.9238	26.968	26.9829	27.0598	27.0698	27.118	27.1587	27.1843	27.1531	27.1763	27.1181	27.1096	27.1068	27.1091	27.1546	27.1183	27.1613	27.1379	27.1574	27.1468	27.1279	27.1363	27.1684	27.1087	27.1698	27.157
9640000000	28.7813	27.1109	27.0354	26.9487	26.908	26.876	26.876	26.8902	26.9298	26.9702	27.0218	27.0507	27.0829	27.1382	27.1456	27.1182	27.1144	27.0826	27.0755	27.0739	27.0845	27.161	27.0792	27.1206	27.1091	27.1226	27.1364	27.0904	27.1067	27.1341	27.0689	27.1499	27.1058
9730000000	28.7544	27.143	26.9848	26.9286	26.9062	26.837	26.837	26.8936	26.8984	26.975	27.0075	27.0276	27.0818	27.1001	27.121	27.082	27.0977	27.0704	27.0783	27.0527	27.0469	27.0897	27.053	27.1028	27.0918	27.133	27.1105	27.0846	27.0764	27.071	27.0454	27.1055	27.1305
9820000000	28.7281	27.0994	27.0087	26.8824	26.8889	26.7634	26.7634	26.819	26.8332	26.9572	26.8692	26.9796	27.0244	27.1016	27.0748	27.057	27.1444	27.0386	27.0267	27.0625	26.9947	27.051	27.0417	27.0345	27.1065	27.093	27.0635	27.0579	27.0262	26.9815	27.0746	27.0697	27.0876
9910000000	28.7604	27.0937	26.9574	26.8976	26.9402	26.8214	26.8214	26.8423	26.8611	26.9445	26.9535	27.0187	27.0462	27.1057	27.0708	27.0848	27.1127	27.065	27.0082	27.0575	27.0036	27.0568	27.0308	27.0525	27.1063	27.1069	27.1088	27.0691	27.0622	27.0885	26.9856	27.112	27.1107
10000000000	28.7196	27.0433	26.9689	26.8751	26.8682	26.798	26.798	26.8	26.8284	26.8643	26.9184	26.9431	26.9718	27.0152	27.0689	27.0292	27.0285	27.0531	27.0155	26.9853	27.0226	27.0659	26.9799	27.0221	27.028	27.083	27.0313	27.051	27.0203	27.0546	26.9638	27.0576	27.027

## Sheet: e'_run4
	time /min →
	before Piv2O added	1	2	3	4	5	6	7	8	9	10	11	12	13	14	15	16	17	18	19	20	25	30	35	40	45	50	55	60	65	70	75	80
frequency	e'	e'	e'	e'	e'	e'	e'	e'	e'	e'	e'	e'	e'	e'	e'	e'	e'	e'	e'	e'	e'	e'	e'	e'	e'	e'	e'	e'	e'	e'	e'	e'	e'
1000000000	33.4685	32.1169	32.2172	32.1637	32.1766	32.3209	32.3209	32.2853	32.3018	32.485	32.3922	32.2508	32.2229	32.1395	32.0191	32.2713	32.2583	32.1985	32.2747	32.0816	32.3474	32.3151	32.2182	32.1799	32.0065	32.2884	32.1589	32.0884	32.1607	32.1372	32.0116	32.0944	32.2463
1090000000	33.5957	32.206	32.2585	32.2691	32.3559	32.3696	32.3696	32.3484	32.3955	32.4468	32.5202	32.4472	32.3829	32.347	32.3285	32.3639	32.3397	32.3307	32.2899	32.3066	32.3464	32.3431	32.3728	32.2984	32.3458	32.2796	32.302	32.2771	32.4	32.359	32.3403	32.222	32.4242
1180000000	33.3938	32.1809	32.106	32.1754	32.2555	32.3798	32.3798	32.3668	32.3869	32.345	32.4884	32.3792	32.4098	32.3994	32.3534	32.2975	32.1938	32.2894	32.2365	32.3589	32.2828	32.2798	32.2354	32.3958	32.351	32.2436	32.2613	32.4605	32.3012	32.2368	32.3759	32.3547	32.2106
1270000000	33.2403	31.9571	31.8236	32.0413	32.0134	32.1097	32.1097	32.1124	32.1275	32.194	32.2149	32.2617	32.1655	32.1774	32.1458	32.0041	31.933	32.0906	31.9739	32.2139	32.021	32.1419	32.1387	32.3687	32.2614	32.0883	32.0229	32.2671	32.1467	32.1497	32.1649	32.3057	32.1038
1360000000	33.1363	31.83	31.7614	31.8114	31.927	32.0286	32.0286	32.0139	32.0509	32.0502	32.1126	32.0872	32.0826	32.0376	32.0479	31.9774	31.9031	31.9868	32.021	32.0003	32.0739	32.0292	31.9794	32.0896	32.0778	32.0607	31.9953	32.0658	32.0365	32.0119	32.0535	32.0329	32.0581
1450000000	32.967	31.6783	31.6791	31.6798	31.7967	31.8646	31.8646	31.8615	31.9433	31.8422	31.9219	31.9306	31.8641	31.8991	31.7886	31.8365	31.8784	31.8517	31.8977	31.7891	31.8685	31.9111	31.887	31.8696	31.8481	31.8927	31.9248	31.8227	31.9907	31.8666	31.9244	31.91	31.9234
1540000000	32.7575	31.4125	31.5277	31.4457	31.532	31.6194	31.6194	31.5997	31.6941	31.6411	31.7242	31.6694	31.6454	31.6535	31.5444	31.6592	31.7956	31.5862	31.7469	31.6384	31.6651	31.8043	31.6966	31.6564	31.6434	31.6523	31.72	31.6511	31.7202	31.7193	31.7204	31.693	31.7118
1630000000	32.6539	31.3601	31.3873	31.3579	31.4599	31.5845	31.5845	31.5502	31.5803	31.6512	31.6504	31.5987	31.6032	31.5624	31.5312	31.5422	31.615	31.5445	31.5833	31.5767	31.6337	31.6762	31.5943	31.6172	31.5915	31.6183	31.6846	31.6137	31.6806	31.5911	31.643	31.6222	31.6647
1720000000	32.6067	31.278	31.3005	31.3239	31.3918	31.4653	31.4653	31.5886	31.5235	31.6505	31.5766	31.5715	31.5889	31.5776	31.5254	31.5014	31.4206	31.4867	31.5572	31.5425	31.5666	31.54	31.5122	31.58	31.6373	31.5867	31.5926	31.6166	31.6463	31.5959	31.6251	31.5806	31.5698
1810000000	32.4162	31.0633	31.1311	31.14	31.2329	31.3235	31.3235	31.3108	31.3337	31.4737	31.3368	31.4386	31.4814	31.4464	31.4095	31.3216	31.2722	31.2796	31.3455	31.4386	31.415	31.3943	31.3653	31.4629	31.466	31.3747	31.3697	31.4929	31.4465	31.4136	31.511	31.4336	31.3718
1900000000	32.2927	30.9529	30.9825	30.9888	31.1089	31.1748	31.1748	31.2294	31.2288	31.2576	31.269	31.2666	31.3099	31.2805	31.2475	31.1796	31.1672	31.2179	31.2265	31.3059	31.3295	31.2789	31.2388	31.3232	31.2993	31.2918	31.3264	31.3658	31.3123	31.259	31.3733	31.2849	31.2626
1990000000	32.2232	30.8583	30.8711	30.9049	31.0104	31.0654	31.0654	31.125	31.1467	31.1799	31.1937	31.191	31.1309	31.1316	31.0981	31.1471	31.1468	31.1323	31.1274	31.1483	31.1353	31.2244	31.1403	31.209	31.2063	31.2084	31.2065	31.1771	31.2134	31.1881	31.2496	31.2014	31.2579
2080000000	32.1513	30.7753	30.7227	30.8069	30.8763	31.0062	31.0062	30.9661	31.0669	31.0134	31.1203	31.0755	30.9846	31.0019	30.9481	31.031	31.0347	30.9654	31.0105	31.0151	30.9887	31.0518	31.0099	31.0942	31.0918	31.0861	31.0733	31.1077	31.0856	31.1305	31.0939	31.0857	31.1305
2170000000	32.0184	30.6813	30.6273	30.6446	30.7541	30.8297	30.8297	30.8735	30.8818	30.9071	30.9666	30.9476	30.9106	30.9017	30.852	30.8738	30.9343	30.8697	30.9081	30.9062	30.9621	30.9325	30.9387	30.9677	30.9275	30.9357	30.978	30.9435	30.9956	30.9708	30.9642	30.949	30.9998
2260000000	31.8687	30.5143	30.5322	30.5683	30.6331	30.7561	30.7561	30.7635	30.7351	30.81	30.8315	30.8035	30.8303	30.7972	30.7912	30.7528	30.7496	30.7869	30.7847	30.7885	30.8063	30.8222	30.838	30.904	30.8439	30.8478	30.8545	30.8916	30.902	30.843	30.9501	30.8248	30.8709
2350000000	31.7585	30.3958	30.3805	30.4722	30.6165	30.6036	30.6036	30.6995	30.656	30.802	30.7052	30.6969	30.7674	30.7519	30.7534	30.7064	30.5946	30.6866	30.7445	30.7538	30.771	30.7876	30.7386	30.7906	30.7375	30.776	30.7386	30.859	30.8091	30.8426	30.912	30.7569	30.7616
2440000000	31.6482	30.2786	30.3318	30.3318	30.4173	30.4816	30.4816	30.506	30.5439	30.6268	30.5781	30.5503	30.6142	30.6286	30.5714	30.5532	30.5071	30.5332	30.5612	30.5979	30.6242	30.6045	30.5907	30.6669	30.6114	30.6333	30.6446	30.6693	30.6694	30.6544	30.7148	30.6433	30.6302
2530000000	31.5635	30.1689	30.1689	30.1948	30.2695	30.3828	30.3828	30.4116	30.4564	30.4416	30.488	30.4804	30.4574	30.4224	30.4185	30.4485	30.442	30.4294	30.4542	30.4479	30.4925	30.4922	30.4836	30.5321	30.494	30.5353	30.5233	30.497	30.5479	30.4788	30.536	30.5257	30.581
2620000000	31.418	30.0262	30.0427	30.0564	30.1118	30.2077	30.2077	30.3156	30.3546	30.2495	30.3599	30.3055	30.2933	30.2527	30.2747	30.3069	30.3067	30.3095	30.2898	30.3353	30.3381	30.3881	30.3229	30.386	30.3807	30.3794	30.4019	30.3173	30.4072	30.358	30.3893	30.3385	30.4293
2710000000	31.3483	29.9617	29.9876	29.9681	30.0631	30.1465	30.1465	30.2163	30.2092	30.218	30.2287	30.2641	30.2135	30.1768	30.2362	30.2125	30.2242	30.1604	30.2118	30.2251	30.2698	30.2862	30.2145	30.2685	30.2927	30.3068	30.3161	30.2654	30.2958	30.2797	30.2758	30.3117	30.2809
2800000000	31.2189	29.8641	29.8398	29.9218	30.0154	30.0808	30.0808	30.1365	30.1123	30.1406	30.172	30.1764	30.1648	30.1573	30.1245	30.0972	30.1201	30.1432	30.1658	30.1571	30.2025	30.1681	30.1881	30.2383	30.1984	30.1951	30.2228	30.2406	30.2537	30.232	30.2877	30.1867	30.2104
2890000000	31.1027	29.8237	29.7525	29.8858	29.9645	30.0444	30.0444	30.0513	30.0299	30.1359	30.0992	30.0455	30.102	30.0463	30.0524	30.0515	30.0343	30.0007	30.0522	30.0929	30.0977	30.0912	30.0888	30.2113	30.1378	30.0907	30.1304	30.1599	30.1771	30.1612	30.222	30.1242	30.1433
2980000000	31.0459	29.7082	29.7015	29.8365	29.8736	29.9393	29.9393	29.9413	29.9598	30.0216	30.0221	29.9982	30.0149	29.9676	29.9388	29.9713	29.9627	29.9067	29.9799	30.0169	30.0187	29.9905	29.9568	30.0876	30.0389	29.9924	30.0637	30.0352	30.108	30.0858	30.1252	30.0058	30.0877
3070000000	30.9521	29.5868	29.5634	29.6318	29.689	29.7512	29.7512	29.7925	29.8239	29.8634	29.8867	29.8723	29.8461	29.8457	29.8279	29.8301	29.8204	29.8174	29.8403	29.829	29.8847	29.918	29.8728	29.9124	29.8689	29.9163	29.9283	29.9159	29.9375	29.9061	29.9474	29.9126	29.9394
3160000000	30.8595	29.438	29.4731	29.4651	29.5441	29.61	29.61	29.6802	29.7447	29.7338	29.7145	29.7606	29.7186	29.6731	29.706	29.6632	29.7067	29.713	29.6964	29.6934	29.7536	29.7692	29.7348	29.7878	29.7307	29.8365	29.7831	29.7819	29.8138	29.7639	29.8169	29.7398	29.7948
3250000000	30.7572	29.3553	29.3711	29.3756	29.4682	29.5797	29.5797	29.5656	29.6251	29.6505	29.6472	29.6616	29.6167	29.6058	29.6161	29.5897	29.6511	29.5989	29.5943	29.5823	29.7002	29.6329	29.6282	29.6923	29.6382	29.6938	29.6987	29.6696	29.7103	29.6463	29.7351	29.6415	29.7295
3340000000	30.6333	29.2615	29.2897	29.3107	29.3958	29.4731	29.4731	29.4967	29.4925	29.5626	29.5651	29.5653	29.5445	29.4819	29.4776	29.4893	29.4832	29.5098	29.4966	29.5327	29.5825	29.5413	29.5675	29.6203	29.6063	29.5863	29.6045	29.6033	29.6085	29.5876	29.6589	29.5744	29.6112
3430000000	30.5028	29.2598	29.1818	29.2575	29.3329	29.3424	29.3424	29.4572	29.3891	29.5152	29.5266	29.4386	29.5212	29.461	29.4103	29.3981	29.3971	29.4079	29.4717	29.4166	29.5408	29.5307	29.5202	29.5429	29.4873	29.5099	29.5266	29.497	29.5176	29.5948	29.6353	29.4915	29.5156
3520000000	30.398	29.1071	29.0577	29.1143	29.2215	29.2521	29.2521	29.2984	29.2826	29.3406	29.3668	29.3428	29.3758	29.3741	29.3129	29.2401	29.2839	29.2649	29.3383	29.3446	29.3768	29.3903	29.3967	29.3618	29.3626	29.3612	29.4038	29.3611	29.3906	29.4157	29.4568	29.4301	29.4081
3610000000	30.3528	28.9994	28.9977	29.0155	29.0846	29.1747	29.1747	29.2187	29.2352	29.2434	29.2758	29.2755	29.2415	29.2235	29.2137	29.1963	29.2072	29.1968	29.2453	29.2439	29.2803	29.2658	29.2592	29.3234	29.262	29.2871	29.302	29.31	29.3217	29.2762	29.329	29.3143	29.2911
3700000000	30.2658	28.83	28.8727	28.8855	28.9594	29.0063	29.0063	29.0798	29.117	29.049	29.1005	29.1755	29.1015	29.0158	29.0267	29.0764	29.0802	29.1443	29.1238	29.0674	29.1192	29.1019	29.1244	29.206	29.0899	29.208	29.1785	29.2103	29.2229	29.1282	29.1854	29.1462	29.1576
3790000000	30.1695	28.78	28.7985	28.8315	28.8554	28.9344	28.9344	28.9448	29.0459	29.0403	29.0681	29.0597	29.012	28.9124	28.9708	29.011	29.0196	29.0169	29.038	29.0419	29.0731	29.0024	29.0276	29.0608	29.03	29.137	29.0914	29.0941	29.129	29.0765	29.0869	29.0571	29.0633
3880000000	30.1129	28.7397	28.7347	28.7556	28.8162	28.8816	28.8816	28.9326	28.9178	28.9653	29.0262	29.0082	28.9746	28.9459	28.9344	28.9152	28.9086	28.9239	28.9655	28.9454	29.0189	28.9874	28.9922	29.0441	28.977	29.0408	29.008	29.0018	29.0744	29.033	29.0217	28.996	29.0278
3970000000	30.0498	28.7085	28.6549	28.6758	28.74	28.8405	28.8405	28.8736	28.8732	28.9008	28.8926	28.9069	28.8693	28.8946	28.8732	28.8755	28.8579	28.8283	28.8889	28.9121	28.9571	28.909	28.9392	28.9871	28.923	28.9412	28.9605	28.908	28.9485	28.919	29.0044	29.0163	28.9114
4060000000	29.9127	28.5647	28.5636	28.5801	28.6622	28.764	28.764	28.8019	28.7345	28.8047	28.821	28.7888	28.8204	28.8033	28.7915	28.7896	28.7456	28.7034	28.7694	28.7744	28.8453	28.7949	28.8274	28.8628	28.7836	28.8493	28.8783	28.849	28.8822	28.8744	28.9493	28.8674	28.8248
4150000000	29.8759	28.496	28.4762	28.5068	28.5679	28.6491	28.6491	28.7032	28.6952	28.7175	28.7429	28.722	28.7321	28.6941	28.6969	28.696	28.6501	28.655	28.7198	28.7083	28.7113	28.7184	28.714	28.7848	28.723	28.733	28.7851	28.7428	28.7838	28.745	28.8069	28.7441	28.7409
4240000000	29.7323	28.3827	28.3394	28.3605	28.4357	28.5159	28.5159	28.543	28.5962	28.5868	28.592	28.5935	28.5725	28.5403	28.5434	28.5376	28.5221	28.5634	28.5624	28.5493	28.5931	28.6228	28.5662	28.6214	28.6243	28.6504	28.6175	28.5916	28.66	28.6197	28.6304	28.6136	28.6201
4330000000	29.6616	28.2603	28.2265	28.2988	28.3628	28.4006	28.4006	28.4102	28.5032	28.5103	28.5309	28.5125	28.4668	28.4379	28.4239	28.4526	28.4392	28.4534	28.5045	28.442	28.4944	28.5392	28.493	28.5031	28.5089	28.5678	28.538	28.5025	28.5655	28.5016	28.5187	28.472	28.5201
4420000000	29.5459	28.1914	28.1711	28.2117	28.2761	28.3086	28.3086	28.3583	28.4024	28.4251	28.4116	28.434	28.3744	28.3904	28.3629	28.3491	28.3362	28.3748	28.3886	28.3556	28.4398	28.4401	28.4068	28.4277	28.413	28.4666	28.4459	28.4376	28.4791	28.446	28.4482	28.3834	28.4526
4510000000	29.4978	28.1308	28.1099	28.1463	28.2354	28.2736	28.2736	28.3023	28.2891	28.3574	28.3539	28.3401	28.3393	28.3182	28.335	28.2855	28.3025	28.31	28.3231	28.3319	28.356	28.3601	28.3527	28.3778	28.3346	28.39	28.3733	28.3838	28.3781	28.4068	28.422	28.3768	28.3741
4600000000	29.4382	28.0661	27.9685	28.0303	28.1325	28.1856	28.1856	28.2068	28.1935	28.2449	28.2761	28.2495	28.2529	28.2125	28.2572	28.1895	28.1957	28.2076	28.1882	28.2182	28.2572	28.2497	28.282	28.257	28.2261	28.269	28.2524	28.2485	28.2848	28.3083	28.3502	28.3119	28.2767
4690000000	29.3636	27.9452	27.9007	27.9296	28.0161	28.0626	28.0626	28.1186	28.1188	28.1264	28.1066	28.1332	28.1606	28.1306	28.1371	28.1016	28.1166	28.1162	28.1158	28.1549	28.1537	28.1716	28.1767	28.1661	28.1143	28.1578	28.1992	28.1469	28.1701	28.1343	28.2125	28.1835	28.1857
4780000000	29.238	27.8878	27.8374	27.8586	27.9441	28.0008	28.0008	28.0373	28.0708	28.081	28.0652	28.0386	28.0864	28.0281	27.9954	28.0165	28.0282	28.0142	28.025	28.0336	28.0483	28.0859	28.0378	28.0877	28.0722	28.1049	28.1076	28.0638	28.1171	28.0736	28.1094	28.0548	28.1151
4870000000	29.1401	27.8228	27.7538	27.7963	27.8403	27.8979	27.8979	27.9117	27.9769	27.971	28.0218	27.9849	27.9632	27.873	27.8582	27.9204	27.9006	27.9358	27.9076	27.9125	28.0004	27.9778	27.9507	27.9672	27.9796	28.0277	27.9989	27.9737	28.0539	28.0001	27.9744	27.964	28.0063
4960000000	29.05	27.6819	27.6651	27.6615	27.7173	27.81	27.81	27.8386	27.873	27.8896	27.9055	27.8721	27.8476	27.8189	27.7777	27.8222	27.8246	27.8404	27.8003	27.8017	27.8856	27.8935	27.8505	27.8539	27.8746	27.881	27.913	27.8328	27.9423	27.8791	27.8723	27.8287	27.8867
5050000000	29.0547	27.6537	27.6133	27.6385	27.7211	27.7892	27.7892	27.8254	27.8115	27.803	27.8846	27.8393	27.819	27.793	27.8176	27.7623	27.7737	27.7788	27.7735	27.804	27.8321	27.8291	27.8294	27.8796	27.8494	27.833	27.8761	27.8098	27.8751	27.8146	27.8803	27.8676	27.8415
5140000000	28.9355	27.5274	27.4678	27.528	27.601	27.6414	27.6414	27.6966	27.703	27.6441	27.7719	27.7521	27.7081	27.6762	27.7429	27.6952	27.655	27.6732	27.7123	27.7181	27.7205	27.7264	27.7086	27.7987	27.7831	27.7426	27.772	27.7083	27.7949	27.7138	27.7814	27.7327	27.7401
5230000000	28.8139	27.4658	27.4185	27.4462	27.5568	27.5774	27.5774	27.6192	27.601	27.6425	27.6836	27.6667	27.6427	27.6327	27.6294	27.6123	27.5964	27.6194	27.6401	27.67	27.6751	27.6418	27.6352	27.7106	27.6815	27.6419	27.6829	27.6441	27.6588	27.6565	27.7062	27.6779	27.6554
5320000000	28.7271	27.3486	27.3025	27.3564	27.4091	27.479	27.479	27.4846	27.5454	27.5498	27.557	27.5484	27.5529	27.528	27.4933	27.4733	27.4624	27.5193	27.4959	27.5091	27.5416	27.5623	27.5157	27.5708	27.5196	27.5545	27.6045	27.5272	27.583	27.5178	27.5875	27.5456	27.5642
5410000000	28.5959	27.2084	27.1848	27.2055	27.2709	27.3481	27.3481	27.4063	27.4068	27.3912	27.4251	27.4064	27.3749	27.3694	27.2985	27.3308	27.342	27.3785	27.3674	27.3557	27.4458	27.4442	27.3903	27.3864	27.4034	27.4331	27.461	27.4026	27.4973	27.4119	27.4313	27.4267	27.4303
5500000000	28.486	27.1278	27.1029	27.1439	27.1872	27.2535	27.2535	27.3171	27.3157	27.3366	27.3427	27.3319	27.3074	27.2841	27.2231	27.2729	27.2992	27.297	27.3095	27.2578	27.345	27.3183	27.3284	27.3179	27.2853	27.3602	27.3665	27.2933	27.3867	27.3294	27.3517	27.3155	27.3228
5590000000	28.5027	27.1069	27.11	27.0919	27.1855	27.2621	27.2621	27.2859	27.266	27.2665	27.3575	27.32	27.3132	27.2774	27.2477	27.2317	27.2855	27.2636	27.2765	27.2675	27.327	27.2934	27.3037	27.3359	27.2889	27.3162	27.3173	27.3207	27.3551	27.3269	27.3729	27.2754	27.3594
5680000000	28.3935	27.0477	27.0284	27.0076	27.1128	27.1448	27.1448	27.1851	27.1465	27.2104	27.2253	27.2525	27.225	27.1967	27.1749	27.1544	27.135	27.1571	27.2131	27.1933	27.2196	27.1892	27.245	27.2816	27.2044	27.2193	27.2436	27.2307	27.2065	27.1956	27.2867	27.214	27.2338
5770000000	28.3042	26.9012	26.8955	26.8922	26.9868	27.0487	27.0487	27.0739	27.0501	27.0842	27.0954	27.121	27.1267	27.0598	27.0601	27.0479	27.0356	27.0594	27.0733	27.0706	27.0812	27.075	27.0826	27.1194	27.1036	27.092	27.1248	27.1188	27.1168	27.0794	27.1682	27.1163	27.103
5860000000	28.2129	26.8472	26.8277	26.823	26.9027	26.926	26.926	26.9904	27.0127	27.018	27.0315	27.0177	27.0073	26.9879	26.967	26.9505	26.9403	26.9512	26.9782	26.9793	27.0022	27.0095	26.9987	27.0326	27.0134	27.0073	27.0244	27.0184	27.0327	26.9802	27.0516	26.9964	27.0419
5950000000	28.0926	26.7312	26.6987	26.7291	26.8114	26.8349	26.8349	26.8514	26.9153	26.8725	26.9217	26.9322	26.857	26.8723	26.8213	26.8458	26.864	26.8612	26.861	26.8728	26.91	26.891	26.876	26.9086	26.8618	26.9168	26.9433	26.8732	26.9547	26.8825	26.9283	26.8791	26.9566
6040000000	27.9514	26.6112	26.6031	26.5744	26.6648	26.665	26.665	26.7264	26.7694	26.7354	26.7778	26.775	26.75	26.7331	26.6919	26.7277	26.7521	26.7329	26.7525	26.7278	26.7389	26.7863	26.7387	26.7952	26.7422	26.8075	26.8089	26.7743	26.8336	26.7757	26.7736	26.7638	26.8036
6130000000	27.9112	26.5572	26.56	26.57	26.6683	26.6383	26.6383	26.7064	26.7241	26.7599	26.7943	26.7745	26.746	26.6976	26.6975	26.6891	26.6824	26.7241	26.7061	26.7203	26.7525	26.7029	26.7091	26.7737	26.7676	26.7587	26.7671	26.7603	26.7998	26.7583	26.8096	26.7579	26.7498
6220000000	27.8622	26.546	26.5201	26.5161	26.6685	26.5975	26.5975	26.6819	26.6578	26.7014	26.7368	26.6736	26.7166	26.6873	26.6889	26.6054	26.6236	26.6412	26.6829	26.6893	26.7037	26.6821	26.6488	26.7667	26.7309	26.7222	26.6949	26.7183	26.7163	26.6816	26.7616	26.7061	26.6989
6310000000	27.7315	26.4112	26.3876	26.451	26.5362	26.5196	26.5196	26.56	26.5226	26.6073	26.6129	26.5555	26.5853	26.5502	26.5427	26.525	26.5174	26.5218	26.5612	26.5185	26.5945	26.5729	26.5556	26.6236	26.6017	26.6151	26.6388	26.587	26.6103	26.5712	26.6449	26.6096	26.5831
6400000000	27.6794	26.3316	26.3261	26.3194	26.3953	26.3961	26.3961	26.4642	26.4534	26.4997	26.5257	26.4909	26.5032	26.4432	26.4917	26.4389	26.4343	26.4265	26.4818	26.4605	26.5212	26.5023	26.4864	26.5124	26.5136	26.52	26.5196	26.4732	26.4866	26.468	26.5464	26.498	26.4923
6490000000	27.5468	26.161	26.1409	26.1537	26.2148	26.2598	26.2598	26.293	26.301	26.3292	26.3348	26.3211	26.2941	26.297	26.2745	26.2912	26.2727	26.2687	26.2863	26.3007	26.3157	26.3539	26.3294	26.3257	26.2989	26.3326	26.3364	26.3289	26.3727	26.2989	26.359	26.3177	26.3676
6580000000	27.4452	26.0335	26.0033	26.0281	26.1117	26.1204	26.1204	26.183	26.1876	26.201	26.2246	26.2164	26.1713	26.183	26.121	26.1458	26.1355	26.1929	26.1381	26.1378	26.2109	26.2406	26.1684	26.1779	26.1511	26.2285	26.2558	26.1876	26.2458	26.1817	26.2378	26.1655	26.2555
6670000000	27.3878	26.0256	25.9864	26.0171	26.0538	26.1006	26.1006	26.1434	26.1728	26.1628	26.1958	26.1715	26.1635	26.1488	26.1064	26.1162	26.1031	26.1149	26.1328	26.1394	26.1686	26.1494	26.1615	26.1688	26.1576	26.1935	26.1885	26.1408	26.2375	26.1343	26.2061	26.1559	26.2003
6760000000	27.389	25.9975	25.9794	25.945	26.0596	26.0854	26.0854	26.1283	26.1116	26.1574	26.1354	26.1983	26.1416	26.1592	26.127	26.0898	26.0866	26.0898	26.086	26.1376	26.1819	26.1067	26.1312	26.1944	26.1686	26.1349	26.1427	26.1074	26.1502	26.1493	26.2051	26.1856	26.1287
6850000000	27.2974	25.9219	25.871	25.8558	25.9749	25.9918	25.9918	26.0454	25.9943	26.0507	26.0342	26.1143	26.0577	26.0362	26.0874	25.9925	25.9855	25.9998	26.0308	26.04	26.0733	26.0625	26.0252	26.1131	26.0886	26.0685	26.0491	26.0189	26.1081	26.0483	26.1095	26.1517	26.0482
6940000000	27.2089	25.8222	25.7685	25.7896	25.8609	25.8946	25.8946	25.971	25.9643	25.9572	25.9784	26.0036	25.9588	25.9348	25.9589	25.919	25.895	25.9109	25.9404	25.9304	25.9523	25.9717	25.9186	25.9997	25.9645	25.9851	25.9789	25.9441	25.9737	25.9025	25.996	25.9786	25.9811
7030000000	27.1275	25.6667	25.6674	25.6748	25.7541	25.7954	25.7954	25.8143	25.8129	25.8301	25.8752	25.8585	25.8244	25.8233	25.7673	25.808	25.7905	25.828	25.7764	25.811	25.841	25.8487	25.8091	25.833	25.81	25.838	25.8527	25.8376	25.8699	25.7966	25.843	25.811	25.9044
7120000000	27.024	25.601	25.5547	25.5541	25.6316	25.6973	25.6973	25.7012	25.685	25.725	25.8045	25.7244	25.7166	25.6857	25.6433	25.6903	25.6823	25.6746	25.6922	25.692	25.7559	25.7381	25.7001	25.714	25.7107	25.7567	25.7265	25.7008	25.794	25.721	25.726	25.6884	25.7748
7210000000	26.9327	25.4697	25.4678	25.4314	25.5321	25.5926	25.5926	25.5961	25.5939	25.6737	25.6966	25.6404	25.6347	25.5807	25.5475	25.62	25.5946	25.6001	25.602	25.5855	25.6407	25.6558	25.6287	25.6562	25.6387	25.6434	25.6365	25.615	25.6896	25.6328	25.6219	25.6038	25.6355
7300000000	26.8729	25.4619	25.413	25.4031	25.508	25.5069	25.5069	25.5747	25.5513	25.5934	25.6186	25.6051	25.5809	25.5624	25.556	25.5149	25.5227	25.5576	25.5872	25.5605	25.5769	25.5868	25.5844	25.6184	25.5727	25.5802	25.6001	25.5381	25.6039	25.5902	25.6306	25.5866	25.6032
7390000000	26.762	25.344	25.3054	25.3281	25.3982	25.4418	25.4418	25.4917	25.4879	25.5028	25.5316	25.5644	25.5203	25.5434	25.518	25.4204	25.4545	25.4584	25.4911	25.4845	25.5515	25.5231	25.5094	25.5525	25.5334	25.5308	25.5202	25.4703	25.528	25.4713	25.5632	25.5365	25.478
7480000000	26.7107	25.2706	25.2308	25.2577	25.3163	25.3617	25.3617	25.3934	25.4178	25.4423	25.4262	25.4229	25.4136	25.4143	25.3781	25.3805	25.3602	25.3916	25.3982	25.4015	25.4283	25.4278	25.404	25.446	25.3928	25.4184	25.418	25.4059	25.4365	25.4205	25.4461	25.4142	25.4322
7570000000	26.6365	25.2193	25.1724	25.2037	25.2847	25.293	25.293	25.3147	25.3568	25.38	25.3562	25.3346	25.2908	25.3098	25.2782	25.3505	25.347	25.2975	25.3066	25.3304	25.3246	25.3331	25.315	25.3267	25.3255	25.3771	25.3356	25.2918	25.3706	25.3613	25.3501	25.319	25.3756
7660000000	26.5167	25.0054	25.0944	25.1059	25.1385	25.1483	25.1483	25.1422	25.2478	25.2586	25.2997	25.2283	25.2003	25.1858	25.1897	25.206	25.1638	25.2028	25.2147	25.208	25.2135	25.2142	25.19	25.2269	25.1941	25.2366	25.2313	25.2842	25.2645	25.2371	25.2703	25.2069	25.2836
7750000000	26.4231	24.9154	24.9825	24.9782	25.0496	25.0372	25.0372	25.1044	25.0925	25.146	25.17	25.1209	25.1059	25.0573	25.0241	25.0614	25.0646	25.0698	25.1549	25.0952	25.0885	25.0873	25.091	25.1391	25.1011	25.1054	25.1196	25.1006	25.1395	25.1357	25.1306	25.1131	25.1424
7840000000	26.3669	24.9189	24.8826	24.8993	24.9694	24.993	24.993	25.0586	25.0445	25.0506	25.0812	25.0627	25.0681	25.0619	24.9923	25.0129	25.0031	25.0491	25.0372	25.026	25.0506	25.0811	25.0831	25.0779	25.0191	25.0902	25.0578	25.0388	25.0519	25.028	25.0847	25.073	25.0717
7930000000	26.2482	24.8349	24.8021	24.8149	24.8714	24.8994	24.8994	24.9573	24.9651	25.0045	24.9971	25.0012	24.9672	25.0013	24.9508	24.9199	24.9603	24.9621	24.9497	24.9467	24.967	25.0008	24.9617	24.9979	24.9966	24.9814	24.971	24.9479	24.9761	24.9358	25.0131	24.9859	25.0034
8020000000	26.2324	24.7979	24.7597	24.7599	24.8361	24.8542	24.8542	24.9065	24.9116	24.9591	24.9228	24.9379	24.9633	24.9074	24.8791	24.8829	24.8813	24.9046	24.9187	24.8839	24.9374	24.933	24.9069	24.9274	24.9219	24.9449	24.9349	24.9189	24.9641	24.9029	24.9436	24.9174	24.9078
8110000000	26.1008	24.6745	24.6808	24.7096	24.7187	24.7832	24.7832	24.776	24.817	24.8367	24.8858	24.8317	24.8215	24.7741	24.7395	24.7898	24.7977	24.7853	24.7924	24.7819	24.8043	24.8214	24.8103	24.7748	24.7975	24.8435	24.8736	24.8365	24.8533	24.8062	24.8387	24.7983	24.8191
8200000000	26.0698	24.5698	24.6091	24.5866	24.59	24.6274	24.6274	24.7095	24.6766	24.7261	24.7873	24.7429	24.6591	24.6239	24.6674	24.7189	24.6701	24.6424	24.652	24.6671	24.7319	24.6594	24.6531	24.6764	24.6637	24.7477	24.7251	24.7006	24.738	24.6901	24.7414	24.6653	24.7648
8290000000	25.9215	24.4572	24.4737	24.4494	24.5394	24.5869	24.5869	24.6623	24.5829	24.6399	24.6509	24.6419	24.6206	24.5869	24.5451	24.6167	24.5799	24.5717	24.6198	24.5837	24.6072	24.6019	24.598	24.6112	24.5577	24.6428	24.6572	24.6023	24.6336	24.6215	24.6454	24.5967	24.6512
8380000000	25.9309	24.4747	24.4584	24.4438	24.4861	24.5528	24.5528	24.5889	24.611	24.6336	24.6098	24.6296	24.5698	24.5815	24.5911	24.5484	24.5209	24.5741	24.573	24.5841	24.59	24.5984	24.5832	24.6027	24.5758	24.6071	24.5947	24.5958	24.6217	24.5895	24.6421	24.6072	24.5849
8470000000	25.7968	24.3846	24.3229	24.3447	24.3871	24.472	24.472	24.472	24.4928	24.5025	24.4811	24.5148	24.4825	24.485	24.4603	24.4231	24.4784	24.4756	24.4568	24.4478	24.4847	24.5223	24.4975	24.5256	24.5135	24.4958	24.483	24.5086	24.5378	24.4776	24.5402	24.4833	24.4679
8560000000	25.7251	24.2781	24.2339	24.2509	24.2723	24.3446	24.3446	24.3679	24.415	24.4163	24.408	24.4139	24.4251	24.3853	24.3848	24.3577	24.3314	24.3797	24.3615	24.3501	24.3885	24.4146	24.3538	24.4128	24.4025	24.4091	24.3872	24.3823	24.4165	24.3914	24.4318	24.4068	24.3912
8650000000	25.6669	24.1958	24.1822	24.227	24.2458	24.234	24.234	24.2957	24.2786	24.3057	24.3705	24.3451	24.3229	24.295	24.2319	24.2851	24.294	24.2758	24.3149	24.2814	24.2991	24.3232	24.2969	24.3287	24.3081	24.3512	24.348	24.2966	24.3745	24.2659	24.3185	24.3118	24.3688
8740000000	25.5141	24.0364	24.0478	24.0873	24.077	24.1407	24.1407	24.2036	24.1967	24.1861	24.2609	24.2563	24.2107	24.1911	24.1068	24.1206	24.1946	24.1795	24.202	24.1385	24.2217	24.1899	24.1371	24.2229	24.1954	24.2509	24.2411	24.1843	24.267	24.1756	24.2914	24.1657	24.2684
8830000000	25.4447	23.9875	23.9273	23.9817	24.0287	24.0591	24.0591	24.0778	24.1167	24.1143	24.1625	24.1167	24.1146	24.0728	24.0471	24.0532	24.084	24.0915	24.1173	24.03	24.1169	24.0721	24.0462	24.1069	24.0855	24.165	24.11	24.1067	24.1483	24.0789	24.1438	24.086	24.1309
8920000000	25.4202	23.99	23.9668	23.9847	24.0161	24.0577	24.0577	24.1112	24.0867	24.1303	24.1196	24.0976	24.1027	24.0782	24.0924	24.0696	24.0565	24.0798	24.0838	24.0988	24.1336	24.1135	24.0682	24.1212	24.0914	24.1296	24.1011	24.081	24.1258	24.103	24.1258	24.076	24.0977
9010000000	25.3636	23.9009	23.8612	23.885	23.9391	23.9694	23.9694	23.9881	24.0219	24.0335	24.0294	24.0372	24.0261	24.0159	24.0236	23.9837	23.9834	23.9926	23.9894	24.0278	23.9886	24.0172	24.0324	24.0588	24.0302	24.0249	24.0327	24.0175	24.0512	24.0214	24.0339	23.9998	24.0079
9100000000	25.3014	23.8513	23.8043	23.8231	23.8876	23.9139	23.9139	23.9339	23.9477	23.9852	23.9967	23.9801	23.9671	23.9617	23.9285	23.9234	23.9184	23.9224	23.9301	23.9311	23.9412	23.9815	23.9367	23.9687	23.9502	23.9563	23.9623	23.9463	23.9833	23.9505	23.9914	23.9439	23.9627
9190000000	25.1469	23.7458	23.704	23.7584	23.783	23.7993	23.7993	23.8553	23.865	23.8879	23.8806	23.914	23.8543	23.8175	23.8466	23.8169	23.8194	23.8511	23.8741	23.8098	23.8752	23.9147	23.8783	23.8735	23.8567	23.8848	23.8983	23.8259	23.8957	23.8574	23.8912	23.8409	23.8656
9280000000	25.0845	23.6658	23.6134	23.6345	23.7271	23.7283	23.7283	23.7761	23.7683	23.7806	23.8261	23.7865	23.7618	23.7507	23.6969	23.7827	23.7585	23.7353	23.7739	23.7898	23.779	23.7567	23.7097	23.8022	23.7492	23.8097	23.8178	23.7506	23.8525	23.7501	23.8257	23.772	23.7624
9370000000	24.943	23.5388	23.5522	23.5508	23.5259	23.6063	23.6063	23.6828	23.67	23.6684	23.721	23.6661	23.6357	23.6269	23.6126	23.6184	23.6127	23.6486	23.6929	23.6117	23.6713	23.6682	23.6334	23.6857	23.6215	23.6932	23.6638	23.5976	23.675	23.6642	23.7044	23.6266	23.6366
9460000000	25.0245	23.5714	23.5428	23.5629	23.5871	23.6445	23.6445	23.6748	23.6826	23.7194	23.7196	23.6821	23.6924	23.6401	23.6842	23.6395	23.6554	23.6447	23.667	23.6707	23.7104	23.6836	23.6493	23.7185	23.6571	23.6813	23.6796	23.665	23.715	23.6858	23.7297	23.6607	23.7181
9550000000	24.9093	23.4332	23.4116	23.4182	23.4821	23.5139	23.5139	23.5306	23.5475	23.5621	23.5755	23.5584	23.5613	23.5377	23.5126	23.5146	23.5235	23.5358	23.514	23.5423	23.5541	23.5576	23.5407	23.5736	23.5496	23.541	23.5576	23.524	23.5717	23.5469	23.5735	23.5598	23.5767
9640000000	24.8435	23.3852	23.3654	23.341	23.435	23.4327	23.4327	23.4687	23.4881	23.5137	23.5023	23.5185	23.4915	23.4851	23.4687	23.4451	23.4443	23.4746	23.4709	23.4851	23.5027	23.5004	23.472	23.5068	23.5041	23.4832	23.4918	23.4567	23.4929	23.4562	23.5237	23.4873	23.5059
9730000000	24.737	23.2741	23.2684	23.2847	23.2937	23.3743	23.3743	23.3571	23.3811	23.4313	23.4439	23.4114	23.3797	23.3614	23.3543	23.4046	23.3648	23.3865	23.3761	23.3713	23.419	23.4208	23.3806	23.399	23.3836	23.4201	23.3976	23.3761	23.4418	23.3729	23.3769	23.3666	23.4147
9820000000	24.6918	23.2095	23.2235	23.2262	23.2416	23.3369	23.3369	23.351	23.3536	23.3426	23.3715	23.3431	23.3332	23.319	23.3028	23.3127	23.3202	23.3234	23.3137	23.3213	23.3796	23.3904	23.2886	23.3712	23.2724	23.3307	23.3567	23.3267	23.345	23.3589	23.3527	23.2361	23.4232
9910000000	24.6633	23.1503	23.1529	23.0991	23.1765	23.2171	23.2171	23.235	23.2722	23.2904	23.2489	23.2805	23.29	23.2393	23.2552	23.2341	23.2607	23.2278	23.2141	23.2108	23.2141	23.2509	23.2245	23.2995	23.2316	23.292	23.2804	23.1947	23.2758	23.2311	23.2571	23.2168	23.2948
10000000000	24.5824	23.0985	23.0855	23.0821	23.1134	23.1647	23.1647	23.1791	23.1776	23.259	23.2266	23.2437	23.2165	23.1863	23.1722	23.1597	23.1576	23.1677	23.1894	23.1732	23.2287	23.1773	23.1839	23.2346	23.1957	23.2114	23.2181	23.1624	23.205	23.197	23.2212	23.2002	23.2123

## Sheet: e'_run5
	time /min →
	before Piv2O added	1	2	3	4	5	6	7	8	9	10	11	12	13	14	15	16	17	18	19	20	25	30	35	40	45	50	55	60	65	70	75	80
frequency	e'	e'	e'	e'	e'	e'	e'	e'	e'	e'	e'	e'	e'	e'	e'	e'	e'	e'	e'	e'	e'	e'	e'	e'	e'	e'	e'	e'	e'	e'	e'	e'	e'
1000000000	33.8309	32.473	32.6394	32.5234	32.5549	32.5323	32.5323	32.5148	32.6414	32.6559	32.413	32.6152	32.5618	32.6663	32.4693	32.4338	32.4718	32.3632	32.5332	32.4076	32.4506	32.4518	32.473	32.4496	32.3603	32.4104	32.3541	32.4869	32.2412	32.4518	32.3535	32.4391	32.4323
1090000000	33.8367	32.3464	32.3638	32.3457	32.3849	32.3338	32.3338	32.3399	32.4066	32.4299	32.3523	32.4746	32.446	32.4578	32.3582	32.3731	32.3313	32.3459	32.4223	32.2958	32.4046	32.3829	32.3865	32.3521	32.2912	32.35	32.2672	32.3228	32.2681	32.3425	32.3493	32.3484	32.3433
1180000000	33.7136	32.246	32.1805	32.2244	32.2455	32.0903	32.0903	32.2341	32.1792	32.2218	32.3903	32.3873	32.2774	32.2393	32.3057	32.2794	32.2864	32.2322	32.2863	32.2986	32.2764	32.352	32.2847	32.2575	32.2137	32.2428	32.2971	32.208	32.1955	32.2383	32.1941	32.2927	32.1896
1270000000	33.3494	32.0165	31.7745	31.9397	31.9762	31.8192	31.8192	31.9356	31.939	31.8907	32.1613	32.1447	31.9878	31.9508	32.0679	31.9489	32.0323	32.0519	31.961	32.0013	32.0844	32.0027	32.0201	32.0364	31.833	31.9313	32.0484	31.8795	31.8949	32.0902	31.9419	32.064	31.9133
1360000000	33.2665	31.8938	31.8279	31.863	31.8421	31.829	31.829	31.9041	31.9009	31.9042	32.0119	31.9914	32.0004	31.9148	31.9166	31.9051	31.9224	31.9378	31.8886	31.9392	31.9342	31.953	31.9306	31.9158	31.8896	31.9397	31.8661	31.9108	31.7859	31.9451	31.9116	31.9996	31.8971
1450000000	33.2085	31.8524	31.8198	31.7995	31.7922	31.8635	31.8635	31.8735	31.9304	31.9425	31.8864	32.0049	31.9632	31.9396	31.8575	31.8951	31.8632	31.8353	31.876	31.8576	31.8785	31.8554	31.9707	31.9431	31.8649	31.9016	31.8621	31.9777	31.8872	31.8779	31.8313	31.944	31.9098
1540000000	33.1702	31.8579	31.8306	31.7243	31.8358	31.9296	31.9296	31.8758	31.8828	31.9494	31.8113	31.9819	31.8562	31.9594	31.8759	31.8811	31.886	31.8569	31.8762	31.8609	31.8567	31.7713	31.8756	31.8796	31.918	31.8732	31.862	31.9704	31.8265	31.8645	31.8659	31.9605	31.8215
1630000000	32.9655	31.5745	31.5922	31.5022	31.561	31.5764	31.5764	31.6427	31.636	31.6629	31.6699	31.7264	31.7376	31.7323	31.6652	31.6766	31.6744	31.6512	31.6617	31.6822	31.6866	31.6869	31.6713	31.7244	31.6768	31.6778	31.6873	31.7037	31.696	31.6816	31.6983	31.7944	31.6682
1720000000	32.8593	31.3447	31.3345	31.3168	31.3159	31.409	31.409	31.424	31.4177	31.4075	31.5535	31.5129	31.514	31.4406	31.4851	31.4454	31.4231	31.4604	31.3948	31.4632	31.4999	31.5692	31.4392	31.4509	31.4321	31.5546	31.4645	31.5005	31.4419	31.5869	31.5074	31.511	31.47
1810000000	32.7095	31.1776	31.1625	31.2242	31.1636	31.1862	31.1862	31.1965	31.2787	31.2502	31.3889	31.4232	31.4404	31.3519	31.312	31.2155	31.2476	31.3465	31.2796	31.2993	31.4138	31.3901	31.2789	31.3474	31.2628	31.4549	31.2953	31.2894	31.2579	31.5029	31.3362	31.3596	31.3237
1900000000	32.4867	31.0757	31.0328	31.0601	31.0359	31.1261	31.1261	31.1341	31.158	31.1769	31.3204	31.2746	31.2547	31.2387	31.2105	31.2188	31.192	31.1852	31.1754	31.2201	31.251	31.3142	31.2142	31.2305	31.2369	31.3039	31.2271	31.2666	31.2283	31.2885	31.2484	31.2783	31.2832
1990000000	32.5524	31.1402	31.1486	31.0815	31.1569	31.169	31.169	31.1799	31.2494	31.2667	31.2401	31.2909	31.2488	31.2931	31.2512	31.2278	31.2552	31.2018	31.2855	31.252	31.2758	31.2732	31.2572	31.3114	31.2752	31.3214	31.3021	31.3469	31.2742	31.295	31.2679	31.3983	31.3143
2080000000	32.4176	31.041	31.0409	31.0041	31.0572	31.0427	31.0427	31.1115	31.0469	31.1603	31.0725	31.2223	31.196	31.2021	31.1558	31.1747	31.1419	31.0856	31.2206	31.1454	31.2033	31.1627	31.1796	31.2395	31.1994	31.1965	31.1877	31.1869	31.1711	31.2321	31.1802	31.2478	31.194
2170000000	32.3383	30.9126	30.9005	30.8904	30.9642	30.9382	30.9382	30.9606	31.0085	31.0847	31.0315	31.1016	31.0571	31.0736	31.0812	31.0495	31.0637	30.9954	31.0663	31.0444	31.0497	31.07	31.0741	31.1139	31.1065	31.1432	31.0687	31.1031	31.0928	31.1084	31.0986	31.1564	31.0778
2260000000	32.1965	30.7804	30.7508	30.7346	30.7468	30.7538	30.7538	30.8134	30.8646	30.9031	30.9201	30.909	30.9533	30.9276	30.8924	30.899	30.883	30.9095	30.9285	30.903	30.8904	30.9341	30.8817	30.9233	30.9201	30.9469	30.9059	31.0036	30.9479	31.0413	30.9676	31.0084	30.9921
2350000000	32.0953	30.6588	30.676	30.6875	30.5594	30.5943	30.5943	30.6842	30.7552	30.6658	30.8471	30.8231	30.927	30.8248	30.7769	30.7571	30.7668	30.8142	30.7866	30.8715	30.8468	30.9291	30.7985	30.8171	30.802	30.823	30.8027	30.8507	30.7871	30.9463	30.8558	30.8692	30.8412
2440000000	31.9326	30.5519	30.5016	30.5364	30.4433	30.4961	30.4961	30.5691	30.6202	30.6214	30.6788	30.6687	30.7213	30.6958	30.6529	30.6308	30.6345	30.6704	30.6357	30.6646	30.6974	30.7578	30.6537	30.7077	30.668	30.7084	30.7079	30.7132	30.7084	30.7731	30.6891	30.7479	30.6983
2530000000	31.9147	30.4933	30.4416	30.4414	30.4575	30.5138	30.5138	30.5059	30.5587	30.6066	30.6119	30.6423	30.6072	30.6369	30.6283	30.5816	30.5747	30.5599	30.582	30.5937	30.626	30.6289	30.6188	30.6719	30.6431	30.6622	30.6338	30.6807	30.6145	30.6982	30.6368	30.7098	30.6632
2620000000	31.8588	30.4536	30.3836	30.4112	30.4459	30.4801	30.4801	30.4539	30.4581	30.6131	30.5225	30.6638	30.5493	30.5928	30.5688	30.5432	30.5347	30.5087	30.5316	30.5391	30.6043	30.5662	30.5869	30.6634	30.6169	30.6251	30.65	30.6477	30.5965	30.6419	30.5982	30.7146	30.6681
2710000000	31.7841	30.3221	30.3195	30.2886	30.3284	30.4269	30.4269	30.3918	30.3844	30.4465	30.4933	30.4985	30.5023	30.4794	30.4605	30.4853	30.46	30.4189	30.4501	30.4486	30.4856	30.472	30.4635	30.545	30.4812	30.5645	30.5112	30.5386	30.5084	30.5517	30.504	30.5965	30.5434
2800000000	31.662	30.2483	30.2477	30.1912	30.2004	30.2173	30.2173	30.2658	30.2682	30.3451	30.372	30.3721	30.405	30.3892	30.3369	30.3359	30.3631	30.3524	30.3114	30.3663	30.3747	30.4373	30.404	30.4129	30.3774	30.4384	30.395	30.4198	30.409	30.4715	30.4107	30.4517	30.4186
2890000000	31.5441	30.104	30.0708	30.093	30.0146	30.0973	30.0973	30.118	30.1985	30.1858	30.2605	30.2366	30.2834	30.2934	30.2213	30.2101	30.2159	30.2552	30.2228	30.2591	30.272	30.3231	30.2512	30.2802	30.2652	30.3199	30.2745	30.3131	30.2856	30.3316	30.3363	30.3252	30.2633
2980000000	31.4477	30.0533	29.9517	30.0159	29.9851	30.055	30.055	30.0468	30.1287	30.0865	30.1221	30.1774	30.2002	30.1627	30.1187	30.1011	30.1309	30.1686	30.1161	30.1732	30.1389	30.2208	30.1891	30.2054	30.1848	30.2533	30.211	30.247	30.2029	30.2443	30.2042	30.2552	30.1789
3070000000	31.3829	29.9938	29.9338	29.9341	29.925	29.9734	29.9734	30.0059	30.0061	30.0532	30.0658	30.1153	30.1045	30.0782	30.0741	30.0537	30.0482	30.0442	30.0613	30.0776	30.0847	30.1167	30.0907	30.1409	30.1201	30.1708	30.1079	30.154	30.1033	30.153	30.1458	30.1719	30.1623
3160000000	31.3176	29.8861	29.8935	29.8598	29.9189	29.9437	29.9437	29.9095	29.9531	29.9847	30.0265	30.026	30.0598	30.0404	30.0003	29.9497	29.9991	29.947	29.9739	29.9685	30.0009	29.9796	30.0516	30.0798	30.0447	30.0454	30.0269	30.069	30.0139	30.0689	30.0274	30.1466	30.057
3250000000	31.2199	29.8042	29.8074	29.7674	29.8068	29.8412	29.8412	29.8017	29.8611	29.9069	29.9187	29.9614	29.9324	29.9139	29.8958	29.8937	29.9132	29.8293	29.9152	29.8699	29.9386	29.8914	30.0222	29.9769	29.9224	29.9629	29.8871	29.9463	29.9517	29.9948	29.9867	30.0153	29.958
3340000000	31.1369	29.7007	29.6987	29.6892	29.6952	29.7229	29.7229	29.7551	29.8	29.8312	29.8632	29.8396	29.8783	29.8416	29.833	29.8243	29.818	29.7901	29.8503	29.8546	29.8457	29.8664	29.9027	29.8712	29.8559	29.9141	29.8845	29.898	29.8869	29.9427	29.9177	29.9262	29.8807
3430000000	31.0663	29.6379	29.6081	29.5734	29.5927	29.598	29.598	29.6782	29.6712	29.7478	29.7376	29.7376	29.8095	29.6947	29.7252	29.7507	29.6785	29.7547	29.7687	29.7435	29.6999	29.7868	29.7228	29.7693	29.7495	29.8431	29.819	29.8638	29.7623	29.8404	29.7836	29.8097	29.8175
3520000000	30.9394	29.5245	29.4881	29.5077	29.4513	29.4852	29.4852	29.5667	29.5866	29.646	29.6062	29.6548	29.6381	29.6035	29.6337	29.6529	29.5558	29.6308	29.6419	29.6324	29.665	29.6498	29.6302	29.6557	29.6927	29.7004	29.6929	29.7028	29.6624	29.7463	29.7231	29.7039	29.6978
3610000000	30.887	29.468	29.4491	29.4275	29.4055	29.4678	29.4678	29.487	29.5186	29.5536	29.5678	29.6066	29.5998	29.5619	29.5804	29.5573	29.5352	29.5538	29.5736	29.5705	29.5762	29.6154	29.5731	29.6094	29.5895	29.6314	29.6007	29.6597	29.6172	29.6472	29.6099	29.6709	29.6051
3700000000	30.8493	29.46	29.4668	29.4664	29.446	29.5127	29.5127	29.4799	29.5466	29.5605	29.5605	29.6045	29.598	29.5829	29.5565	29.6042	29.5608	29.4981	29.5203	29.5951	29.5699	29.4838	29.6211	29.6282	29.5805	29.6384	29.5682	29.6151	29.5874	29.6529	29.608	29.6428	29.6286
3790000000	30.772	29.3358	29.4227	29.3406	29.3276	29.3543	29.3543	29.4181	29.4187	29.4635	29.5032	29.4782	29.4917	29.522	29.4682	29.4594	29.4692	29.4216	29.4136	29.4789	29.4427	29.3841	29.5519	29.5277	29.4824	29.5295	29.4812	29.5269	29.4832	29.5046	29.4906	29.5317	29.5485
3880000000	30.737	29.264	29.3416	29.2736	29.2488	29.2689	29.2689	29.3291	29.339	29.3948	29.3843	29.3981	29.4094	29.4032	29.3737	29.3717	29.3752	29.3868	29.375	29.3945	29.4031	29.393	29.4417	29.455	29.4213	29.451	29.4303	29.4558	29.4168	29.4817	29.4491	29.4942	29.4367
3970000000	30.6346	29.1835	29.1871	29.1658	29.1339	29.1475	29.1475	29.1867	29.2294	29.2606	29.2727	29.2755	29.3043	29.2413	29.2813	29.2693	29.242	29.2478	29.275	29.2309	29.2788	29.3094	29.2789	29.3348	29.2826	29.3331	29.2985	29.3467	29.2861	29.3915	29.3042	29.3231	29.3204
4060000000	30.5632	29.0987	29.0742	29.0835	29.0382	29.0933	29.0933	29.0972	29.1194	29.1753	29.1997	29.198	29.2192	29.1626	29.1925	29.1527	29.1854	29.1479	29.2093	29.1885	29.2328	29.2319	29.1747	29.2304	29.1571	29.2534	29.2471	29.2523	29.2054	29.2877	29.2366	29.2866	29.218
4150000000	30.4419	29.0496	28.9928	28.9997	29.0023	29.0076	29.0076	29.0403	29.0611	29.0907	29.1141	29.1428	29.1423	29.0974	29.0917	29.0802	29.0954	29.0713	29.1237	29.1296	29.1054	29.1197	29.1218	29.1385	29.1503	29.1913	29.155	29.1687	29.1567	29.1931	29.1444	29.1917	29.1475
4240000000	30.4668	29.0186	29.0193	28.9748	28.9758	29.0216	29.0216	29.0159	29.0999	29.1116	29.1099	29.1407	29.0984	29.1069	29.1065	29.0872	29.0773	29.0653	29.0801	29.081	29.1565	29.0661	29.1456	29.1465	29.1531	29.1304	29.1245	29.1722	29.1126	29.1754	29.0919	29.1945	29.1322
4330000000	30.4072	28.9869	28.9835	28.9261	28.9166	29.0036	29.0036	28.9536	29.0622	29.0623	29.0763	29.0902	29.0507	29.0773	29.0491	29.0128	29.0311	29.0414	29.053	29.0447	29.0459	29.0156	29.0887	29.1011	29.1012	29.1056	29.0602	29.1102	29.0541	29.1365	29.0529	29.1789	29.0824
4420000000	30.3067	28.8628	28.8817	28.841	28.795	28.8621	28.8621	28.902	28.9227	28.9492	28.9454	28.9467	28.9561	28.9361	28.9088	28.9187	28.9167	28.9312	28.9054	28.9316	28.9623	28.95	28.9496	28.9906	28.9524	28.9949	28.9722	28.9879	28.965	29.0274	28.9312	29.0108	28.9807
4510000000	30.2123	28.7783	28.7595	28.78	28.7131	28.7668	28.7668	28.82	28.837	28.8647	28.8796	28.8538	28.9184	28.8767	28.8244	28.8675	28.8367	28.842	28.8282	28.8804	28.8705	28.8839	28.842	28.9188	28.8497	28.9347	28.8943	28.9202	28.8892	28.9354	28.8715	28.9357	28.869
4600000000	30.1379	28.6913	28.6876	28.7098	28.6579	28.6699	28.6699	28.7361	28.7265	28.7863	28.7929	28.796	28.7837	28.781	28.7476	28.7582	28.7508	28.7861	28.7506	28.7954	28.7879	28.8186	28.7517	28.8004	28.7881	28.8362	28.8133	28.8461	28.835	28.8281	28.7983	28.8681	28.8243
4690000000	30.1129	28.6472	28.6198	28.6282	28.614	28.6025	28.6025	28.6091	28.6786	28.7076	28.704	28.7331	28.7721	28.7164	28.6755	28.6665	28.6796	28.7243	28.6743	28.7154	28.7245	28.7547	28.7036	28.736	28.7298	28.7665	28.7497	28.7696	28.751	28.7735	28.7334	28.8043	28.7677
4780000000	30.0354	28.6077	28.5783	28.5331	28.5389	28.5747	28.5747	28.6188	28.6255	28.6443	28.6576	28.7285	28.6941	28.6579	28.6525	28.6581	28.624	28.6197	28.6254	28.6287	28.6809	28.6861	28.6641	28.6806	28.6822	28.7222	28.644	28.7039	28.6744	28.7297	28.6634	28.7457	28.6918
4870000000	29.9379	28.5615	28.5459	28.4962	28.4483	28.5474	28.5474	28.5253	28.5831	28.6511	28.5836	28.6521	28.5945	28.6321	28.5763	28.6204	28.5522	28.5712	28.5628	28.5655	28.6067	28.6196	28.5755	28.6315	28.6329	28.6508	28.6051	28.6443	28.5855	28.6466	28.6393	28.6999	28.6211
4960000000	29.8879	28.4698	28.4492	28.3952	28.3758	28.4311	28.4311	28.4167	28.5089	28.5487	28.4938	28.5484	28.539	28.5421	28.5195	28.5097	28.5261	28.4679	28.4917	28.4694	28.5242	28.5488	28.5018	28.5542	28.5645	28.5702	28.5197	28.5483	28.5202	28.5683	28.5633	28.5603	28.5515
5050000000	29.8547	28.4166	28.3658	28.3511	28.337	28.3617	28.3617	28.3811	28.4107	28.4367	28.4427	28.429	28.482	28.4297	28.4551	28.4694	28.4131	28.4272	28.4074	28.4497	28.4713	28.4805	28.4797	28.4858	28.4619	28.5342	28.496	28.4878	28.5134	28.511	28.4964	28.5424	28.5387
5140000000	29.7487	28.2661	28.2775	28.2395	28.2338	28.2454	28.2454	28.2212	28.3447	28.3579	28.3716	28.3695	28.4051	28.3636	28.3325	28.3696	28.3117	28.3407	28.2891	28.3743	28.363	28.3645	28.3721	28.4201	28.3578	28.4125	28.3894	28.3871	28.3661	28.4478	28.4003	28.3823	28.4011
5230000000	29.7188	28.2184	28.2118	28.1831	28.2006	28.1847	28.1847	28.2373	28.2705	28.265	28.3047	28.3049	28.3183	28.2971	28.2903	28.3217	28.2954	28.3537	28.2794	28.3298	28.2876	28.3233	28.3249	28.2941	28.3051	28.3864	28.3291	28.3251	28.3314	28.3747	28.3185	28.3699	28.329
5320000000	29.6825	28.2271	28.1853	28.168	28.144	28.1689	28.1689	28.1755	28.2206	28.2556	28.2504	28.2771	28.2673	28.2507	28.2403	28.2138	28.2268	28.2291	28.2373	28.2653	28.2419	28.2701	28.2691	28.2639	28.3047	28.2909	28.2585	28.2869	28.2241	28.3046	28.275	28.3213	28.2709
5410000000	29.6255	28.2336	28.1679	28.1492	28.1063	28.1214	28.1214	28.1326	28.1821	28.2254	28.204	28.2463	28.2213	28.2665	28.2144	28.1886	28.1832	28.1173	28.2111	28.2075	28.2265	28.2528	28.1969	28.2421	28.2891	28.2859	28.2127	28.2304	28.2132	28.2204	28.276	28.3135	28.2591
5500000000	29.6139	28.1486	28.0997	28.0544	28.031	28.1082	28.1082	28.0836	28.1572	28.1524	28.1897	28.1989	28.159	28.1942	28.1473	28.1337	28.1501	28.0978	28.1853	28.1483	28.2028	28.2059	28.1701	28.2086	28.2308	28.2316	28.1678	28.1893	28.189	28.1969	28.223	28.27	28.222
5590000000	29.5255	28.0354	28.0191	27.9646	27.9776	28.0001	28.0001	28.0356	28.0296	28.076	28.1085	28.1159	28.1299	28.0691	28.068	28.0981	28.077	28.0568	28.0562	28.0687	28.1217	28.0981	28.0775	28.143	28.1038	28.1339	28.103	28.1215	28.0995	28.1453	28.11	28.1382	28.1163
5680000000	29.3837	27.8975	27.9472	27.8135	27.8564	27.8807	27.8807	27.8959	27.8911	27.9464	27.9701	27.9834	27.9801	27.9443	27.9231	27.9392	27.9257	27.9355	27.922	27.9713	27.9619	27.967	27.9585	27.9931	27.9556	28.0418	27.9876	28.0109	27.9541	28.019	27.9402	27.9751	27.999
5770000000	29.306	27.8019	27.818	27.7653	27.7706	27.7748	27.7748	27.8018	27.8146	27.8465	27.8651	27.8649	27.9128	27.862	27.8384	27.8354	27.8489	27.8385	27.8289	27.8488	27.8737	27.8736	27.8608	27.8854	27.866	27.9187	27.8795	27.921	27.8739	27.9135	27.8825	27.8894	27.874
5860000000	29.2935	27.8327	27.7891	27.7539	27.7429	27.7741	27.7741	27.7727	27.8271	27.8386	27.8626	27.8644	27.8861	27.8705	27.845	27.8507	27.802	27.82	27.8376	27.848	27.8585	27.8811	27.8647	27.862	27.8475	27.8905	27.8703	27.8729	27.8606	27.9036	27.8498	27.9009	27.8485
5950000000	29.2271	27.7877	27.7004	27.6782	27.6579	27.6896	27.6896	27.718	27.7478	27.7478	27.7717	27.7802	27.7856	27.8079	27.8026	27.768	27.7622	27.7441	27.7871	27.7367	27.8105	27.7881	27.7963	27.7789	27.805	27.8175	27.7799	27.8029	27.8024	27.8361	27.7922	27.8478	27.7772
6040000000	29.1246	27.6915	27.624	27.6182	27.6207	27.6126	27.6126	27.6478	27.6315	27.674	27.7243	27.7178	27.7246	27.7138	27.7133	27.7177	27.665	27.6435	27.6713	27.6754	27.7423	27.6655	27.7276	27.7267	27.7238	27.7303	27.7236	27.7118	27.7319	27.7307	27.7417	27.7493	27.7199
6130000000	29.1472	27.6864	27.6277	27.5757	27.5906	27.5809	27.5809	27.6071	27.6462	27.709	27.6953	27.6845	27.7295	27.6975	27.6608	27.6712	27.6936	27.6494	27.6598	27.7003	27.7134	27.6956	27.6909	27.7059	27.7174	27.7032	27.6883	27.7073	27.7024	27.7067	27.7086	27.7416	27.717
6220000000	29.0172	27.505	27.5325	27.4274	27.4694	27.4453	27.4453	27.4787	27.5173	27.566	27.6127	27.5851	27.5899	27.5491	27.5342	27.4804	27.546	27.5575	27.5717	27.577	27.5426	27.5524	27.5203	27.6132	27.5969	27.5968	27.5151	27.6046	27.5688	27.6248	27.5237	27.5853	27.6209
6310000000	28.9827	27.405	27.4307	27.3601	27.3955	27.4206	27.4206	27.4116	27.4136	27.4544	27.5026	27.4928	27.5658	27.4664	27.4519	27.3996	27.4404	27.457	27.4925	27.5106	27.4553	27.4892	27.4425	27.4914	27.4904	27.4798	27.4297	27.5063	27.5029	27.5645	27.4114	27.5057	27.5139
6400000000	28.9159	27.3996	27.3951	27.3515	27.376	27.3703	27.3703	27.3645	27.4194	27.4348	27.4618	27.4415	27.483	27.4465	27.4043	27.3821	27.4098	27.3948	27.4128	27.4597	27.4542	27.472	27.4125	27.4722	27.4454	27.4533	27.4222	27.4745	27.4335	27.4944	27.421	27.4771	27.4379
6490000000	28.8319	27.3956	27.3408	27.2956	27.3061	27.3274	27.3274	27.3261	27.3937	27.4044	27.4311	27.4214	27.4087	27.3965	27.3998	27.4109	27.3683	27.3792	27.3835	27.362	27.4257	27.4224	27.414	27.3906	27.4281	27.4198	27.3582	27.442	27.3827	27.4551	27.4032	27.4639	27.4
6580000000	28.7563	27.2733	27.2348	27.1674	27.1905	27.2097	27.2097	27.22	27.2512	27.3175	27.3193	27.3138	27.3045	27.2647	27.3247	27.3	27.293	27.2266	27.2919	27.2401	27.3143	27.3315	27.3473	27.3186	27.3084	27.3137	27.2814	27.3341	27.2905	27.3408	27.2973	27.3817	27.3201
6670000000	28.7751	27.2633	27.2299	27.1915	27.2159	27.201	27.201	27.2119	27.245	27.3128	27.3109	27.3144	27.3136	27.2882	27.3167	27.2661	27.2562	27.2648	27.2941	27.2483	27.3029	27.3031	27.2847	27.304	27.3354	27.3165	27.315	27.3245	27.2999	27.3508	27.2904	27.3387	27.3319
6760000000	28.6584	27.1366	27.0793	27.0899	27.0824	27.1346	27.1346	27.1252	27.1212	27.1784	27.1684	27.1892	27.2102	27.1634	27.1519	27.1356	27.1619	27.1721	27.1759	27.1799	27.1675	27.1909	27.1282	27.1691	27.227	27.2249	27.2017	27.2307	27.2047	27.2587	27.1472	27.2019	27.2634
6850000000	28.5581	27.0536	27.0232	26.9949	27.026	27.0361	27.0361	27.0003	27.0437	27.1051	27.0935	27.1143	27.1367	27.0621	27.0605	27.0434	27.0655	27.0914	27.0503	27.091	27.072	27.0794	27.0758	27.0743	27.1264	27.1299	27.1392	27.1564	27.0906	27.1998	27.0595	27.0927	27.1565
6940000000	28.5072	27.037	26.9886	26.9506	26.9456	26.9641	26.9641	26.9481	26.9916	27.0186	27.0439	27.0703	27.0579	27.0229	27.0272	26.9985	27.0071	27.0034	27.0224	27.0257	27.0531	27.0411	27.0092	27.0363	27.056	27.0629	27.0295	27.0674	27.0083	27.0908	27.0052	27.0434	27.062
7030000000	28.465	27.0114	26.9187	26.9518	26.9004	26.9001	26.9001	26.9675	27.001	27.0231	27.037	27.036	26.9856	27.0373	27.0498	26.9705	26.98	26.9645	26.9679	26.9996	27.0022	27.0067	27.0249	27.0495	27.0465	27.03	27.0053	27.0498	26.9842	27.0035	27.0296	27.0552	27.0008
7120000000	28.4507	26.9299	26.8466	26.8797	26.9055	26.8827	26.8827	26.9161	26.9733	26.9493	27.0423	27.007	26.9331	27.0007	26.9851	26.9215	26.9083	26.9331	26.9399	26.9195	26.9698	26.9925	27.0113	27.0226	27.002	27.017	26.9695	26.9616	26.9323	26.9824	26.9951	27.049	26.9146
7210000000	28.3871	26.9104	26.8476	26.8369	26.8174	26.8405	26.8405	26.8902	26.8639	26.9168	26.9597	26.94	26.9158	26.9393	26.9155	26.8985	26.8531	26.8793	26.8945	26.8662	26.9142	26.9499	26.9029	26.9661	26.9801	26.9677	26.9151	26.9295	26.9152	26.9304	26.9316	26.9802	26.9093
7300000000	28.3179	26.7579	26.7089	26.6988	26.7266	26.767	26.767	26.7406	26.7825	26.8155	26.7934	26.806	26.8437	26.8141	26.7813	26.7768	26.7591	26.7739	26.7596	26.8185	26.8246	26.786	26.7958	26.7978	26.8209	26.7984	26.8357	26.8107	26.7944	26.8466	26.7781	26.82	26.8174
7390000000	28.2134	26.6913	26.6464	26.6282	26.5987	26.6257	26.6257	26.6314	26.6415	26.718	26.6808	26.7102	26.7772	26.7222	26.7067	26.6664	26.6759	26.6373	26.662	26.7183	26.6874	26.6516	26.6635	26.6867	26.6765	26.6909	26.7459	26.7232	26.7174	26.7426	26.6383	26.7264	26.7093
7480000000	28.1882	26.6376	26.6157	26.6148	26.5834	26.6079	26.6079	26.6243	26.6381	26.6397	26.6705	26.6864	26.6868	26.6695	26.6786	26.6449	26.653	26.6368	26.6358	26.6552	26.6938	26.6748	26.6579	26.6775	26.6711	26.6945	26.667	26.6841	26.6739	26.703	26.6424	26.7135	26.6804
7570000000	28.1143	26.6314	26.5173	26.5047	26.5376	26.512	26.512	26.568	26.5956	26.5919	26.658	26.6344	26.5848	26.5845	26.6148	26.5738	26.5552	26.5933	26.5915	26.5338	26.622	26.6319	26.6382	26.6201	26.6463	26.6551	26.603	26.6399	26.5913	26.6195	26.6441	26.6784	26.5918
7660000000	28.0713	26.6037	26.5422	26.4997	26.5108	26.505	26.505	26.51	26.5439	26.5523	26.6422	26.5538	26.5764	26.5192	26.6091	26.5793	26.5437	26.5192	26.5838	26.5189	26.6192	26.5531	26.6332	26.6387	26.617	26.6162	26.5707	26.6238	26.5927	26.5894	26.5717	26.6991	26.5442
7750000000	28.009	26.5025	26.4543	26.4475	26.4261	26.4125	26.4125	26.4484	26.5011	26.5331	26.542	26.4757	26.4877	26.5027	26.5092	26.5216	26.4597	26.4534	26.4734	26.4297	26.5066	26.4998	26.5235	26.5091	26.5394	26.552	26.4633	26.511	26.4925	26.5227	26.5514	26.5639	26.5002
7840000000	28.0118	26.4716	26.4368	26.4044	26.3553	26.3983	26.3983	26.4403	26.4307	26.4972	26.5055	26.4902	26.4987	26.4433	26.4783	26.4385	26.4295	26.4436	26.4556	26.4444	26.4691	26.4736	26.4933	26.5273	26.4713	26.4898	26.4824	26.5115	26.4871	26.5198	26.4811	26.4975	26.4786
7930000000	27.8977	26.3465	26.3214	26.2741	26.2491	26.308	26.308	26.2937	26.314	26.3729	26.3609	26.3693	26.3882	26.3742	26.3651	26.3221	26.3434	26.3432	26.3459	26.3547	26.3455	26.3489	26.3477	26.3551	26.376	26.3579	26.3522	26.4003	26.3147	26.3986	26.3208	26.3569	26.3884
8020000000	27.8617	26.3475	26.3033	26.2783	26.2394	26.2409	26.2409	26.2713	26.3099	26.3089	26.3416	26.3641	26.3744	26.3225	26.3106	26.3146	26.3148	26.3073	26.3153	26.3247	26.3353	26.3581	26.3228	26.3593	26.3454	26.3429	26.3325	26.3734	26.3359	26.3609	26.3214	26.3597	26.3531
8110000000	27.7312	26.277	26.1915	26.1772	26.1681	26.1665	26.1665	26.2233	26.2348	26.2492	26.2762	26.2847	26.2763	26.2451	26.2871	26.2608	26.2286	26.2455	26.2518	26.1953	26.3123	26.2713	26.2727	26.2773	26.2638	26.2891	26.2511	26.2684	26.2271	26.3169	26.2593	26.3266	26.251
8200000000	27.616	26.1823	26.1297	26.101	26.0802	26.0789	26.0789	26.1841	26.1614	26.0861	26.1891	26.1635	26.169	26.1605	26.2319	26.193	26.1158	26.1901	26.1548	26.078	26.2251	26.1469	26.2302	26.1654	26.1768	26.2211	26.1906	26.1691	26.1568	26.2189	26.2076	26.2526	26.1549
8290000000	27.624	26.1106	26.0909	26.0686	26.0211	26.0473	26.0473	26.1084	26.0841	26.0902	26.1622	26.1294	26.1396	26.1629	26.1266	26.0984	26.0734	26.1001	26.1325	26.0857	26.1176	26.137	26.1283	26.1504	26.1124	26.1564	26.1129	26.142	26.1453	26.1821	26.1222	26.2095	26.1289
8380000000	27.6027	26.0669	26.0509	26.0061	26.0019	26.0084	26.0084	26.0232	26.0571	26.0819	26.0973	26.0749	26.1175	26.101	26.0737	26.0597	26.0486	26.0621	26.0437	26.0978	26.0692	26.1102	26.0627	26.0838	26.0862	26.1167	26.0763	26.1041	26.0393	26.1037	26.094	26.1219	26.116
8470000000	27.5317	25.9575	26.0037	25.8997	25.893	25.8882	25.8882	25.9151	25.9513	26.0055	25.974	25.9873	26.0235	26.0141	25.9547	25.9492	25.9314	25.9837	25.963	25.9629	25.9535	25.9845	25.9808	25.984	25.9639	25.9811	25.991	26.0101	25.9471	26.0154	25.9629	26.0006	26.0028
8560000000	27.4961	25.9136	25.9255	25.8754	25.8744	25.86	25.86	25.9246	25.9309	25.9643	25.9612	25.961	25.9726	25.9765	25.9371	25.9261	25.9318	25.9155	25.9178	25.943	25.949	25.9705	25.9388	25.9466	25.9439	25.9616	25.9435	25.9749	25.9558	25.9978	25.9475	25.9705	25.9623
8650000000	27.4237	25.9125	25.8001	25.8376	25.785	25.8606	25.8606	25.8751	25.8683	25.8414	25.9193	25.8894	25.9109	25.8536	25.8914	25.8863	25.8557	25.8139	25.8728	25.8203	25.9313	25.9118	25.8951	25.9187	25.8689	25.8776	25.8999	25.8737	25.8862	25.9294	25.881	25.9552	25.864
8740000000	27.2719	25.7646	25.6939	25.7411	25.735	25.7396	25.7396	25.7738	25.7345	25.7025	25.8431	25.8313	25.7427	25.7458	25.8138	25.7671	25.7808	25.7124	25.8365	25.6787	25.8418	25.8486	25.7561	25.8353	25.7626	25.8385	25.792	25.7957	25.812	25.798	25.7723	25.8278	25.7912
8830000000	27.3058	25.7726	25.6841	25.7276	25.6472	25.69	25.69	25.7485	25.7376	25.7334	25.8473	25.7744	25.753	25.7672	25.836	25.7727	25.7453	25.719	25.7071	25.708	25.773	25.8467	25.778	25.791	25.6874	25.7871	25.7679	25.7579	25.7767	25.8288	25.7709	25.8239	25.764
8920000000	27.3152	25.7328	25.7046	25.6674	25.6451	25.6754	25.6754	25.702	25.7019	25.7595	25.7538	25.767	25.7691	25.7573	25.7226	25.7047	25.7006	25.7038	25.7174	25.7365	25.7474	25.7429	25.7457	25.7331	25.7096	25.7875	25.7493	25.7561	25.7414	25.7914	25.7234	25.7939	25.739
9010000000	27.2134	25.6308	25.6212	25.5662	25.5828	25.5913	25.5913	25.5909	25.6142	25.6609	25.6489	25.6539	25.7034	25.6498	25.6079	25.6023	25.5907	25.6302	25.6216	25.6294	25.6375	25.6216	25.6486	25.6442	25.666	25.66	25.6344	25.6578	25.6305	25.6915	25.6341	25.6917	25.6627
9100000000	27.1487	25.5392	25.558	25.5111	25.5015	25.5407	25.5407	25.5301	25.5398	25.584	25.5866	25.5992	25.6205	25.6083	25.5784	25.5602	25.5691	25.5627	25.5756	25.5684	25.5739	25.5883	25.5954	25.5612	25.5687	25.5888	25.5612	25.5997	25.5665	25.6305	25.5962	25.6033	25.5765
9190000000	27.1183	25.5249	25.4624	25.4979	25.4615	25.4582	25.4582	25.4844	25.5007	25.4897	25.5374	25.5529	25.5405	25.5387	25.5096	25.526	25.4885	25.4725	25.5465	25.5159	25.5601	25.5301	25.5358	25.5739	25.4905	25.5193	25.5345	25.5676	25.5519	25.5899	25.5112	25.5838	25.5038
9280000000	26.9752	25.4682	25.4073	25.4969	25.3589	25.4274	25.4274	25.4212	25.4474	25.408	25.5227	25.4539	25.4355	25.4557	25.5091	25.4432	25.462	25.45	25.4482	25.4534	25.4954	25.4958	25.4679	25.4929	25.4596	25.5156	25.4295	25.465	25.5197	25.562	25.4802	25.475	25.468
9370000000	26.9913	25.439	25.4341	25.4531	25.3866	25.4173	25.4173	25.3981	25.5104	25.4354	25.5427	25.5018	25.491	25.4912	25.4802	25.4554	25.4555	25.4185	25.4597	25.4624	25.5267	25.5112	25.4827	25.4845	25.48	25.49	25.4748	25.5503	25.5101	25.5183	25.439	25.5131	25.5009
9460000000	26.9285	25.4028	25.3103	25.3258	25.2719	25.2948	25.2948	25.3114	25.3484	25.3593	25.3745	25.3717	25.3857	25.3804	25.4014	25.354	25.361	25.3549	25.3745	25.3719	25.401	25.3945	25.3778	25.3624	25.3615	25.3946	25.3847	25.393	25.3825	25.4181	25.3474	25.402	25.3797
9550000000	26.8572	25.2649	25.2642	25.2173	25.1803	25.2204	25.2204	25.2351	25.2442	25.2823	25.3014	25.2922	25.3225	25.2934	25.2783	25.2575	25.25	25.2432	25.262	25.2714	25.2808	25.2682	25.3058	25.2734	25.2939	25.2826	25.2729	25.2936	25.2928	25.2756	25.2753	25.2898	25.2751
9640000000	26.8222	25.2222	25.2155	25.1737	25.1775	25.2155	25.2155	25.207	25.2131	25.2364	25.2593	25.2522	25.2664	25.2638	25.2259	25.2	25.2357	25.2145	25.2429	25.2201	25.2708	25.2682	25.2096	25.23	25.2364	25.2532	25.2392	25.2497	25.2121	25.2584	25.2104	25.2346	25.2576
9730000000	26.7363	25.1565	25.1422	25.1241	25.0821	25.1535	25.1535	25.1675	25.1756	25.1826	25.2199	25.1835	25.1819	25.1969	25.1794	25.1906	25.1902	25.1407	25.1744	25.1508	25.1606	25.1992	25.1829	25.1991	25.2032	25.1918	25.1622	25.2005	25.2127	25.1966	25.1888	25.1952	25.1976
9820000000	26.6847	25.1319	25.0968	25.082	25.0995	25.0586	25.0586	25.1431	25.1388	25.1155	25.1424	25.1602	25.1427	25.1581	25.1513	25.0952	25.1292	25.1044	25.1508	25.1604	25.1384	25.1386	25.1588	25.1617	25.153	25.1661	25.1139	25.1486	25.1343	25.2466	25.1097	25.1831	25.1065
9910000000	26.6229	25.0138	24.9649	24.9833	24.9981	25.0001	25.0001	25.022	25.0354	25.0297	25.0434	25.0616	25.0279	25.0632	25.0599	24.988	25.0036	24.965	25.0571	24.9712	25.0087	25.0451	25.0657	25.0448	24.998	25.0483	25.0285	25.0759	25.0572	25.1094	24.9978	25.059	25.0223
10000000000	26.5833	25.0071	24.9561	24.9183	24.9354	24.922	24.922	25.0052	24.9923	25.0269	25.0531	25.0569	25.0443	25.0135	25.0193	24.9704	24.9914	24.9767	25.0073	24.9791	25.026	25.0045	25.0271	25.0149	24.9947	25.0587	25.0143	25.0614	25.0189	25.0689	25.0028	25.0184	24.9986

## Sheet: e''_run1
	time /min →
	before Piv2O added	1	2	3	4	5	6	7	8	9	10	11	12	13	14	15	16	17	18	19	20	25	30	35	40	45	50	55	60	67	70	75	80
frequency /Hz	e''	e''	e''	e''	e''	e''	e''	e''	e''	e''	e''	e''	e''	e''	e''	e''	e''	e''	e''	e''	e''	e''	e''	e''	e''	e''	e''	e''	e''	e''	e''	e''	e''
1000000000	15.6086	10.9297	9.7366	8.7346	8.0608	7.5141	7.0716	6.773	6.5183	6.3623	6.2281	6.1128	5.6723	5.7994	5.6091	5.3947	5.4863	5.5169	5.2178	5.235	5.2115	4.9209	4.7924	4.6793	4.455	4.5293	4.1842	4.1913	4.1436	3.733	3.926	4.0013	3.8996
1090000000	14.6317	10.2284	9.0833	8.3235	7.5369	7.2401	6.4901	6.4785	6.099	6.1136	5.9367	5.8068	5.5333	5.6685	5.4163	5.211	5.4475	5.395	5.0041	5.1434	4.9818	4.6468	4.7561	4.5916	4.432	4.4811	4.1078	4.1027	3.9163	3.5949	3.8756	3.7678	3.746
1180000000	13.9083	9.8533	8.8104	8.1052	7.3848	6.9079	6.4113	6.3266	6.0297	5.905	5.7765	5.7117	5.4363	5.4936	5.336	5.1423	5.1823	5.2596	4.9434	5.1549	4.9393	4.6412	4.6775	4.447	4.2832	4.4338	4.2491	4.0648	3.8675	3.6705	4.0201	3.6928	3.8322
1270000000	13.1249	9.331	8.3526	7.6192	6.9854	6.6349	6.2703	6.0768	5.8294	5.6826	5.525	5.4738	5.2561	5.2985	5.1853	4.9056	5.0032	5.0056	4.8145	4.8727	4.8821	4.4537	4.4753	4.3671	4.1992	4.182	4.0831	3.9862	3.8182	3.6953	3.8655	3.8744	3.7734
1360000000	12.5551	9.0775	8.1079	7.4232	6.9335	6.5485	6.187	5.9922	5.8203	5.6267	5.4535	5.4243	5.1542	5.2326	5.1385	4.877	5.0406	4.9893	4.8484	4.7608	4.7535	4.5227	4.608	4.3787	4.3151	4.2661	4.213	3.9768	3.9523	3.8194	3.909	3.8804	3.8349
1450000000	12.0034	8.8172	7.7951	7.1658	6.6796	6.3409	6.042	5.8211	5.6424	5.4447	5.322	5.371	5.1632	5.1765	5.0146	4.7739	4.8989	4.9383	4.7336	4.6806	4.6713	4.3854	4.4704	4.3379	4.2667	4.2716	4.0918	3.9284	3.9571	3.7547	3.8823	3.831	3.8722
1540000000	11.4447	8.4665	7.5801	6.9165	6.4954	6.1286	5.8832	5.741	5.5065	5.3786	5.2535	5.2358	5.058	5.0858	4.8932	4.8502	4.8673	4.8186	4.6413	4.6828	4.5426	4.4403	4.4238	4.3508	4.2094	4.2034	4.074	3.9259	3.8987	3.7235	3.8288	3.8055	3.8711
1630000000	11.1246	8.287	7.4603	6.8715	6.3721	6.0775	5.79	5.6434	5.4419	5.3001	5.1783	5.1564	5.0147	5.0537	4.9475	4.8221	4.8083	4.801	4.5699	4.8037	4.6345	4.3923	4.4309	4.19	4.1762	4.2348	4.0444	3.9329	3.909	3.7587	3.8463	3.756	3.8495
1720000000	10.7285	7.9559	7.2572	6.7025	6.307	5.9209	5.7059	5.5296	5.3507	5.2573	5.2196	5.0697	4.9277	5.0848	4.9467	4.8613	4.7805	4.7588	4.5804	4.7373	4.5068	4.3527	4.4752	4.1614	4.1871	4.278	3.9482	3.9349	3.97	3.7349	3.9165	3.7605	3.9098
1810000000	10.3402	7.7821	7.1128	6.5303	6.1901	5.9764	5.6192	5.4744	5.2921	5.1871	5.1994	5.0409	4.9332	5.0057	4.8692	4.7174	4.6833	4.7797	4.5471	4.6022	4.5507	4.3794	4.3675	4.2209	4.1451	4.2374	3.9866	3.9751	3.9672	3.7926	3.9094	3.8756	3.8143
1900000000	10.1407	7.7054	7.0418	6.4289	6.1454	5.9062	5.6148	5.3821	5.302	5.205	5.124	5.0362	4.9036	4.9711	4.8792	4.6691	4.7157	4.7758	4.5986	4.641	4.5285	4.4672	4.484	4.324	4.2146	4.2371	4.1465	4.0833	4.0265	3.8845	3.9846	3.9936	3.9406
1990000000	9.858	7.4914	6.8485	6.2976	6.0085	5.8284	5.5206	5.3755	5.2368	5.1803	5.0835	5.0586	4.9065	4.969	4.8857	4.6866	4.7351	4.7531	4.5939	4.6488	4.5403	4.4932	4.4678	4.3938	4.2692	4.2748	4.1734	4.1124	4.0383	3.9295	4.0428	4.0565	4.0317
2080000000	9.5121	7.2878	6.702	6.1397	5.8935	5.6493	5.4236	5.2608	5.1405	5.0373	4.952	4.9937	4.902	4.8836	4.8148	4.6447	4.6477	4.6463	4.5172	4.5882	4.4636	4.3836	4.3916	4.2665	4.159	4.171	4.0257	4.0011	3.9587	3.8852	3.9338	4.0088	3.9421
2170000000	9.3758	7.0339	6.6696	6.1441	5.7987	5.6153	5.3129	5.2063	5.1615	4.9979	4.9244	4.9053	4.9276	4.8353	4.8007	4.6627	4.6272	4.6703	4.4699	4.4905	4.4085	4.4236	4.3826	4.2251	4.1395	4.2226	4.0159	4.0752	4.0283	3.8136	3.9233	3.8949	3.8847
2260000000	9.172	7.0346	6.5741	6.088	5.7782	5.5949	5.3035	5.2156	5.0873	5.0223	4.9984	4.9216	4.9077	4.8436	4.7677	4.7527	4.651	4.6851	4.4883	4.5463	4.4999	4.464	4.49	4.2074	4.1753	4.2677	4.0117	4.0602	4.0378	3.8663	3.9997	3.9479	3.9554
2350000000	8.9811	6.9297	6.4524	6.0128	5.7106	5.5118	5.2627	5.1278	5.0363	4.9594	4.948	4.9323	4.7994	4.8129	4.7697	4.6543	4.6428	4.6547	4.5221	4.5954	4.4445	4.3869	4.4295	4.2634	4.2087	4.2227	4.0096	4.0769	4.0258	3.9319	4.0193	3.9852	3.99
2440000000	8.7978	6.9325	6.39	5.9435	5.7211	5.5416	5.2747	5.1233	5.1414	4.9842	4.9676	4.9419	4.8624	4.833	4.7786	4.6849	4.6874	4.6731	4.5782	4.5955	4.4782	4.395	4.4992	4.3685	4.354	4.283	4.1495	4.1209	4.1442	4.0786	4.0987	4.0493	4.0862
2530000000	8.5863	6.7634	6.2899	5.8638	5.7058	5.4569	5.1865	5.089	5.0064	4.9539	4.8978	4.9254	4.8243	4.7976	4.7659	4.686	4.6328	4.6526	4.5881	4.4811	4.4368	4.4196	4.4032	4.371	4.306	4.294	4.1382	4.1366	4.1464	4.0778	4.1145	4.1087	4.0329
2620000000	8.3568	6.6373	6.1855	5.7701	5.5147	5.3919	5.0876	5.0245	4.9627	4.8958	4.8505	4.8168	4.7986	4.7268	4.692	4.661	4.614	4.6103	4.5217	4.4766	4.42	4.3631	4.3791	4.2937	4.2615	4.2211	4.1048	4.1165	4.0986	4.0497	4.0223	4.0699	3.9674
2710000000	8.2279	6.4865	6.066	5.7111	5.4548	5.3078	5.0362	5.0091	4.8819	4.8836	4.7846	4.7913	4.7594	4.6979	4.6162	4.5959	4.5382	4.5902	4.4751	4.4823	4.3983	4.3343	4.3428	4.2372	4.1952	4.2033	4.0554	4.0779	4.024	4.0248	3.9941	4.0246	3.999
2800000000	8.0654	6.4432	6.0593	5.7001	5.4058	5.3342	5.075	5.0546	4.9216	4.941	4.8095	4.8314	4.7734	4.7251	4.6417	4.6265	4.5755	4.5956	4.4949	4.5158	4.42	4.3474	4.3797	4.2926	4.221	4.2277	4.0921	4.1734	4.0615	4.03	4.0148	4.0655	4.0765
2890000000	7.989	6.3737	6.0639	5.658	5.3842	5.3185	5.0403	4.9803	4.9146	4.9458	4.8248	4.8338	4.7755	4.7016	4.7047	4.6506	4.5947	4.583	4.5462	4.5386	4.4409	4.3287	4.4162	4.2875	4.2272	4.2904	4.0904	4.1798	4.1011	4.0637	4.0663	4.0897	4.1168
2980000000	7.898	6.3764	6.0101	5.6755	5.4523	5.2762	5.0768	4.9928	4.9517	4.9065	4.8602	4.8019	4.8094	4.7043	4.678	4.6285	4.6293	4.6502	4.5894	4.5533	4.4624	4.4626	4.4685	4.409	4.3512	4.3178	4.2023	4.2298	4.187	4.1229	4.1318	4.1705	4.1118
3070000000	7.7952	6.3442	5.9244	5.615	5.4055	5.2694	5.0493	4.9277	4.912	4.8393	4.7902	4.8217	4.7809	4.6904	4.6571	4.6535	4.5758	4.6598	4.5394	4.493	4.502	4.4466	4.4475	4.3959	4.3379	4.3221	4.1994	4.1924	4.1691	4.1021	4.1656	4.2145	4.1276
3160000000	7.5799	6.2582	5.7522	5.5239	5.2876	5.175	4.9988	4.868	4.9028	4.8015	4.7204	4.7816	4.7282	4.653	4.6262	4.619	4.5673	4.6114	4.4766	4.4916	4.4452	4.401	4.3962	4.3688	4.3212	4.2748	4.1887	4.1261	4.1659	4.1022	4.0931	4.1727	4.0746
3250000000	7.4491	6.1678	5.7635	5.4494	5.2509	5.1119	4.9605	4.8464	4.8293	4.7713	4.6501	4.7669	4.6753	4.6301	4.5889	4.5967	4.5657	4.5632	4.3972	4.4645	4.3991	4.3434	4.3977	4.3307	4.2749	4.239	4.1083	4.1735	4.1468	4.0412	4.0693	4.0448	4.0579
3340000000	7.3965	6.0795	5.7533	5.3971	5.1727	5.0556	4.9077	4.8755	4.7608	4.6997	4.6448	4.7698	4.63	4.6146	4.6036	4.5825	4.5403	4.5511	4.4437	4.4812	4.3563	4.2749	4.4313	4.3098	4.2734	4.2606	4.0275	4.2015	4.0854	4.0621	4.0865	4.059	4.086
3430000000	7.3007	6.0262	5.7129	5.4098	5.1827	5.0695	4.8965	4.7978	4.79	4.7079	4.6751	4.7425	4.6607	4.6243	4.6283	4.558	4.5315	4.5645	4.4512	4.4936	4.3399	4.3587	4.4349	4.3135	4.2597	4.294	4.0922	4.2382	4.1336	4.0568	4.1337	4.0822	4.0907
3520000000	7.2942	6.0799	5.7859	5.4157	5.2268	5.1326	4.9602	4.8782	4.7782	4.7647	4.7493	4.8397	4.7318	4.7412	4.656	4.6262	4.6055	4.6381	4.5021	4.5424	4.4394	4.4496	4.4758	4.3344	4.3318	4.3363	4.2517	4.3007	4.2051	4.15	4.216	4.2225	4.1726
3610000000	7.2959	6.1196	5.7784	5.4614	5.2573	5.2084	5.021	4.9513	4.8801	4.8591	4.7785	4.8457	4.7615	4.8024	4.7178	4.6174	4.6989	4.6684	4.6078	4.5797	4.5248	4.5474	4.5349	4.4291	4.4297	4.4528	4.3411	4.3421	4.2942	4.2755	4.2605	4.3613	4.2421
3700000000	7.0791	5.9953	5.6664	5.3188	5.2075	5.1084	4.9338	4.8546	4.7899	4.7579	4.6603	4.7825	4.687	4.7029	4.6411	4.5971	4.5871	4.5783	4.4956	4.4711	4.4655	4.4306	4.4593	4.3893	4.3044	4.3444	4.265	4.2492	4.2308	4.194	4.2245	4.2644	4.2069
3790000000	7.0322	5.9406	5.6829	5.3555	5.2005	5.073	4.9489	4.898	4.8539	4.7923	4.7265	4.8151	4.7484	4.7692	4.6751	4.6161	4.6487	4.6188	4.5116	4.5457	4.4903	4.4757	4.4332	4.4307	4.3405	4.3563	4.2838	4.3135	4.2882	4.2088	4.2591	4.2121	4.2405
3880000000	6.977	5.8657	5.6074	5.3324	5.1293	5.0114	4.866	4.8232	4.841	4.7346	4.7189	4.7754	4.7112	4.7059	4.658	4.6274	4.5805	4.5664	4.478	4.5044	4.4523	4.4523	4.3931	4.3815	4.3235	4.3	4.2309	4.2693	4.2217	4.225	4.2154	4.1381	4.1934
3970000000	6.9369	5.8339	5.5183	5.2505	5.1013	5.0095	4.8788	4.8041	4.8201	4.6915	4.7098	4.7666	4.666	4.6751	4.6221	4.5891	4.5989	4.561	4.4656	4.4594	4.4379	4.4293	4.4126	4.3645	4.297	4.3495	4.2321	4.3031	4.2283	4.1936	4.2191	4.1269	4.1282
4060000000	6.9005	5.857	5.5362	5.3062	5.1444	5.0725	4.9118	4.8237	4.8464	4.7612	4.7596	4.8089	4.672	4.6796	4.6409	4.5878	4.6311	4.5629	4.5009	4.4977	4.4693	4.4709	4.4349	4.4063	4.3715	4.3949	4.2975	4.3117	4.2832	4.2628	4.2952	4.2476	4.1979
4150000000	6.8698	5.8764	5.565	5.3336	5.2092	5.1352	4.9552	4.8375	4.8799	4.841	4.7584	4.7978	4.7221	4.7676	4.7005	4.6449	4.6697	4.6579	4.5889	4.6078	4.5429	4.5104	4.5164	4.4688	4.3572	4.4323	4.3862	4.3909	4.3566	4.2958	4.324	4.3592	4.2413
4240000000	6.7962	5.8233	5.5452	5.2767	5.1698	5.0792	4.9353	4.8443	4.7951	4.8037	4.7253	4.7527	4.7062	4.749	4.7027	4.6447	4.6905	4.6371	4.6013	4.5844	4.5505	4.5028	4.5001	4.4491	4.4025	4.4305	4.3892	4.3684	4.3551	4.3124	4.3375	4.3223	4.224
4330000000	6.7199	5.7533	5.4384	5.2085	5.0893	4.9836	4.8698	4.8158	4.7803	4.7069	4.692	4.7542	4.6783	4.6636	4.6189	4.571	4.6143	4.5871	4.5289	4.5065	4.5237	4.4755	4.4495	4.3798	4.3759	4.3798	4.3603	4.328	4.2902	4.2838	4.2569	4.2708	4.2105
4420000000	6.6362	5.7518	5.4775	5.2487	5.0859	4.9783	4.8645	4.8421	4.7866	4.7603	4.7049	4.758	4.7041	4.696	4.6414	4.6218	4.6053	4.5961	4.5253	4.521	4.4876	4.4764	4.4956	4.4386	4.3928	4.394	4.3593	4.3668	4.3064	4.296	4.3161	4.2576	4.2823
4510000000	6.6737	5.7425	5.4488	5.2494	5.1005	5.0006	4.8686	4.8683	4.8304	4.7986	4.745	4.7816	4.7293	4.6862	4.7004	4.6489	4.6151	4.6358	4.5429	4.5929	4.5207	4.5154	4.5401	4.4463	4.4273	4.4404	4.3626	4.3762	4.3298	4.3222	4.343	4.2798	4.2842
4600000000	6.6588	5.7487	5.4723	5.2698	5.1344	5.0365	4.8865	4.8602	4.8098	4.7506	4.7745	4.8137	4.7241	4.7306	4.7491	4.6348	4.6552	4.6502	4.6098	4.6021	4.5117	4.5307	4.5579	4.5051	4.4396	4.4708	4.4178	4.3937	4.395	4.3238	4.3774	4.3443	4.3116
4690000000	6.5861	5.7868	5.4898	5.2547	5.1341	5.0287	4.9319	4.7957	4.8284	4.7941	4.8077	4.8536	4.6972	4.7839	4.7321	4.6567	4.646	4.6925	4.6364	4.5767	4.5454	4.5924	4.5448	4.5532	4.4724	4.5678	4.5159	4.498	4.418	4.3396	4.4224	4.4299	4.3482
4780000000	6.5863	5.7891	5.4675	5.2739	5.1421	5.0196	4.9075	4.8004	4.8353	4.7925	4.7805	4.877	4.7028	4.7944	4.7938	4.6698	4.7184	4.6938	4.6901	4.5925	4.5656	4.5753	4.544	4.5997	4.4943	4.5525	4.4873	4.5146	4.4084	4.3905	4.4513	4.4839	4.3389
4870000000	6.4801	5.666	5.432	5.2319	5.0906	4.9683	4.8834	4.8042	4.8132	4.7203	4.7202	4.7996	4.7301	4.7523	4.7313	4.6521	4.6697	4.6368	4.6124	4.5678	4.5467	4.5305	4.5375	4.4832	4.4381	4.4861	4.4689	4.409	4.3883	4.3696	4.4047	4.438	4.3272
4960000000	6.4715	5.6515	5.4285	5.2287	5.0971	4.9646	4.8628	4.8665	4.8099	4.7345	4.7598	4.8244	4.7511	4.7546	4.7063	4.6588	4.6955	4.6741	4.6358	4.621	4.5302	4.5767	4.5583	4.4792	4.4701	4.5198	4.4598	4.4666	4.4045	4.3634	4.4182	4.3707	4.4016
5050000000	6.4933	5.6652	5.4207	5.2303	5.1581	5.0122	4.8909	4.9121	4.8339	4.7453	4.8153	4.8743	4.7674	4.8271	4.7676	4.7233	4.7559	4.7187	4.6547	4.6838	4.5972	4.6055	4.6152	4.5623	4.5233	4.5461	4.4436	4.5253	4.4552	4.4144	4.4585	4.4129	4.4497
5140000000	6.4414	5.6927	5.4544	5.27	5.1113	5.0575	4.9005	4.9253	4.8378	4.7781	4.8224	4.8307	4.8155	4.818	4.7505	4.7173	4.7456	4.7134	4.6692	4.6419	4.5785	4.5845	4.6302	4.5844	4.5536	4.5468	4.4835	4.5144	4.4743	4.4616	4.4853	4.4711	4.4081
5230000000	6.4815	5.8047	5.5259	5.3329	5.1982	5.0897	5.0071	4.9554	4.9254	4.889	4.9137	4.8867	4.826	4.8496	4.8477	4.7776	4.8001	4.8272	4.7732	4.7305	4.6974	4.658	4.7059	4.6659	4.6587	4.6307	4.6149	4.6086	4.5351	4.4994	4.558	4.5714	4.528
5320000000	6.4223	5.7577	5.5383	5.2878	5.1845	5.089	5.0088	4.942	4.9226	4.933	4.8584	4.8937	4.8267	4.8866	4.857	4.75	4.7372	4.7761	4.7763	4.6887	4.6911	4.6375	4.6713	4.6742	4.6784	4.6741	4.6265	4.6306	4.586	4.5134	4.5288	4.5713	4.4475
5410000000	6.3644	5.7433	5.4275	5.2498	5.1664	5.0515	4.9718	4.9276	4.8977	4.874	4.833	4.8848	4.8085	4.8704	4.858	4.7972	4.7663	4.7476	4.7185	4.6598	4.6424	4.6326	4.6491	4.6683	4.6277	4.6571	4.6078	4.5677	4.4891	4.528	4.5203	4.5354	4.5
5500000000	6.3155	5.6341	5.45	5.237	5.1018	4.9874	4.8925	4.8982	4.8521	4.831	4.8072	4.871	4.8003	4.8523	4.8001	4.7693	4.739	4.7125	4.6745	4.6622	4.6189	4.6245	4.6371	4.5841	4.5434	4.5965	4.5243	4.5582	4.4636	4.5081	4.4875	4.4949	4.5021
5590000000	6.3733	5.6717	5.4956	5.2859	5.1571	5.0531	4.9245	4.9667	4.9349	4.8694	4.8891	4.8984	4.8377	4.8928	4.8477	4.8262	4.8185	4.759	4.7253	4.7429	4.692	4.6749	4.7177	4.6317	4.6264	4.6479	4.6011	4.5932	4.4803	4.5369	4.5454	4.5402	4.535
5680000000	6.3392	5.7079	5.5093	5.3157	5.1923	5.1067	4.9714	4.9732	4.9445	4.8914	4.9449	4.959	4.8829	4.9658	4.8746	4.8707	4.8562	4.8228	4.7772	4.7677	4.735	4.74	4.7273	4.6908	4.6619	4.6595	4.6208	4.6092	4.5535	4.5951	4.6031	4.5625	4.5911
5770000000	6.3486	5.7822	5.5254	5.3221	5.2335	5.1445	5.0534	5.005	4.9811	4.9597	4.9729	4.9902	4.9065	4.9647	4.8958	4.9086	4.8978	4.8439	4.8359	4.8116	4.764	4.7817	4.766	4.7551	4.7041	4.7674	4.7206	4.6849	4.5965	4.6397	4.6366	4.6696	4.5868
5860000000	6.3774	5.7712	5.5153	5.318	5.2323	5.1377	5.0641	4.9936	4.9778	4.9825	4.9707	4.9945	4.9174	4.9783	4.8953	4.9183	4.9379	4.8507	4.8588	4.8112	4.7913	4.7782	4.7893	4.7668	4.7201	4.8003	4.7534	4.698	4.6329	4.6506	4.6355	4.717	4.6291
5950000000	6.379	5.7871	5.5673	5.3704	5.2433	5.1699	5.0876	5.001	5.0199	4.9766	4.9848	5.0116	4.9188	5.0149	4.9564	4.9281	4.9385	4.895	4.8888	4.8083	4.8048	4.8113	4.8131	4.8036	4.7762	4.8008	4.7636	4.7305	4.6586	4.679	4.677	4.7264	4.6564
6040000000	6.306	5.7145	5.5209	5.3366	5.2054	5.1391	5.0274	5.0326	5.0063	4.9323	4.9793	4.9957	4.9263	5.0174	4.9456	4.9394	4.9108	4.8638	4.8466	4.838	4.8052	4.8125	4.8173	4.7522	4.7475	4.7872	4.7565	4.6975	4.6574	4.6908	4.6726	4.6785	4.67
6130000000	6.2995	5.7482	5.5597	5.3778	5.2652	5.1628	5.0411	5.0117	5.0143	4.9439	4.9893	4.9993	4.9709	5.0283	4.9494	4.9521	4.932	4.8656	4.8224	4.8988	4.8071	4.8388	4.8299	4.7668	4.7744	4.8186	4.7529	4.7161	4.6815	4.7171	4.701	4.6791	4.7267
6220000000	6.3352	5.7757	5.5771	5.3847	5.2552	5.2063	5.085	5.0584	5.0315	5.0228	5.0887	5.0304	4.9939	5.0609	5.0149	4.9756	4.9821	4.9089	4.8714	4.9034	4.8739	4.8294	4.8722	4.8661	4.8514	4.8767	4.7597	4.7902	4.7182	4.7333	4.7341	4.7165	4.7228
6310000000	6.3365	5.8097	5.561	5.4317	5.3119	5.2094	5.1517	5.0707	5.0864	5.0575	5.0876	5.078	5.0523	5.0997	5.0507	5.0095	4.9941	4.9576	4.956	4.9099	4.9287	4.8671	4.95	4.8767	4.8852	4.8901	4.815	4.8111	4.797	4.7895	4.7502	4.8082	4.7684
6400000000	6.3744	5.8469	5.5993	5.4556	5.3408	5.2037	5.1518	5.1187	5.0799	5.0933	5.0883	5.083	5.0829	5.0864	5.1007	5.0201	5.0568	4.9891	4.984	4.9423	4.9538	4.8819	4.919	4.9054	4.9343	4.9075	4.8386	4.8635	4.8088	4.7784	4.8089	4.8562	4.774
6490000000	6.2917	5.794	5.608	5.3926	5.2928	5.1319	5.1474	5.0842	5.0526	5.045	5.0314	5.0848	5.0176	5.0695	5.0583	5.0342	5.0513	4.9364	4.9568	4.9143	4.907	4.882	4.8606	4.8926	4.8564	4.8878	4.8036	4.8171	4.8033	4.7658	4.7783	4.8334	4.7798
6580000000	6.2503	5.7479	5.5616	5.3868	5.249	5.1547	5.0909	5.1002	5.0667	5.0382	5.0355	5.0561	5.0404	5.0666	5.0422	4.9803	4.9914	4.929	4.9315	4.9198	4.8873	4.8805	4.8985	4.8456	4.8764	4.8733	4.7878	4.8194	4.7891	4.8097	4.7756	4.7985	4.7755
6670000000	6.2583	5.7463	5.5976	5.4521	5.2467	5.2222	5.1571	5.176	5.146	5.0701	5.1263	5.1174	5.0742	5.143	5.0887	5.0757	5.0253	5.0317	4.9503	5.0144	4.929	4.9472	4.967	4.9294	4.9016	4.9337	4.8637	4.8463	4.8086	4.8905	4.8134	4.8087	4.8373
6760000000	6.3107	5.7812	5.6523	5.4404	5.3363	5.2661	5.1821	5.1919	5.14	5.1128	5.1606	5.1558	5.1153	5.16	5.1026	5.1142	5.0798	5.0529	4.9792	4.9969	4.9785	4.9472	4.9464	4.9237	4.8975	4.9753	4.9205	4.8933	4.8511	4.9092	4.8189	4.8219	4.8515
6850000000	6.3471	5.8624	5.6785	5.5506	5.4155	5.3013	5.281	5.255	5.2277	5.2084	5.1782	5.1935	5.1751	5.1874	5.2128	5.1059	5.1363	5.1022	5.0678	5.0548	5.0396	5.0365	5.0618	5.0478	4.9882	5.0598	4.9598	4.9648	4.9525	4.9186	4.9223	4.9641	4.9332
6940000000	6.2754	5.8429	5.6557	5.4953	5.3955	5.288	5.2198	5.1885	5.1949	5.1553	5.1491	5.1729	5.157	5.1919	5.1835	5.1354	5.1088	5.0354	5.0468	5.041	5.0073	4.9905	5.006	5.0232	4.9871	5.0658	4.9236	4.946	4.9108	4.9093	4.9064	4.9502	4.9124
7030000000	6.2397	5.7958	5.6281	5.4674	5.3637	5.2326	5.1823	5.1547	5.1625	5.1094	5.1234	5.1503	5.1396	5.1725	5.1383	5.1135	5.0642	5.0196	5.0139	5.0282	4.9971	4.9514	4.9822	5.004	4.9493	4.9946	4.8749	4.9156	4.892	4.8848	4.9109	4.9189	4.8779
7120000000	6.2101	5.737	5.571	5.4507	5.299	5.2601	5.1741	5.1866	5.1352	5.1134	5.1583	5.1361	5.0692	5.2076	5.065	5.1017	5.065	5.0202	4.9744	4.9801	4.969	4.9351	4.9654	4.9644	4.9459	4.952	4.9081	4.9299	4.8577	4.8997	4.8494	4.8596	4.8695
7210000000	6.2032	5.7276	5.6305	5.4547	5.3226	5.2783	5.1954	5.152	5.1774	5.1314	5.1764	5.145	5.1518	5.1692	5.1241	5.1268	5.1144	5.0606	5.0133	5.0393	5.0087	5.0028	5.0461	4.9707	4.943	4.9528	4.9536	4.9571	4.8653	4.9318	4.9165	4.9334	4.8981
7300000000	6.2798	5.8233	5.668	5.5278	5.3894	5.3578	5.2385	5.2039	5.2467	5.1772	5.2275	5.1968	5.2141	5.2871	5.1714	5.1789	5.1727	5.1429	5.0498	5.1331	5.077	5.0638	5.0871	5.0179	5.0104	5.0314	4.9938	5.0234	4.9312	5.0064	4.9513	4.9974	4.9697
7390000000	6.2962	5.892	5.7005	5.5931	5.4448	5.3912	5.34	5.2986	5.2957	5.251	5.2926	5.2926	5.2783	5.3051	5.2574	5.2388	5.2042	5.19	5.135	5.1813	5.1268	5.1473	5.139	5.0818	5.0913	5.1247	5.0453	5.0685	5.0282	5.0683	5.0301	5.0541	4.9929
7480000000	6.3344	5.9436	5.7394	5.5889	5.4617	5.4083	5.3683	5.3126	5.3179	5.2905	5.2903	5.2887	5.289	5.3388	5.3069	5.2434	5.2309	5.2159	5.2037	5.1925	5.1731	5.1761	5.1353	5.1509	5.1194	5.1459	5.0843	5.1311	5.0579	5.0851	5.0541	5.083	5.0407
7570000000	6.2488	5.8998	5.6731	5.5435	5.4081	5.3565	5.3062	5.2526	5.2593	5.2462	5.2322	5.2609	5.229	5.3088	5.2744	5.2219	5.1783	5.1475	5.1663	5.1339	5.1341	5.1304	5.132	5.1162	5.0811	5.1027	5.074	5.0733	5.0003	5.0593	4.9959	5.0473	5.0052
7660000000	6.2692	5.8709	5.6286	5.5473	5.408	5.3532	5.2983	5.2721	5.2635	5.2719	5.2102	5.2827	5.2646	5.356	5.2474	5.2039	5.1939	5.1753	5.1374	5.1737	5.0887	5.1088	5.1536	5.0797	5.0833	5.0796	5.0626	5.0713	5.0484	5.041	4.985	5.0522	4.9918
7750000000	6.244	5.8355	5.6627	5.517	5.3851	5.35	5.3111	5.2377	5.2776	5.1977	5.237	5.2474	5.2698	5.2925	5.2614	5.2327	5.2081	5.2326	5.133	5.1769	5.0901	5.1162	5.1342	5.1153	5.0823	5.0834	5.0669	5.0831	4.9987	5.0384	5.0297	5.0856	5.0264
7840000000	6.2945	5.9186	5.762	5.6353	5.4685	5.4199	5.3792	5.3319	5.3577	5.3069	5.3295	5.3553	5.339	5.3941	5.3223	5.3236	5.2469	5.2738	5.2075	5.2386	5.1439	5.2313	5.2407	5.1512	5.1399	5.1512	5.1402	5.1319	5.0991	5.1489	5.1105	5.0882	5.0678
7930000000	6.2958	5.9305	5.7532	5.628	5.491	5.4028	5.4038	5.3474	5.3502	5.3496	5.3512	5.3683	5.3581	5.4133	5.3395	5.3175	5.2727	5.2522	5.2501	5.2386	5.1802	5.1993	5.2384	5.1953	5.1708	5.1729	5.1248	5.1932	5.1199	5.1574	5.118	5.1299	5.1293
8020000000	6.3061	5.9786	5.7406	5.6047	5.521	5.4689	5.4423	5.3477	5.3346	5.3628	5.3734	5.3653	5.3405	5.4092	5.3645	5.3357	5.3053	5.249	5.2714	5.2254	5.1974	5.2096	5.2544	5.2139	5.1743	5.1965	5.1627	5.172	5.1294	5.1817	5.1152	5.1036	5.1159
8110000000	6.2694	5.9604	5.6994	5.622	5.5118	5.466	5.431	5.3669	5.3173	5.3682	5.3484	5.3778	5.3287	5.417	5.3717	5.3439	5.3432	5.2761	5.2741	5.2348	5.2472	5.2196	5.2432	5.2437	5.2234	5.222	5.1301	5.1787	5.1483	5.1678	5.1187	5.1336	5.1303
8200000000	6.2966	5.9442	5.7251	5.6291	5.5284	5.4769	5.4239	5.3615	5.3636	5.3964	5.3421	5.362	5.3278	5.4134	5.3896	5.3732	5.3143	5.2974	5.2707	5.2399	5.2024	5.2094	5.3081	5.2192	5.1679	5.2373	5.1494	5.207	5.1484	5.1603	5.1428	5.1715	5.1606
8290000000	6.2478	5.8983	5.7333	5.5964	5.5115	5.4342	5.3855	5.3769	5.299	5.3448	5.3264	5.335	5.3721	5.3932	5.3311	5.3162	5.3313	5.2831	5.2281	5.2511	5.1442	5.2595	5.2909	5.1583	5.1753	5.1927	5.1822	5.2067	5.1293	5.1389	5.0979	5.1056	5.1398
8380000000	6.2765	5.9344	5.8197	5.6615	5.5619	5.4682	5.4542	5.417	5.3295	5.4031	5.3967	5.4086	5.4222	5.4456	5.4071	5.412	5.3394	5.4013	5.291	5.3042	5.2293	5.3256	5.3347	5.2725	5.1762	5.2293	5.2205	5.2401	5.1749	5.1995	5.1734	5.1469	5.1584
8470000000	6.272	5.9864	5.8443	5.6776	5.6082	5.5558	5.4855	5.4365	5.4041	5.4321	5.4393	5.433	5.4407	5.4709	5.4428	5.4138	5.3829	5.3748	5.3161	5.3043	5.2727	5.3321	5.3739	5.2796	5.2912	5.2909	5.2681	5.268	5.2274	5.2527	5.1996	5.2041	5.1959
8560000000	6.3406	6.0149	5.8335	5.7138	5.6085	5.5666	5.5303	5.4913	5.4493	5.465	5.4751	5.4913	5.4622	5.5202	5.4939	5.4267	5.448	5.3974	5.3715	5.3407	5.3404	5.3626	5.394	5.3447	5.3198	5.3217	5.2807	5.3117	5.2902	5.2745	5.2542	5.2605	5.2361
8650000000	6.36	6.0393	5.8092	5.7003	5.6148	5.5718	5.5112	5.476	5.481	5.4959	5.4605	5.5001	5.4246	5.4925	5.5532	5.4423	5.4114	5.4021	5.3615	5.3716	5.3784	5.3751	5.3813	5.3872	5.3301	5.3265	5.3008	5.3345	5.2956	5.29	5.2416	5.2588	5.2809
8740000000	6.3372	5.9919	5.8079	5.7164	5.6078	5.5259	5.5033	5.482	5.4473	5.4449	5.5062	5.475	5.4729	5.486	5.5408	5.4153	5.4237	5.3724	5.319	5.3579	5.3491	5.328	5.3975	5.3608	5.3135	5.3251	5.2745	5.3152	5.2433	5.2668	5.2737	5.2881	5.236
8830000000	6.3477	6.0055	5.8632	5.7665	5.6305	5.5964	5.4993	5.4882	5.4537	5.4937	5.4841	5.5226	5.5068	5.5501	5.521	5.5011	5.45	5.4745	5.3879	5.4045	5.3154	5.3931	5.4462	5.3529	5.3426	5.35	5.337	5.3342	5.2842	5.3015	5.2741	5.2826	5.2652
8920000000	6.3775	6.0219	5.8871	5.7519	5.6648	5.6137	5.5562	5.5499	5.4954	5.5147	5.5264	5.5495	5.5717	5.5498	5.575	5.5318	5.4917	5.4944	5.4283	5.4262	5.3677	5.4575	5.4715	5.38	5.3264	5.4012	5.3639	5.3702	5.291	5.3456	5.3352	5.3321	5.3158
9010000000	6.3662	6.0664	5.9586	5.8051	5.681	5.6281	5.5903	5.5941	5.5429	5.5754	5.5971	5.5613	5.5703	5.6143	5.602	5.5582	5.5291	5.509	5.4625	5.4504	5.3978	5.4768	5.4797	5.4368	5.3841	5.425	5.3836	5.3919	5.3514	5.4031	5.3514	5.4023	5.3707
9100000000	6.4193	6.1534	5.9779	5.8622	5.7415	5.6981	5.6611	5.6415	5.6117	5.6315	5.595	5.618	5.6137	5.6367	5.6616	5.6325	5.5658	5.5593	5.4885	5.4845	5.4748	5.5027	5.5453	5.5165	5.4907	5.4838	5.4088	5.4665	5.4232	5.458	5.4026	5.4575	5.3895
9190000000	6.4291	6.1611	5.9808	5.8729	5.7516	5.697	5.6424	5.635	5.6257	5.6005	5.6087	5.6224	5.633	5.6627	5.7034	5.6387	5.5587	5.5582	5.5414	5.506	5.5004	5.4909	5.5424	5.5167	5.4886	5.4886	5.4265	5.4783	5.4245	5.461	5.448	5.4453	5.4139
9280000000	6.4137	6.1431	5.9847	5.863	5.7236	5.6967	5.6325	5.5896	5.5705	5.6015	5.6638	5.625	5.5963	5.6796	5.6909	5.6537	5.6347	5.6239	5.5045	5.5238	5.4572	5.5347	5.5755	5.5068	5.4967	5.533	5.4376	5.4513	5.4234	5.467	5.4174	5.4677	5.4098
9370000000	6.3882	6.0885	6.0028	5.8398	5.7359	5.6866	5.6052	5.5945	5.5811	5.6447	5.6019	5.625	5.6178	5.6447	5.635	5.6299	5.6328	5.5784	5.5039	5.5043	5.5132	5.5111	5.5855	5.4921	5.4532	5.5236	5.4467	5.4481	5.4357	5.4515	5.4167	5.4668	5.4185
9460000000	6.4038	6.1046	6.0101	5.8891	5.7274	5.7526	5.6483	5.6292	5.6239	5.682	5.6532	5.6869	5.6734	5.6699	5.6663	5.6507	5.6403	5.6382	5.5574	5.5446	5.5333	5.5587	5.6337	5.5172	5.508	5.5187	5.51	5.5105	5.4424	5.491	5.4355	5.506	5.4456
9550000000	6.4548	6.1842	6.0253	5.917	5.7973	5.7577	5.7039	5.6791	5.6651	5.681	5.6723	5.7156	5.7178	5.7323	5.7303	5.694	5.6748	5.6447	5.5996	5.5851	5.5726	5.5917	5.6175	5.5558	5.5387	5.5678	5.5277	5.538	5.5227	5.5529	5.473	5.526	5.4799
9640000000	6.4774	6.2362	6.0691	5.9533	5.8689	5.8174	5.7673	5.7404	5.7404	5.741	5.7569	5.7504	5.7724	5.7846	5.8121	5.7572	5.7197	5.6562	5.6472	5.608	5.6018	5.6095	5.6502	5.607	5.6269	5.6247	5.5525	5.5889	5.5678	5.5929	5.5461	5.569	5.545
9730000000	6.5524	6.2845	6.0912	5.9925	5.901	5.8021	5.8112	5.7409	5.7469	5.7527	5.7816	5.747	5.769	5.8309	5.8333	5.7943	5.7641	5.6996	5.6891	5.6314	5.6142	5.6453	5.6543	5.6606	5.6617	5.6218	5.593	5.6364	5.565	5.6451	5.619	5.6002	5.5848
9820000000	6.4927	6.2014	6.098	5.966	5.8498	5.8123	5.7787	5.7402	5.6868	5.756	5.7267	5.7463	5.7275	5.7534	5.7681	5.762	5.7427	5.6654	5.6308	5.6122	5.595	5.6166	5.6019	5.6288	5.6215	5.6185	5.5128	5.6107	5.5456	5.6063	5.5814	5.5545	5.5825
9910000000	6.4674	6.2249	6.0771	6.0052	5.8123	5.789	5.7252	5.73	5.6496	5.6911	5.763	5.7599	5.7496	5.7706	5.8125	5.7355	5.7268	5.6978	5.6504	5.6812	5.6183	5.6594	5.6827	5.6603	5.6457	5.6162	5.5694	5.666	5.5642	5.5984	5.5452	5.5647	5.5215
10000000000	6.4685	6.2103	6.0659	5.928	5.7823	5.7311	5.6842	5.6741	5.6819	5.6754	5.6818	5.7517	5.7311	5.7772	5.7534	5.7374	5.677	5.6983	5.602	5.6427	5.5454	5.634	5.6876	5.5784	5.6089	5.6108	5.5608	5.5957	5.5152	5.5655	5.4732	5.5557	5.5165

## Sheet: e''_run2
	time /min →
	before Piv2O added	1	2	3	4	5	6	7	8	9	10	11	12	13	14	15	16	17	18	19	20	25	30	35	40	45	50	55	60	67	70	75	80
frequency /Hz	e''	e''	e''	e''	e''	e''	e''	e''	e''	e''	e''	e''	e''	e''	e''	e''	e''	e''	e''	e''	e''	e''	e''	e''	e''	e''	e''	e''	e''	e''	e''	e''	e''
1000000000	15.8136	11.2037	9.8679	9.0589	8.258	7.8954	7.6112	7.1631	6.8706	6.664	6.4234	6.1352	6.1868	6.1091	5.9879	5.8102	5.5923	5.6165	5.5775	5.6039	5.5423	4.8944	4.8785	4.721	4.5619	4.8106	4.4272	4.3761	4.3224	4.3146	4.4758	4.2953	4.2122
1090000000	14.8779	10.6629	9.5424	8.7407	8.0781	7.5302	7.4095	6.9798	6.7663	6.6215	6.1789	6.0355	6.1409	6.0725	5.916	5.7048	5.5662	5.4918	5.4534	5.6812	5.388	4.9111	5.0229	4.8033	4.587	4.7106	4.467	4.3976	4.4712	4.2019	4.4636	4.3886	4.1037
1180000000	14.0593	10.1646	9.0538	8.4645	7.9198	7.2798	7.2144	6.8152	6.5242	6.4283	6.2198	5.994	5.9067	5.8523	5.8443	5.5669	5.4392	5.4176	5.4518	5.6586	5.3083	4.9316	4.9409	4.8184	4.6234	4.7739	4.5028	4.3289	4.4412	4.2966	4.3959	4.2761	4.1836
1270000000	13.1763	9.7159	8.6675	8.0366	7.3622	6.9271	6.7785	6.5525	6.2844	6.0965	5.9207	5.6962	5.5633	5.5926	5.4873	5.4153	5.2371	5.2444	5.1219	5.348	5.139	4.7415	4.6031	4.6073	4.4847	4.5235	4.318	4.2365	4.2882	4.1306	4.2667	4.0634	4.0494
1360000000	12.6899	9.386	8.4666	7.8102	7.1937	6.8851	6.701	6.4767	6.1762	6.0885	5.7856	5.7252	5.5283	5.5903	5.4217	5.4146	5.2042	5.1515	5.1854	5.3212	5.0846	4.8215	4.6219	4.643	4.4436	4.5165	4.335	4.2315	4.3361	4.2082	4.3585	4.0249	4.1351
1450000000	12.2536	9.1072	8.1862	7.6339	7.0883	6.7897	6.5308	6.3383	6.0718	5.9699	5.7411	5.6852	5.5259	5.5382	5.5091	5.4008	5.2352	5.1113	5.1743	5.2537	5.0679	4.8845	4.6521	4.6228	4.5279	4.5489	4.4482	4.2997	4.3614	4.2996	4.3386	4.1888	4.0598
1540000000	11.7653	8.8415	7.9004	7.4442	6.9947	6.5832	6.4266	6.1791	6.0136	5.8916	5.6323	5.6156	5.5511	5.5433	5.3938	5.3668	5.2553	5.1487	5.107	5.255	5.0808	4.7478	4.6871	4.6288	4.5251	4.6151	4.5277	4.3717	4.3021	4.2721	4.2973	4.1876	4.2002
1630000000	11.5391	8.7604	7.9489	7.5272	6.9634	6.5783	6.5521	6.2967	6.1593	6.0032	5.7365	5.7462	5.7626	5.5372	5.5688	5.5086	5.4638	5.2959	5.2775	5.3548	5.2083	4.8473	4.8365	4.7541	4.7046	4.737	4.7271	4.5916	4.4433	4.4172	4.509	4.4092	4.359
1720000000	11.2073	8.6195	7.8176	7.4846	6.94	6.5661	6.5163	6.263	6.152	6.0003	5.7547	5.7328	5.74	5.5805	5.5906	5.558	5.3982	5.2892	5.3157	5.4442	5.21	4.9806	4.948	4.9058	4.7786	4.6813	4.8427	4.5932	4.5583	4.434	4.5924	4.5068	4.4857
1810000000	10.8784	8.4033	7.6722	7.2789	6.7719	6.4991	6.3874	6.1198	6.0418	5.8902	5.7416	5.7244	5.6224	5.5516	5.521	5.4819	5.3764	5.212	5.2431	5.2789	5.1801	4.9565	4.9528	4.8938	4.7404	4.6881	4.8106	4.6767	4.5535	4.5122	4.6051	4.5342	4.5217
1900000000	10.5455	8.206	7.5509	7.164	6.636	6.3647	6.2438	5.9768	5.8344	5.8403	5.6011	5.6658	5.4721	5.448	5.4114	5.3863	5.2526	5.2092	5.0897	5.2783	5.1625	4.9838	4.7998	4.8389	4.623	4.6386	4.6663	4.6343	4.4762	4.5106	4.6318	4.4462	4.4079
1990000000	10.357	8.1018	7.4985	7.0717	6.6365	6.3597	6.2048	5.9799	5.8509	5.8265	5.6788	5.7264	5.4891	5.4969	5.459	5.4055	5.2406	5.2351	5.1411	5.2704	5.2243	4.8988	4.8252	4.8386	4.7488	4.741	4.7471	4.73	4.5464	4.5504	4.638	4.4827	4.475
2080000000	10.0456	7.9033	7.2603	6.8527	6.4468	6.2125	6.0815	5.8747	5.7476	5.7301	5.5773	5.5179	5.4	5.4489	5.4131	5.3538	5.1938	5.1547	5.104	5.1744	5.1576	4.9137	4.7886	4.827	4.6812	4.7359	4.6567	4.6806	4.5112	4.5192	4.5789	4.5149	4.5185
2170000000	9.8275	7.7692	7.1421	6.9043	6.3845	6.1652	6.0874	5.9014	5.8091	5.6581	5.5992	5.4874	5.4671	5.4951	5.4485	5.3181	5.2514	5.1932	5.1923	5.2436	5.1515	5.0187	4.8604	4.9613	4.7266	4.846	4.7235	4.7078	4.5562	4.5486	4.6359	4.6102	4.5619
2260000000	9.72	7.8322	7.194	6.9124	6.4978	6.2549	6.1518	5.9914	5.8743	5.735	5.678	5.5784	5.5461	5.5666	5.5688	5.4397	5.352	5.2441	5.3021	5.3522	5.2778	5.0816	5.051	5.0157	4.8469	5.0081	4.8884	4.8512	4.7365	4.7102	4.7591	4.7458	4.6812
2350000000	9.55	7.6539	7.1613	6.7891	6.49	6.2485	6.0557	5.9771	5.8527	5.7221	5.6333	5.6514	5.4769	5.5333	5.4825	5.401	5.3911	5.2364	5.2718	5.2651	5.2791	5.0689	4.9985	4.939	4.8107	4.9621	4.9006	4.7993	4.7018	4.7303	4.7322	4.7616	4.6641
2440000000	9.4276	7.6185	7.1617	6.7967	6.4338	6.2306	6.0473	5.9603	5.9078	5.7252	5.6467	5.6481	5.5004	5.5735	5.4451	5.4375	5.3388	5.3259	5.2528	5.3234	5.3607	5.1184	5.0127	5.0469	4.8495	4.9775	4.9352	4.8496	4.7758	4.8318	4.7901	4.7729	4.7381
2530000000	9.2823	7.5726	7.0918	6.7519	6.3825	6.2162	6.0085	5.9058	5.8296	5.6912	5.5869	5.6812	5.5647	5.5546	5.4775	5.4328	5.3477	5.2952	5.2496	5.3267	5.3323	5.1429	4.9662	5.0537	4.8863	4.9905	4.9065	4.8597	4.7975	4.8619	4.8443	4.8312	4.7196
2620000000	9.1054	7.4648	6.979	6.6803	6.3277	6.1547	6.0042	5.8994	5.8496	5.721	5.6107	5.6109	5.5075	5.542	5.4618	5.4231	5.3918	5.3112	5.3231	5.343	5.3772	5.158	5.0402	5.09	4.9285	5.0455	4.9522	4.8912	4.8788	4.8808	4.8591	4.8631	4.8066
2710000000	9.011	7.3423	6.8398	6.6494	6.274	6.1771	6.0192	5.902	5.8382	5.6999	5.6506	5.5979	5.5223	5.5438	5.5086	5.4636	5.4453	5.327	5.4012	5.3686	5.3301	5.1427	5.1024	5.1456	4.9415	5.0391	4.9896	4.957	4.9466	4.8449	4.879	4.9452	4.8482
2800000000	8.9267	7.3593	6.8615	6.619	6.3117	6.2049	6.0116	5.9311	5.8589	5.7396	5.6651	5.6153	5.5932	5.6234	5.5698	5.4543	5.5013	5.2935	5.4468	5.4475	5.3305	5.1521	5.1757	5.1576	5.0273	5.0413	5.0145	5.0521	4.9501	4.9551	4.9415	5.01	4.9079
2890000000	8.8888	7.3312	6.9828	6.6711	6.3734	6.2413	6.0752	5.9829	5.9399	5.8117	5.7539	5.6855	5.6213	5.6792	5.6118	5.6074	5.5477	5.405	5.4983	5.4816	5.4673	5.2936	5.2736	5.277	5.1463	5.1628	5.1192	5.0852	5.033	5.0217	5.0575	5.1046	4.9813
2980000000	8.7571	7.3001	6.8959	6.6643	6.3474	6.2012	6.0697	6.0102	5.8644	5.835	5.7102	5.7029	5.6495	5.7173	5.6299	5.6196	5.5436	5.4681	5.4314	5.4532	5.4904	5.3346	5.2418	5.303	5.1308	5.2407	5.1501	5.1693	5.0875	5.0827	5.0706	5.1027	4.9926
3070000000	8.7046	7.258	6.9306	6.6439	6.3143	6.1972	6.0414	5.96	5.8665	5.8431	5.7291	5.726	5.6762	5.7173	5.6704	5.6535	5.5004	5.5183	5.4942	5.4978	5.5365	5.3728	5.2592	5.2995	5.1514	5.2929	5.1516	5.1775	5.1337	5.116	5.1257	5.0838	4.9995
3160000000	8.5704	7.1497	6.8516	6.551	6.291	6.1472	5.9909	5.9355	5.8022	5.7786	5.7106	5.7101	5.6541	5.6743	5.6154	5.6116	5.4739	5.4936	5.4613	5.4766	5.5084	5.3133	5.2554	5.2521	5.1907	5.2936	5.1694	5.0969	5.0848	5.1032	5.1675	5.0966	5.0829
3250000000	8.4226	7.0893	6.7342	6.4816	6.1692	6.0869	5.9451	5.8761	5.7881	5.7845	5.6537	5.6217	5.6368	5.632	5.6298	5.5554	5.4747	5.4255	5.4287	5.4723	5.3997	5.3217	5.2655	5.2425	5.1537	5.2188	5.1356	5.112	5.0172	5.0762	5.093	5.0827	5.0484
3340000000	8.3849	7.1026	6.7444	6.468	6.1713	6.1303	6.0087	5.95	5.8345	5.8042	5.7504	5.6545	5.689	5.6447	5.6619	5.6189	5.5526	5.4065	5.5195	5.4513	5.493	5.4042	5.3382	5.3106	5.279	5.2406	5.2462	5.2253	5.1071	5.1504	5.1443	5.1584	5.0379
3430000000	8.3383	7.0702	6.763	6.5523	6.2126	6.1569	6.0752	5.9383	5.9107	5.853	5.7999	5.7112	5.7157	5.7409	5.7007	5.6763	5.5922	5.4757	5.5513	5.5362	5.5574	5.4466	5.3688	5.4094	5.3256	5.3471	5.2987	5.3208	5.2744	5.241	5.176	5.2474	5.1461
3520000000	8.331	7.131	6.8214	6.58	6.294	6.2569	6.0985	6.0199	5.9224	5.9176	5.8496	5.827	5.7619	5.8092	5.7521	5.7087	5.652	5.5813	5.5968	5.6359	5.6004	5.5657	5.4449	5.4369	5.3722	5.4144	5.3507	5.3546	5.2852	5.2944	5.3029	5.2592	5.2241
3610000000	8.2819	7.0932	6.812	6.6016	6.3278	6.2703	6.0484	6.0188	5.9318	5.9436	5.8362	5.7908	5.7815	5.8211	5.7263	5.7178	5.6669	5.6329	5.5953	5.6257	5.6206	5.5272	5.4121	5.4185	5.3752	5.45	5.3637	5.3613	5.2925	5.3214	5.3346	5.3114	5.2893
3700000000	8.1938	7.002	6.7062	6.5213	6.2595	6.1835	6.0151	5.9581	5.8675	5.8845	5.7949	5.7971	5.7147	5.7329	5.7146	5.6774	5.6541	5.5787	5.5774	5.5629	5.5356	5.4763	5.3956	5.38	5.3817	5.412	5.3341	5.3169	5.2994	5.2938	5.3144	5.284	5.2464
3790000000	8.1216	6.9791	6.6536	6.4476	6.1662	6.1231	6.0335	5.9396	5.8661	5.8767	5.7922	5.7538	5.7071	5.7652	5.7081	5.6224	5.6418	5.5344	5.6065	5.5496	5.5322	5.4285	5.3973	5.4023	5.3645	5.3624	5.3374	5.3179	5.2519	5.2751	5.2737	5.2864	5.2297
3880000000	8.1073	7.0125	6.6901	6.4935	6.1897	6.1218	6.0661	5.9982	5.9393	5.909	5.9029	5.8031	5.7832	5.7707	5.7427	5.7029	5.656	5.619	5.6461	5.6343	5.5997	5.5174	5.4821	5.4902	5.4554	5.3703	5.4177	5.4463	5.3511	5.3266	5.3253	5.3285	5.2564
3970000000	8.1387	7.0149	6.7545	6.5632	6.2563	6.235	6.1194	6.0482	6.0022	6	5.9069	5.8709	5.8561	5.8848	5.8659	5.8003	5.7447	5.7366	5.7452	5.7291	5.7204	5.6196	5.5796	5.5823	5.5344	5.4791	5.561	5.5344	5.4316	5.4176	5.4164	5.3975	5.3449
4060000000	8.1141	7.0616	6.7581	6.5914	6.3081	6.2308	6.1543	6.0666	6.0232	6.0049	5.9208	5.9153	5.8731	5.8955	5.847	5.8049	5.7902	5.7083	5.7505	5.7648	5.7404	5.6498	5.5583	5.524	5.5138	5.585	5.5159	5.53	5.4752	5.4928	5.5008	5.4244	5.4292
4150000000	8.1513	7.0828	6.8396	6.6669	6.4355	6.3486	6.2332	6.2223	6.0794	6.0743	6.0031	5.9962	5.9855	5.9874	5.959	5.8838	5.8872	5.8279	5.8317	5.8479	5.8414	5.7613	5.6708	5.6269	5.6358	5.7128	5.6083	5.614	5.612	5.6251	5.5998	5.5164	5.5959
4240000000	8.0692	6.9894	6.7807	6.5709	6.3765	6.2743	6.1979	6.1475	6.0111	6.05	5.912	5.9138	5.9747	5.9234	5.9005	5.8444	5.806	5.7896	5.7699	5.7637	5.8074	5.7251	5.624	5.6572	5.5562	5.6659	5.5582	5.5356	5.5481	5.5767	5.5915	5.4468	5.5336
4330000000	7.9322	6.8925	6.6955	6.4742	6.3028	6.1621	6.1252	6.084	5.9808	5.973	5.9184	5.8644	5.8868	5.8758	5.8954	5.8056	5.7502	5.7426	5.73	5.7156	5.7238	5.6663	5.5762	5.6075	5.5302	5.585	5.5002	5.5313	5.4951	5.5378	5.4801	5.4332	5.458
4420000000	7.875	6.9146	6.6543	6.4761	6.3022	6.1634	6.106	6.0697	6.0075	6.0039	5.9234	5.9021	5.8961	5.8934	5.8823	5.8417	5.8408	5.7897	5.7483	5.7352	5.7718	5.6743	5.6239	5.65	5.5705	5.6011	5.5992	5.5716	5.504	5.5645	5.4764	5.5048	5.4895
4510000000	7.9483	7.0267	6.7789	6.6047	6.4023	6.2567	6.213	6.1954	6.1513	6.1613	6.0599	6.0423	6.0294	6.0308	6.0271	5.9761	5.9345	5.8775	5.8749	5.8559	5.8949	5.8257	5.7455	5.7933	5.7197	5.7489	5.6913	5.7002	5.6283	5.6974	5.6225	5.6355	5.6045
4600000000	7.9648	7.0934	6.8069	6.6416	6.4496	6.3418	6.249	6.2396	6.1865	6.1579	6.0885	6.075	6.0737	6.0596	6.0662	5.9655	5.9718	5.9425	5.9368	5.9311	5.949	5.8604	5.7769	5.7967	5.7296	5.8304	5.7458	5.7792	5.6958	5.7178	5.6884	5.6909	5.6542
4690000000	7.9708	7.1052	6.8113	6.6866	6.4459	6.3409	6.3341	6.2234	6.1532	6.1624	6.0741	6.1255	6.097	6.1372	6.0751	5.9845	5.9797	5.9389	5.9756	5.9937	5.9165	5.8569	5.8343	5.8238	5.7616	5.8837	5.7194	5.7968	5.725	5.7659	5.7765	5.6589	5.711
4780000000	7.9369	7.0833	6.7924	6.6119	6.4123	6.355	6.2925	6.2255	6.1681	6.1517	6.0665	6.1494	6.0543	6.1773	6.085	5.9744	5.9646	5.9486	5.981	5.9871	5.9333	5.843	5.8071	5.8102	5.7557	5.897	5.7054	5.764	5.8238	5.7881	5.7578	5.6861	5.7204
4870000000	7.8021	6.9431	6.6805	6.5196	6.353	6.2216	6.2299	6.1603	6.0827	6.0687	5.9741	6.0401	6.0148	6.0445	6.0237	5.9138	5.9187	5.8572	5.8864	5.8669	5.8919	5.7578	5.7207	5.7251	5.668	5.7473	5.6635	5.702	5.6935	5.7112	5.6983	5.6122	5.6462
4960000000	7.8018	7.0082	6.7441	6.5574	6.4049	6.3369	6.2288	6.2084	6.1357	6.1547	6.0783	6.1406	6.1261	6.0723	6.0832	6.0211	5.9944	5.9607	5.9434	5.8988	5.9431	5.8814	5.7872	5.8327	5.8221	5.7705	5.7967	5.8189	5.7659	5.7923	5.7361	5.7467	5.7245
5050000000	7.8536	7.0705	6.7868	6.6573	6.4563	6.3915	6.3297	6.3224	6.2317	6.2589	6.1854	6.1918	6.196	6.15	6.1251	6.0447	6.0687	6.0326	6.0228	5.9919	6.0364	5.9754	5.9034	5.9409	5.9379	5.8391	5.8813	5.9198	5.8175	5.8419	5.7838	5.8322	5.8145
5140000000	7.8528	7.0784	6.8594	6.695	6.4908	6.4043	6.3922	6.3131	6.261	6.2354	6.1827	6.2289	6.1754	6.1783	6.1504	6.1465	6.0741	6.073	6.0596	6.0475	6.0512	5.9943	5.908	6.0016	5.9176	5.9393	5.8944	5.9494	5.8319	5.8699	5.838	5.8369	5.863
5230000000	7.8925	7.1676	6.9288	6.7603	6.5967	6.5034	6.4446	6.4443	6.3526	6.3364	6.289	6.2778	6.2543	6.3031	6.2528	6.2205	6.1617	6.1643	6.1482	6.1847	6.1661	6.0907	6.0028	6.0628	6.0463	6.0725	5.9691	6.0429	5.9845	5.9922	5.9789	5.925	5.9432
5320000000	7.8226	7.0809	6.8681	6.7307	6.5598	6.4529	6.3894	6.3482	6.309	6.2531	6.2025	6.2405	6.1888	6.2525	6.1993	6.1389	6.1496	6.0718	6.0526	6.0878	6.1018	6.0259	5.9608	5.9512	5.9525	6.0351	5.8894	5.9659	5.9422	5.9256	5.9426	5.8987	5.8489
5410000000	7.7751	7.0173	6.7748	6.6487	6.5173	6.445	6.3501	6.3207	6.2636	6.2652	6.2091	6.1884	6.1876	6.2439	6.1947	6.1158	6.0702	6.0515	6.0388	6.119	6.0434	6.0239	5.9489	5.9481	5.9508	5.9824	5.8789	5.915	5.9091	5.9112	5.9051	5.8586	5.8378
5500000000	7.791	7.0398	6.8488	6.7046	6.5318	6.4654	6.4238	6.3827	6.3395	6.3458	6.2919	6.3011	6.2635	6.2695	6.2525	6.1822	6.1716	6.1562	6.1716	6.1862	6.1346	6.1055	6.0364	6.0836	6.0302	6.0167	5.9705	5.9857	5.9492	6	5.9518	5.9523	5.9483
5590000000	7.7998	7.0825	6.8904	6.7411	6.576	6.5501	6.447	6.3992	6.3882	6.4085	6.3622	6.366	6.3334	6.3031	6.2933	6.2761	6.2286	6.2129	6.2616	6.2407	6.2124	6.1724	6.1024	6.1388	6.1531	6.059	6.0403	6.0818	5.9964	6.0542	6	6.0383	6.0108
5680000000	7.8169	7.1159	6.9049	6.7683	6.6008	6.5488	6.4626	6.4432	6.4325	6.459	6.3385	6.3794	6.3499	6.3662	6.3557	6.3209	6.2447	6.2587	6.2742	6.2382	6.2148	6.2272	6.1195	6.1712	6.1435	6.1121	6.0801	6.1218	6.0837	6.0271	6.0421	6.0394	6.0441
5770000000	7.8452	7.1779	7.004	6.8658	6.6941	6.6095	6.5535	6.5495	6.4695	6.5092	6.422	6.4476	6.4215	6.4269	6.4011	6.4081	6.3092	6.295	6.3353	6.3206	6.3088	6.2574	6.2082	6.232	6.1999	6.1876	6.1659	6.2063	6.1305	6.1494	6.1149	6.1079	6.1273
5860000000	7.7917	7.1548	6.9916	6.8273	6.6945	6.605	6.525	6.5582	6.4922	6.4929	6.3833	6.4151	6.3929	6.4588	6.4174	6.3779	6.2914	6.2852	6.3106	6.3001	6.2809	6.2342	6.1796	6.2357	6.1915	6.1775	6.0999	6.1804	6.17	6.1333	6.0972	6.0938	6.0756
5950000000	7.733	7.1068	6.9247	6.7486	6.6316	6.5698	6.5129	6.5088	6.4125	6.4307	6.3355	6.3755	6.3455	6.4176	6.3666	6.3299	6.2573	6.2307	6.2484	6.2538	6.2029	6.2103	6.1089	6.1314	6.1403	6.1199	6.0851	6.1244	6.1036	6.106	6.0654	6.0705	6.0287
6040000000	7.7419	7.0779	6.9108	6.7552	6.624	6.5892	6.5084	6.4749	6.4271	6.446	6.3659	6.4173	6.3779	6.3876	6.3708	6.3393	6.299	6.2791	6.2709	6.2555	6.2505	6.2376	6.1949	6.1841	6.1946	6.1253	6.159	6.1496	6.1127	6.137	6.1126	6.0913	6.1037
6130000000	7.8412	7.1565	6.9876	6.8368	6.713	6.6548	6.5597	6.5482	6.4933	6.526	6.4479	6.4962	6.5078	6.4668	6.4604	6.416	6.3664	6.3714	6.3575	6.3358	6.3447	6.3548	6.2738	6.2894	6.2645	6.2054	6.2583	6.2614	6.1885	6.2417	6.1852	6.1635	6.1586
6220000000	7.8076	7.2115	7.0175	6.8812	6.745	6.6997	6.5981	6.5749	6.5733	6.5792	6.5107	6.5476	6.5412	6.5239	6.5012	6.5139	6.3701	6.4102	6.4198	6.3959	6.3764	6.3845	6.3062	6.3402	6.3138	6.2918	6.2954	6.3297	6.2401	6.2889	6.2066	6.2457	6.2414
6310000000	7.8518	7.2459	7.1037	6.9438	6.8014	6.7347	6.6622	6.6366	6.5948	6.6261	6.5529	6.5964	6.5615	6.549	6.567	6.5039	6.4662	6.4361	6.4418	6.477	6.4249	6.3896	6.3168	6.3635	6.3635	6.3384	6.3171	6.3624	6.2826	6.2756	6.282	6.2419	6.2753
6400000000	7.8146	7.2729	7.1063	6.9461	6.8062	6.7461	6.6858	6.7017	6.6306	6.6309	6.5536	6.5828	6.5866	6.6018	6.5962	6.5355	6.4962	6.4806	6.443	6.4872	6.4505	6.4312	6.3402	6.3903	6.3743	6.4063	6.3288	6.3741	6.343	6.3214	6.3496	6.2787	6.2706
6490000000	7.8146	7.2464	7.0572	6.9095	6.7912	6.7031	6.6679	6.6066	6.608	6.5868	6.5416	6.5519	6.595	6.5801	6.5513	6.4949	6.4523	6.4515	6.4046	6.4645	6.42	6.4315	6.3255	6.3698	6.3596	6.3341	6.3113	6.3191	6.3451	6.3333	6.3159	6.2722	6.2652
6580000000	7.7507	7.1787	7.0064	6.8874	6.759	6.6677	6.638	6.6075	6.5711	6.5615	6.5214	6.5696	6.5497	6.5413	6.5284	6.4864	6.4382	6.4068	6.4115	6.4306	6.4068	6.3821	6.3328	6.3554	6.3353	6.3008	6.2941	6.3242	6.2789	6.3205	6.2656	6.2642	6.2466
6670000000	7.793	7.232	7.0289	6.92	6.7825	6.7563	6.6597	6.6673	6.6197	6.6334	6.6096	6.6309	6.6106	6.5761	6.5734	6.5264	6.5159	6.4508	6.4775	6.47	6.4467	6.4517	6.4144	6.4564	6.3778	6.3733	6.3626	6.3332	6.3309	6.3775	6.3134	6.3168	6.3318
6760000000	7.8817	7.3522	7.1567	7.0139	6.8848	6.8208	6.7747	6.7258	6.6854	6.6843	6.7257	6.7242	6.7049	6.6729	6.6708	6.6255	6.6014	6.5718	6.5803	6.5587	6.5879	6.5492	6.4838	6.5242	6.4471	6.4638	6.4515	6.4691	6.4443	6.4908	6.3766	6.3968	6.4354
6850000000	7.8772	7.3751	7.1594	7.035	6.9321	6.825	6.8064	6.7529	6.7516	6.7409	6.6731	6.7489	6.7475	6.7049	6.7226	6.6507	6.5822	6.5918	6.5658	6.6056	6.5925	6.5528	6.514	6.5377	6.5046	6.4843	6.4703	6.5204	6.477	6.4632	6.4512	6.4144	6.4641
6940000000	7.8274	7.3848	7.2133	7.012	6.9157	6.8473	6.7922	6.7412	6.7497	6.7563	6.7158	6.71	6.7343	6.7505	6.7367	6.6492	6.6105	6.613	6.5763	6.6017	6.6272	6.5804	6.5273	6.5312	6.5001	6.522	6.471	6.51	6.5177	6.4517	6.4728	6.464	6.4478
7030000000	7.7656	7.3142	7.1115	6.9727	6.8746	6.7908	6.7248	6.692	6.7206	6.7019	6.6718	6.6577	6.6837	6.6904	6.6908	6.583	6.5702	6.5493	6.5291	6.5666	6.5612	6.5357	6.4815	6.5355	6.4751	6.4509	6.4531	6.4707	6.4706	6.4363	6.4474	6.4248	6.3924
7120000000	7.7714	7.2989	7.1149	7.0015	6.8408	6.7744	6.7455	6.6886	6.6767	6.6768	6.6713	6.6608	6.6762	6.7241	6.6983	6.6152	6.5928	6.5981	6.5769	6.5701	6.594	6.5426	6.5026	6.523	6.4435	6.4521	6.4543	6.441	6.4351	6.4619	6.3973	6.45	6.391
7210000000	7.8065	7.3359	7.1637	7.0569	6.9091	6.8363	6.7723	6.761	6.7311	6.7787	6.743	6.7418	6.7301	6.7658	6.7396	6.7071	6.6904	6.6802	6.6493	6.636	6.6448	6.6264	6.5529	6.6241	6.528	6.5663	6.5441	6.5526	6.5216	6.534	6.4629	6.5095	6.5216
7300000000	7.8314	7.3916	7.2229	7.0718	6.9994	6.8843	6.8631	6.8108	6.7873	6.8308	6.795	6.7823	6.8313	6.8416	6.7509	6.7592	6.7153	6.7062	6.6894	6.7171	6.6998	6.6873	6.6558	6.6347	6.5995	6.6068	6.586	6.5791	6.5848	6.5929	6.5615	6.598	6.5192
7390000000	7.8264	7.4037	7.2375	7.0625	7.0149	6.8844	6.8454	6.8365	6.8093	6.8226	6.8021	6.8413	6.8062	6.8331	6.7931	6.756	6.6959	6.707	6.7249	6.7174	6.6531	6.6756	6.6608	6.6409	6.5962	6.5827	6.5553	6.6249	6.5696	6.5908	6.5762	6.5785	6.5552
7480000000	7.8729	7.4474	7.234	7.1213	7.0034	6.924	6.8833	6.8506	6.8447	6.8651	6.8328	6.828	6.876	6.8804	6.8177	6.8105	6.7178	6.7703	6.748	6.7529	6.7219	6.6956	6.6425	6.639	6.6296	6.6425	6.5846	6.6437	6.6047	6.6217	6.6362	6.5955	6.5493
7570000000	7.7898	7.402	7.1739	7.0824	6.995	6.9104	6.8457	6.8081	6.7998	6.8112	6.7832	6.8059	6.8677	6.8377	6.8049	6.7766	6.7235	6.7032	6.6762	6.6786	6.7163	6.6793	6.6145	6.6148	6.5939	6.6319	6.5562	6.5823	6.5589	6.5533	6.5942	6.5608	6.5381
7660000000	7.7378	7.354	7.1442	7.01	6.9447	6.9036	6.8212	6.7472	6.7784	6.7829	6.769	6.783	6.7763	6.7579	6.7992	6.7401	6.6816	6.636	6.6523	6.6941	6.6571	6.6229	6.5569	6.6131	6.567	6.589	6.5377	6.5281	6.5414	6.5202	6.5527	6.523	6.4887
7750000000	7.7152	7.3731	7.1495	7.0472	6.9107	6.8614	6.8275	6.8139	6.7568	6.8112	6.7901	6.808	6.8199	6.8122	6.8059	6.7612	6.6593	6.6914	6.7028	6.6882	6.6696	6.6483	6.6032	6.6191	6.5682	6.6198	6.579	6.5888	6.593	6.5494	6.5364	6.5446	6.5264
7840000000	7.7796	7.4368	7.2554	7.1122	6.9973	6.9704	6.8475	6.8761	6.8009	6.882	6.8412	6.9018	6.8828	6.9141	6.8917	6.8544	6.74	6.7693	6.7408	6.7259	6.7381	6.7567	6.6865	6.7516	6.6596	6.6656	6.6738	6.6701	6.6068	6.6272	6.5982	6.6203	6.6127
7930000000	7.813	7.4436	7.2901	7.1351	7.0648	6.9853	6.9228	6.9106	6.8788	6.9013	6.8683	6.8961	6.934	6.9287	6.8841	6.8655	6.7851	6.7865	6.8037	6.7554	6.7517	6.7707	6.7239	6.7335	6.6939	6.695	6.6752	6.7011	6.6712	6.6697	6.6432	6.6789	6.6834
8020000000	7.8269	7.4508	7.2833	7.1286	7.0567	6.9719	6.9243	6.8722	6.8759	6.9132	6.911	6.8822	6.9131	6.9168	6.8741	6.8466	6.7713	6.8037	6.7836	6.7863	6.7763	6.7545	6.7039	6.7038	6.7193	6.7268	6.6685	6.6998	6.6591	6.6722	6.6873	6.6641	6.6476
8110000000	7.8353	7.4565	7.2797	7.1252	7.0989	6.9736	6.9646	6.9107	6.9019	6.9329	6.8821	6.8745	6.947	6.9443	6.8577	6.8667	6.8301	6.7948	6.7955	6.8298	6.8153	6.7867	6.7399	6.7299	6.7	6.7449	6.6643	6.7087	6.7166	6.7079	6.7053	6.664	6.6522
8200000000	7.7516	7.4209	7.2141	7.0853	7.059	6.9651	6.9365	6.8476	6.8587	6.9119	6.8661	6.8907	6.915	6.9103	6.9364	6.8585	6.7598	6.7671	6.7337	6.7979	6.8304	6.7872	6.7049	6.7159	6.6846	6.6807	6.6768	6.702	6.7028	6.6438	6.6863	6.6414	6.672
8290000000	7.7087	7.3631	7.2102	7.0828	6.9784	6.938	6.8785	6.8531	6.8206	6.8817	6.8365	6.8845	6.8301	6.8816	6.8627	6.8066	6.7806	6.7479	6.7158	6.7084	6.7727	6.788	6.6721	6.7146	6.6618	6.6793	6.6509	6.6526	6.6579	6.6752	6.61	6.6276	6.6206
8380000000	7.7737	7.4136	7.27	7.1363	7.0659	7.0254	6.9466	6.9205	6.8642	6.9029	6.8733	6.9421	6.9184	6.9385	6.9182	6.8967	6.8598	6.8229	6.7953	6.8137	6.821	6.8504	6.7442	6.7721	6.7634	6.7701	6.733	6.7299	6.7041	6.7275	6.6606	6.6882	6.6838
8470000000	7.8867	7.5275	7.3512	7.2368	7.1373	7.0839	7.0062	6.9884	6.9752	7.0076	6.9937	7.0113	7.0125	7.0249	7.0157	6.9604	6.9327	6.9098	6.8688	6.892	6.8951	6.9081	6.8363	6.8376	6.8368	6.8628	6.8161	6.828	6.8114	6.7891	6.7875	6.7811	6.7691
8560000000	7.8534	7.5271	7.3245	7.2002	7.1472	7.0359	6.9898	6.9713	6.953	6.9643	6.9726	6.9641	6.983	7.0268	6.9478	6.9273	6.8708	6.9126	6.8608	6.8554	6.8628	6.8636	6.7795	6.8081	6.7508	6.8168	6.7658	6.7896	6.763	6.7819	6.7719	6.7229	6.7158
8650000000	7.7966	7.5038	7.2932	7.1706	7.1207	6.9931	6.976	6.9333	6.9465	6.923	6.9152	6.9233	6.954	6.9961	6.9256	6.8973	6.8552	6.8675	6.8415	6.8002	6.842	6.8433	6.7415	6.756	6.749	6.781	6.7321	6.7572	6.7724	6.7477	6.72	6.7079	6.6904
8740000000	7.7624	7.4641	7.2813	7.1374	7.0891	6.9925	6.961	6.9178	6.8896	6.9907	6.906	6.9371	6.9146	6.9954	6.9343	6.8929	6.8382	6.853	6.8399	6.8571	6.802	6.8331	6.7343	6.7738	6.7668	6.7338	6.7612	6.7485	6.6919	6.742	6.743	6.716	6.7004
8830000000	7.8008	7.492	7.2874	7.1941	7.1099	7.0317	6.9947	6.9796	6.936	6.9844	6.9684	7.0069	6.9862	7.012	7.0188	6.9016	6.9178	6.8856	6.8676	6.8345	6.8626	6.8651	6.8034	6.8351	6.8433	6.8293	6.7672	6.8005	6.8101	6.8126	6.7441	6.7908	6.7487
8920000000	7.8067	7.4719	7.325	7.1783	7.0751	7.0564	7.0338	6.9707	6.9511	7.012	6.9764	6.9564	7.0057	7.0115	6.9952	6.9261	6.9184	6.9179	6.875	6.8786	6.8814	6.9079	6.8318	6.8555	6.8321	6.8218	6.783	6.8199	6.8042	6.8126	6.7531	6.8147	6.7643
9010000000	7.8478	7.5291	7.3694	7.2171	7.1392	7.0954	7.0399	7.0182	6.9991	7.0361	7.0134	7.0213	7.0385	7.0405	7.0277	6.9831	6.9344	6.9552	6.9105	6.9275	6.9192	6.9199	6.874	6.8625	6.8692	6.862	6.8245	6.8746	6.852	6.8619	6.8055	6.8207	6.8036
9100000000	7.9219	7.6271	7.4286	7.3045	7.2179	7.1156	7.1123	7.0799	7.0805	7.1062	7.0788	7.0731	7.1254	7.1434	7.1046	7.0474	7.0082	7.0226	7.0056	7.0192	6.9849	6.987	6.9205	6.9306	6.9336	6.9666	6.8959	6.9359	6.9116	6.9454	6.9172	6.8905	6.8682
9190000000	7.8197	7.572	7.3815	7.2895	7.1419	7.0745	7.0738	7.0294	7.0401	7.046	7.0442	7.0366	7.0452	7.0983	7.0245	6.9963	6.9475	6.9534	6.9285	6.9425	6.9606	6.941	6.8826	6.8674	6.8669	6.9286	6.8387	6.8849	6.8496	6.8764	6.8639	6.7959	6.8196
9280000000	7.7622	7.4811	7.3084	7.1854	7.0939	7.0163	6.9775	6.9668	6.9506	6.9714	6.9412	6.9972	6.9399	7.0234	6.9497	6.9397	6.8882	6.8433	6.8212	6.8552	6.8672	6.8589	6.8106	6.7947	6.78	6.8203	6.7645	6.793	6.7909	6.8052	6.7226	6.7447	6.7148
9370000000	7.7693	7.4834	7.3002	7.2057	7.1128	7.0899	7.0409	6.9965	7.0051	7.0447	6.9861	6.9684	7.0231	7.0171	7.0138	6.9586	6.9381	6.9205	6.9114	6.9065	6.9121	6.9238	6.787	6.8492	6.8409	6.8703	6.7778	6.8331	6.8177	6.8671	6.765	6.79	6.7737
9460000000	7.7291	7.4799	7.3191	7.198	7.1005	7.0832	7.0427	7.0263	6.9965	7.0377	6.9848	7.0268	7.0277	7.0209	7.0261	6.984	6.9774	6.9321	6.9157	6.9095	6.8916	6.912	6.8543	6.8807	6.8627	6.8707	6.815	6.8544	6.8428	6.8628	6.7498	6.8141	6.8154
9550000000	7.8221	7.5326	7.3925	7.2458	7.1634	7.1127	7.091	7.067	7.0486	7.0561	7.0543	7.0886	7.0726	7.1098	7.0579	7.0456	7.0076	6.9967	6.9571	6.9556	6.9667	6.9796	6.911	6.954	6.8985	6.9569	6.8811	6.9209	6.8949	6.9297	6.8432	6.878	6.8698
9640000000	7.8648	7.5995	7.4345	7.318	7.2222	7.1586	7.1173	7.1095	7.1145	7.1087	7.1147	7.1172	7.1323	7.1593	7.1332	7.0715	7.0261	7.023	7.002	7.0047	7.0014	7.0156	6.9548	6.9947	6.9564	6.9983	6.8957	6.9408	6.9185	6.9412	6.9039	6.9274	6.8748
9730000000	7.8551	7.665	7.4296	7.327	7.2503	7.1508	7.1557	7.1226	7.1501	7.1581	7.1289	7.1107	7.138	7.1581	7.1103	7.0916	7.0156	7.0244	6.9973	7.0226	7.0216	7.0012	6.9509	7.0282	6.926	6.9771	6.9174	6.9626	6.9606	7.0043	6.9323	6.9269	6.882
9820000000	7.7382	7.5327	7.3006	7.2089	7.145	7.054	7.0386	6.9622	7.0156	7.0625	7.0143	6.9956	7.1086	7.0776	7.0509	6.9582	6.9236	6.8943	6.9185	6.8999	6.8851	6.8932	6.8286	6.9269	6.828	6.8776	6.7467	6.8488	6.8596	6.886	6.8325	6.8409	6.7871
9910000000	7.7965	7.5173	7.3056	7.2526	7.1553	7.0626	7.1013	7.0717	7.0369	7.1168	7.0563	7.0561	7.068	7.125	7.1129	7.0091	7.0062	6.9338	6.9261	6.979	7.0139	6.956	6.919	6.959	6.9135	6.9496	6.8557	6.928	6.864	6.8961	6.8208	6.845	6.8453
10000000000	7.7869	7.5458	7.3573	7.2437	7.1623	7.1029	7.1049	7.0588	7.0205	7.1022	7.0759	7.074	7.0785	7.121	7.0493	7.0941	7.0263	6.998	6.9455	7.0062	6.9853	6.9839	6.924	6.9586	6.9149	6.9427	6.884	6.9308	6.9228	6.9082	6.8771	6.8925	6.8773

## Sheet: e''_run3
	time /min →
	before Piv2O added	1	2	3	4	5	6	7	8	9	10	11	12	13	14	15	16	17	18	19	20	25	30	35	40	45	50	55	60	67	70	75	80
frequency /Hz	e''	e''	e''	e''	e''	e''	e''	e''	e''	e''	e''	e''	e''	e''	e''	e''	e''	e''	e''	e''	e''	e''	e''	e''	e''	e''	e''	e''	e''	e''	e''	e''	e''
1000000000	15.1436	10.813	9.6543	8.6832	7.8619	7.3775	6.9998	6.5951	6.4056	6.2316	5.9568	5.7388	5.7777	5.7252	5.5109	5.1794	5.1676	5.1593	5.2376	4.9385	4.9412	4.618	4.4014	4.4835	4.1878	4.061	4.063	3.9971	4.0445	3.8291	3.9463	3.7777	3.6453
1090000000	14.0939	10.1991	9.0958	8.2242	7.4816	6.9723	6.7069	6.2601	6.1571	5.9122	5.6666	5.4707	5.5378	5.4115	5.2639	4.9165	5.0478	4.8893	5.0523	4.758	4.9305	4.5225	4.2717	4.3032	4.0882	4.0559	3.9334	4.0034	3.9796	3.7936	3.7873	3.7469	3.4943
1180000000	13.4349	9.6295	8.7134	7.9748	7.1218	6.6474	6.5129	6.2483	6.0206	5.852	5.5016	5.4535	5.4817	5.3341	5.267	4.9062	5.1026	4.8032	5.0272	4.7756	4.8289	4.5668	4.321	4.4094	3.9977	4.1353	3.876	4.0073	3.9448	3.8309	3.9027	3.9195	3.5407
1270000000	12.9121	9.3046	8.4236	7.6983	7.1016	6.6706	6.3575	6.1037	5.9968	5.7476	5.5912	5.4331	5.4712	5.3334	5.2538	4.9902	4.9841	4.8898	4.8624	4.9267	4.7799	4.5953	4.3523	4.4005	4.1179	4.1661	3.9925	4.0235	4.01	3.9243	3.8918	3.9129	3.5453
1360000000	12.2791	9.0286	8.1369	7.439	6.9919	6.497	6.1164	5.9467	5.877	5.6405	5.538	5.3537	5.3477	5.2856	5.238	4.9393	4.9125	4.9122	4.947	4.8448	4.6955	4.5473	4.3964	4.4262	4.1526	4.137	4.1358	4.0814	3.9764	3.9495	3.9184	3.9349	3.639
1450000000	11.6998	8.6301	7.8961	7.1852	6.7449	6.3121	5.9373	5.8201	5.6238	5.418	5.3373	5.1921	5.3019	5.1043	5.0667	4.8076	4.8568	4.8041	4.8223	4.7459	4.5681	4.4356	4.3061	4.3084	4.0872	4.0758	4.0708	3.982	3.9631	3.9344	3.8569	3.8585	3.668
1540000000	11.3052	8.4179	7.7172	7.0931	6.5727	6.244	5.9873	5.7346	5.6232	5.4585	5.3329	5.1879	5.2366	5.1646	5.0803	4.8729	4.9637	4.8574	4.822	4.7581	4.6269	4.4884	4.3613	4.3203	4.1221	4.2019	4.0781	4.0266	3.9901	3.9876	3.9626	3.9352	3.8391
1630000000	10.8026	8.1702	7.4363	6.7978	6.4139	6.0148	5.8295	5.5404	5.5239	5.3991	5.1485	5.1096	5.0553	4.971	5.0566	4.7852	4.8131	4.6013	4.7856	4.6912	4.4441	4.4049	4.2141	4.3947	4.0235	4.1141	3.9983	3.9939	3.9419	3.9217	3.9349	3.8224	3.7429
1720000000	10.3566	7.9175	7.2685	6.6758	6.372	5.9326	5.7288	5.4374	5.3566	5.3745	5.1016	5.0269	5.0923	4.8224	4.9303	4.6984	4.8716	4.618	4.7303	4.5674	4.5241	4.3426	4.1856	4.3237	3.951	4.0927	4.0422	3.9767	3.9134	3.9287	3.9548	3.9339	3.7591
1810000000	10.1829	7.7586	7.1094	6.564	6.2232	5.9098	5.623	5.491	5.3587	5.2521	5.1344	5.0031	5.0883	4.8715	4.9015	4.7484	4.7566	4.6406	4.6988	4.644	4.5437	4.3965	4.2437	4.375	4.0855	4.1844	4.0683	4.0874	3.9954	4.0066	4.0499	3.9398	3.8305
1900000000	10.0121	7.6841	7.0529	6.5099	6.1893	5.8583	5.617	5.4556	5.4059	5.2405	5.1236	5.0541	5.1329	4.9569	4.9117	4.7917	4.7253	4.7269	4.6473	4.6665	4.571	4.4943	4.2937	4.4692	4.1144	4.2428	4.197	4.1457	4.1037	4.048	4.0404	4.0224	3.8896
1990000000	9.6552	7.518	6.8961	6.4692	6.0899	5.8767	5.5876	5.3913	5.3807	5.2299	5.0638	5.0113	5.0786	4.9299	4.8864	4.8071	4.7687	4.7293	4.6402	4.6825	4.6035	4.5153	4.3364	4.4306	4.217	4.264	4.1336	4.1619	4.1448	4.0398	4.0454	4.0764	3.8885
2080000000	9.3766	7.2928	6.7285	6.2318	5.9856	5.6716	5.434	5.2811	5.2155	5.1381	5.0385	4.9438	4.9281	4.8715	4.8985	4.7441	4.7114	4.5895	4.6345	4.5848	4.5247	4.3825	4.2758	4.3181	4.1677	4.2292	4.0699	4.0974	4.0464	4.0058	4.0789	3.9977	3.903
2170000000	9.0599	7.0357	6.5097	6.0391	5.8017	5.5525	5.3231	5.1538	5.0614	5.0067	4.9678	4.8644	4.8409	4.8327	4.7934	4.6685	4.6208	4.5089	4.5982	4.4769	4.4234	4.3083	4.2068	4.2501	4.1843	4.1739	4.0073	4.0291	4.005	3.9719	3.9911	3.9297	3.8725
2260000000	8.8722	6.9349	6.4316	6.0195	5.7841	5.5375	5.3588	5.1456	5.0677	4.9518	4.8782	4.8406	4.8155	4.7667	4.7643	4.6608	4.6182	4.4713	4.5936	4.4965	4.4387	4.2589	4.2543	4.2023	4.161	4.1149	4.017	4.0401	3.9671	3.9917	3.9969	3.9117	3.8561
2350000000	8.687	6.8355	6.3727	5.9645	5.8015	5.5027	5.338	5.1524	5.0743	4.955	4.8947	4.8124	4.8283	4.7618	4.7857	4.6847	4.6272	4.5297	4.6102	4.4866	4.4564	4.3686	4.2211	4.2992	4.1627	4.1368	4.0942	4.0283	4.0286	3.9664	4.0644	4.0131	3.8878
2440000000	8.6101	6.7798	6.3628	5.9244	5.7529	5.4676	5.2904	5.1371	5.1504	5.0022	4.9284	4.8152	4.8833	4.7622	4.7709	4.6853	4.6298	4.568	4.608	4.5322	4.4171	4.4021	4.2814	4.3076	4.2194	4.2137	4.1546	4.0761	4.0381	4.0122	4.0878	4.0751	3.9966
2530000000	8.5004	6.7407	6.3203	5.9638	5.6953	5.41	5.2627	5.1467	5.1486	5.0201	4.9472	4.8381	4.872	4.7943	4.8159	4.724	4.6059	4.5814	4.6049	4.556	4.5122	4.4617	4.3842	4.3351	4.2552	4.2811	4.1738	4.137	4.1066	4.1098	4.1766	4.1372	4.0396
2620000000	8.339	6.6951	6.2272	5.8394	5.5987	5.3756	5.2382	5.1042	5.095	4.9441	4.8783	4.7992	4.8234	4.7524	4.7776	4.7342	4.6288	4.6	4.5899	4.5439	4.4857	4.3958	4.3433	4.284	4.2342	4.2172	4.1539	4.1506	4.1114	4.1028	4.1583	4.0953	4.0486
2710000000	8.1336	6.5251	6.1289	5.7023	5.5339	5.2327	5.1508	5.0028	4.9741	4.8777	4.8393	4.752	4.7564	4.6814	4.715	4.6681	4.5826	4.5545	4.5821	4.4623	4.4469	4.3353	4.2999	4.2869	4.21	4.1875	4.1642	4.0786	4.0885	4.0723	4.1192	4.0717	3.9886
2800000000	7.9938	6.4786	6.0312	5.7109	5.4968	5.225	5.1537	5.0737	4.9022	4.8727	4.8055	4.7437	4.7364	4.6922	4.7289	4.64	4.5943	4.5548	4.6043	4.45	4.4873	4.2718	4.2888	4.2717	4.1788	4.1975	4.1469	4.1254	4.0547	4.1217	4.092	4.1092	4.0116
2890000000	7.8739	6.3608	5.9889	5.6084	5.4695	5.1549	5.1096	4.9644	4.8517	4.8126	4.7664	4.6969	4.7426	4.7046	4.7001	4.6206	4.5338	4.494	4.5069	4.4704	4.424	4.347	4.2817	4.2814	4.1974	4.1892	4.1404	4.1814	4.0594	4.1248	4.0931	4.0945	4.0591
2980000000	7.8624	6.4022	6.0168	5.7056	5.5201	5.2282	5.1031	5.0146	4.9515	4.891	4.8584	4.7515	4.8216	4.7901	4.7114	4.7122	4.593	4.6095	4.5713	4.509	4.5358	4.4271	4.3629	4.3284	4.2754	4.3393	4.1916	4.2697	4.205	4.1553	4.1865	4.1926	4.0971
3070000000	7.8148	6.3908	5.9727	5.7619	5.5023	5.2723	5.1826	5.0793	5.0327	4.9601	4.8768	4.8345	4.8232	4.8269	4.7385	4.7674	4.6513	4.7024	4.631	4.6655	4.5594	4.4973	4.4201	4.4304	4.4014	4.423	4.2788	4.2889	4.2509	4.2093	4.269	4.3201	4.2017
3160000000	7.6962	6.3325	5.9151	5.6558	5.3981	5.2396	5.1236	5.0697	5.0108	4.9274	4.8776	4.8029	4.8476	4.8285	4.7492	4.7695	4.64	4.6212	4.6399	4.6228	4.5623	4.503	4.3895	4.4104	4.373	4.3896	4.3051	4.2492	4.299	4.2688	4.2408	4.3113	4.1891
3250000000	7.5114	6.214	5.8376	5.4997	5.3432	5.1337	5.0693	4.9313	4.9055	4.8264	4.7694	4.7551	4.7315	4.758	4.7303	4.6325	4.5751	4.562	4.5627	4.5287	4.5425	4.4016	4.2861	4.3773	4.3262	4.2856	4.2305	4.2387	4.2296	4.212	4.1645	4.212	4.1374
3340000000	7.4162	6.199	5.778	5.4178	5.3002	5.1118	5.0079	4.9466	4.8766	4.7972	4.7207	4.7181	4.7298	4.7697	4.712	4.6517	4.6134	4.4955	4.5475	4.5371	4.4497	4.3998	4.3058	4.328	4.2832	4.3095	4.2168	4.2675	4.2517	4.2036	4.1944	4.2374	4.125
3430000000	7.3587	6.1855	5.7609	5.4739	5.294	5.0603	5.0088	4.9517	4.9083	4.8705	4.7827	4.7406	4.8087	4.7752	4.7524	4.6583	4.6572	4.5571	4.5825	4.5318	4.5297	4.4772	4.3373	4.4185	4.3813	4.3804	4.299	4.2878	4.3167	4.2417	4.2408	4.2381	4.1793
3520000000	7.293	6.1524	5.7986	5.4685	5.2716	5.133	5.008	4.9391	4.9608	4.8447	4.778	4.7915	4.785	4.7998	4.7893	4.7007	4.6903	4.5775	4.6513	4.5663	4.582	4.5009	4.4277	4.4444	4.3546	4.4092	4.3499	4.3178	4.3017	4.2876	4.2671	4.29	4.2162
3610000000	7.3107	6.1401	5.8378	5.5596	5.3021	5.2009	5.1096	5.0186	4.9169	4.883	4.8436	4.8104	4.8287	4.8301	4.798	4.7719	4.7284	4.666	4.7042	4.6355	4.604	4.5569	4.4684	4.5115	4.4285	4.4432	4.3943	4.4011	4.3763	4.3507	4.3322	4.3953	4.286
3700000000	7.2281	6.0351	5.7694	5.5148	5.2801	5.1571	5.071	4.9845	4.9476	4.899	4.7992	4.8184	4.8211	4.8261	4.7834	4.7624	4.6881	4.6558	4.6824	4.6436	4.595	4.5568	4.4472	4.4917	4.4566	4.4171	4.3713	4.3721	4.3398	4.3683	4.3543	4.3807	4.3167
3790000000	7.0931	5.999	5.694	5.4435	5.2316	5.0815	5.0282	4.9484	4.932	4.8962	4.7883	4.7894	4.7796	4.7646	4.7607	4.7096	4.678	4.66	4.6732	4.614	4.6181	4.5137	4.4217	4.4802	4.4425	4.4279	4.414	4.3551	4.3514	4.3777	4.3241	4.3646	4.3084
3880000000	7.0271	6.0012	5.641	5.4361	5.2387	5.0903	4.9793	4.8823	4.9014	4.8465	4.7736	4.826	4.8116	4.7738	4.7464	4.6945	4.712	4.6508	4.6691	4.5823	4.6388	4.5087	4.4327	4.4518	4.4085	4.4111	4.4194	4.3663	4.4048	4.3166	4.3423	4.3149	4.2382
3970000000	7.0483	5.9958	5.641	5.425	5.2568	5.1036	5.0885	4.9187	4.9556	4.9047	4.9118	4.8549	4.868	4.8345	4.779	4.7479	4.7569	4.6803	4.7279	4.6346	4.7008	4.6228	4.478	4.5153	4.441	4.505	4.4453	4.4152	4.4939	4.4071	4.4044	4.3869	4.3276
4060000000	7.019	5.9688	5.6504	5.4336	5.2227	5.1343	5.0556	4.9322	4.9269	4.913	4.8654	4.8503	4.8707	4.8228	4.8044	4.7954	4.7483	4.6577	4.6732	4.649	4.634	4.5996	4.503	4.5934	4.4898	4.5178	4.4441	4.4377	4.4581	4.3693	4.4088	4.3736	4.3382
4150000000	7.0576	6.0152	5.7539	5.5038	5.3102	5.201	5.0875	5.0705	5.0141	4.991	4.9503	4.8993	4.8895	4.9059	4.9125	4.8341	4.8064	4.7585	4.7674	4.7742	4.6864	4.6721	4.5733	4.5984	4.6116	4.5863	4.588	4.5617	4.5237	4.4073	4.507	4.4676	4.4416
4240000000	6.9645	5.9792	5.7494	5.4646	5.3245	5.1562	5.0957	5.0393	4.9945	4.9727	4.9149	4.8846	4.8671	4.9257	4.9021	4.8369	4.825	4.7819	4.7949	4.7634	4.7055	4.7346	4.5436	4.6314	4.6316	4.5541	4.6044	4.5394	4.5365	4.4795	4.4745	4.4776	4.468
4330000000	6.8515	5.9284	5.6434	5.3859	5.2616	5.1428	5.0674	4.9754	4.9574	4.9246	4.8749	4.8412	4.8396	4.8887	4.8703	4.8129	4.7721	4.7294	4.7871	4.7212	4.6691	4.6806	4.5476	4.5877	4.5642	4.5477	4.5292	4.5173	4.5182	4.4198	4.4165	4.4554	4.4464
4420000000	6.7656	5.9002	5.6041	5.3592	5.2365	5.105	5.0546	4.9924	4.9462	4.9155	4.9079	4.8547	4.8534	4.8628	4.8459	4.7847	4.8037	4.735	4.7605	4.7082	4.6572	4.6555	4.5796	4.5739	4.5121	4.5407	4.5138	4.5086	4.4959	4.4458	4.4451	4.4342	4.4016
4510000000	6.7408	5.9028	5.5953	5.3281	5.1899	5.078	5.0322	4.9789	4.9348	4.9369	4.8774	4.8368	4.8411	4.8723	4.8292	4.7884	4.781	4.68	4.7599	4.6592	4.6716	4.6313	4.5443	4.6316	4.5123	4.5744	4.5133	4.5033	4.5076	4.4743	4.4787	4.4187	4.4002
4600000000	6.7259	5.864	5.6324	5.3293	5.2435	5.1491	5.037	4.9889	4.9511	4.9623	4.9059	4.8825	4.8836	4.874	4.8189	4.8252	4.798	4.7756	4.7428	4.6936	4.6896	4.659	4.5709	4.6494	4.576	4.6452	4.5219	4.5147	4.5415	4.4983	4.4991	4.4849	4.4828
4690000000	6.7735	5.9099	5.7076	5.472	5.3655	5.2288	5.1449	5.1103	5.0317	4.9915	4.9752	4.9878	4.9821	4.9552	4.9579	4.946	4.8759	4.8546	4.8203	4.8492	4.7477	4.7837	4.6478	4.7177	4.7254	4.7123	4.648	4.6537	4.6037	4.5795	4.5453	4.5849	4.5758
4780000000	6.7666	5.9192	5.7298	5.5351	5.3531	5.2513	5.2049	5.1188	5.0253	5.0845	4.9928	4.9998	4.9609	4.9881	4.965	4.9816	4.9148	4.8743	4.8367	4.8646	4.808	4.8067	4.6339	4.7401	4.7831	4.7464	4.6906	4.7112	4.61	4.6385	4.5584	4.5944	4.6105
4870000000	6.6773	5.8209	5.6568	5.4451	5.3062	5.153	5.1267	5.0458	4.9865	4.9924	4.918	4.9235	4.9224	4.9757	4.9194	4.8851	4.851	4.8422	4.7925	4.7922	4.7882	4.7613	4.6487	4.6964	4.7299	4.6872	4.6423	4.6136	4.6171	4.6207	4.5844	4.5497	4.5999
4960000000	6.6235	5.8697	5.625	5.3653	5.2303	5.1222	5.0946	5.0088	4.987	4.9746	4.9722	4.9435	4.9158	4.9121	4.9033	4.8717	4.8913	4.7759	4.8104	4.792	4.8222	4.8031	4.6666	4.6711	4.6544	4.6353	4.6504	4.643	4.6343	4.5914	4.5817	4.5379	4.5629
5050000000	6.6145	5.9007	5.6357	5.3939	5.2565	5.1767	5.1188	5.0425	5.0343	5.0259	4.9762	4.9501	4.9971	4.9484	4.9262	4.9504	4.9331	4.8229	4.8533	4.8325	4.8459	4.8453	4.7327	4.7592	4.6854	4.7295	4.6552	4.691	4.6656	4.6456	4.6059	4.5764	4.5965
5140000000	6.5958	5.8402	5.6121	5.4026	5.2756	5.1614	5.1047	5.0372	5.0211	5.0129	5.019	4.9562	4.9992	4.9755	4.9498	4.941	4.9304	4.8444	4.8381	4.799	4.8319	4.8392	4.738	4.7502	4.7175	4.7638	4.6704	4.6784	4.6593	4.6727	4.6097	4.5662	4.6103
5230000000	6.6996	5.9712	5.7547	5.5388	5.4269	5.309	5.2109	5.172	5.1428	5.1143	5.0747	5.0888	5.0578	5.1475	5.0605	5.0557	5.033	4.9759	4.937	4.9438	4.9228	4.9288	4.8241	4.8523	4.8776	4.8628	4.8065	4.8183	4.7529	4.763	4.7464	4.7357	4.764
5320000000	6.7013	5.9968	5.7464	5.5476	5.4054	5.2859	5.2666	5.2076	5.1655	5.1346	5.0803	5.0499	5.1206	5.1656	5.1013	5.0765	5.0443	5.0192	4.9941	4.9889	4.9022	4.9555	4.8536	4.8385	4.9126	4.8731	4.8564	4.7976	4.762	4.8156	4.7788	4.8285	4.8023
5410000000	6.6223	5.9416	5.7252	5.5167	5.4226	5.2809	5.2398	5.1935	5.1353	5.1137	5.1073	5.075	5.0731	5.1343	5.0662	5.0654	5.0389	5.0182	5.0055	4.9852	4.9115	4.9614	4.854	4.8448	4.8657	4.8752	4.8131	4.7985	4.7881	4.8252	4.7669	4.7839	4.7937
5500000000	6.5166	5.9017	5.6913	5.4559	5.3503	5.25	5.2214	5.1467	5.113	5.0736	5.1328	5.0527	5.0658	5.111	5.054	5.0428	5.0388	4.9688	4.9747	4.9846	4.9429	4.9146	4.8256	4.8456	4.8116	4.8707	4.8635	4.8153	4.7577	4.7934	4.7255	4.7228	4.7443
5590000000	6.547	5.9	5.7079	5.4705	5.361	5.2671	5.2236	5.1507	5.1472	5.1276	5.1192	5.0942	5.1088	5.1018	5.0692	5.0807	5.0617	4.9686	5.0044	4.9224	5.0056	4.9191	4.8272	4.8995	4.8668	4.8986	4.8563	4.8593	4.8141	4.7893	4.7905	4.7129	4.7593
5680000000	6.5268	5.9126	5.6855	5.4696	5.3866	5.2605	5.1998	5.1636	5.1308	5.1123	5.1388	5.0623	5.1017	5.1249	5.043	5.0746	5.0766	5.0153	4.991	4.9371	4.9563	4.8967	4.8541	4.8681	4.8599	4.906	4.8419	4.8654	4.8048	4.8333	4.7888	4.7435	4.7485
5770000000	6.5979	6.0325	5.7891	5.5675	5.4515	5.3421	5.3002	5.2595	5.2531	5.2153	5.2013	5.1544	5.1732	5.2047	5.1547	5.1332	5.1541	5.0722	5.1023	5.0508	5.0133	5.0321	4.9772	4.9758	4.9883	5.0025	4.9079	4.9378	4.9103	4.8976	4.8879	4.8699	4.8732
5860000000	6.5908	6.0164	5.8041	5.5777	5.4912	5.3633	5.2945	5.252	5.2474	5.2171	5.1948	5.1712	5.2217	5.2645	5.207	5.1615	5.1619	5.1197	5.1184	5.0928	5.0421	5.0625	5.0117	4.9987	5.0185	5.0102	4.9728	4.9592	4.92	4.9551	4.9098	4.9429	4.9204
5950000000	6.5397	5.9717	5.738	5.5656	5.4393	5.3346	5.2769	5.2241	5.2233	5.1796	5.167	5.1443	5.1909	5.2233	5.1627	5.1643	5.1069	5.0855	5.08	5.0457	4.9997	5.0494	4.9742	4.9634	5.0223	4.9902	4.9254	4.9112	4.8981	4.9109	4.9	4.9108	4.9033
6040000000	6.5085	5.9768	5.7328	5.5756	5.4397	5.3447	5.3001	5.2328	5.2281	5.2016	5.1954	5.1791	5.1958	5.2224	5.1959	5.1567	5.146	5.0735	5.0885	5.0794	5.0525	5.06	4.9952	5.0244	4.997	5.0066	4.9936	4.9328	4.9462	4.9482	4.8939	4.8921	4.9047
6130000000	6.4277	5.9761	5.7001	5.511	5.3938	5.3362	5.2722	5.2023	5.214	5.1911	5.1748	5.1767	5.164	5.2081	5.1338	5.1444	5.1456	5.0652	5.0877	5.0582	5.0132	5.0143	4.9764	5.0236	4.9443	4.9643	4.9493	4.9558	4.9266	4.8969	4.8883	4.8615	4.8814
6220000000	6.5006	5.9923	5.7941	5.5519	5.436	5.3378	5.2843	5.2467	5.2463	5.2467	5.1866	5.1931	5.2258	5.2655	5.1881	5.1901	5.1784	5.1178	5.1419	5.0974	5.0566	5.1038	5.0092	5.0071	4.9647	5.0064	5.0303	4.9771	4.9907	4.9364	4.9427	4.9036	4.9445
6310000000	6.5273	6.0315	5.8067	5.5802	5.486	5.375	5.3441	5.3014	5.3252	5.2515	5.2359	5.2527	5.2578	5.2907	5.2436	5.2723	5.2461	5.1811	5.171	5.1437	5.1283	5.1386	5.0353	5.0726	5.0396	5.0588	5.0567	5.0201	5.0145	5	4.9545	5.019	4.9859
6400000000	6.519	6.0426	5.8716	5.6717	5.5702	5.4336	5.3633	5.3103	5.3376	5.28	5.2989	5.2527	5.2862	5.3394	5.2859	5.287	5.2388	5.2238	5.2442	5.2085	5.1394	5.1721	5.1251	5.1015	5.0919	5.1431	5.0803	5.1071	5.0638	5.0214	5.0264	5.0463	5.0349
6490000000	6.4898	5.9876	5.8043	5.6471	5.5317	5.4201	5.3297	5.3355	5.3019	5.3095	5.2632	5.2689	5.2874	5.3356	5.2655	5.3035	5.2178	5.1998	5.2179	5.2068	5.1416	5.1278	5.1356	5.0887	5.1215	5.1598	5.0587	5.0554	5.0303	5.0373	4.9936	5.0547	5.0447
6580000000	6.4785	5.9854	5.8157	5.62	5.4893	5.3949	5.3608	5.2862	5.3017	5.2817	5.2712	5.2696	5.2828	5.2959	5.2838	5.2808	5.2284	5.2167	5.1776	5.183	5.1514	5.1752	5.0936	5.1092	5.0901	5.1097	5.0867	5.0752	5.03	5.0336	5.0249	5.0286	5.0269
6670000000	6.51	6.0413	5.8213	5.6688	5.5439	5.4426	5.4037	5.3491	5.3395	5.3067	5.3312	5.3237	5.3465	5.3611	5.3529	5.3211	5.3319	5.2087	5.2037	5.1837	5.1933	5.2622	5.1068	5.1734	5.1594	5.157	5.1788	5.1025	5.0911	5.0876	5.1035	5.0622	5.0561
6760000000	6.4817	6.0907	5.8208	5.6595	5.5271	5.4437	5.4235	5.3498	5.3581	5.3046	5.3346	5.3219	5.3246	5.3671	5.3357	5.3245	5.3012	5.2165	5.2277	5.2117	5.1948	5.2695	5.123	5.1697	5.1351	5.156	5.1518	5.06	5.0915	5.137	5.0421	5.0725	5.0618
6850000000	6.4938	6.0391	5.8475	5.6779	5.543	5.4308	5.4104	5.3483	5.3516	5.3335	5.3212	5.3255	5.3322	5.3789	5.3669	5.3434	5.3136	5.2786	5.2599	5.222	5.2136	5.2778	5.1247	5.1807	5.1534	5.1896	5.1605	5.1229	5.0863	5.1074	5.084	5.1097	5.0903
6940000000	6.5712	6.0958	5.8817	5.7666	5.606	5.4565	5.4697	5.4487	5.4347	5.3925	5.4034	5.3728	5.4462	5.4561	5.4371	5.4134	5.3367	5.3183	5.3402	5.3008	5.2562	5.2961	5.253	5.2363	5.2264	5.2959	5.2065	5.1663	5.1707	5.1888	5.1604	5.1736	5.195
7030000000	6.5118	6.0967	5.8728	5.7275	5.5892	5.4635	5.4578	5.432	5.4431	5.3815	5.4198	5.4106	5.4123	5.4513	5.4189	5.4671	5.3575	5.3406	5.3504	5.3272	5.2531	5.3056	5.2099	5.2494	5.2335	5.2985	5.2291	5.1954	5.1248	5.1962	5.1547	5.1495	5.1613
7120000000	6.4725	6.0875	5.8858	5.6862	5.5456	5.5022	5.4775	5.4111	5.4244	5.3483	5.4119	5.4573	5.4024	5.4499	5.4008	5.4084	5.3715	5.2899	5.3334	5.2814	5.2158	5.3117	5.1838	5.2457	5.204	5.2851	5.263	5.1867	5.1564	5.1632	5.1688	5.1812	5.1496
7210000000	6.5299	6.1327	5.9156	5.6982	5.6089	5.538	5.522	5.4726	5.4565	5.3505	5.4527	5.4303	5.4486	5.5221	5.4365	5.4296	5.4254	5.3706	5.3908	5.2997	5.3331	5.4025	5.2947	5.2857	5.2869	5.2587	5.2822	5.2914	5.2236	5.2387	5.2099	5.2258	5.2015
7300000000	6.4993	6.1464	5.9366	5.7039	5.5877	5.5652	5.5317	5.4435	5.443	5.3906	5.463	5.4256	5.4706	5.5178	5.452	5.4431	5.4514	5.3838	5.3854	5.3526	5.334	5.3672	5.2852	5.3383	5.2614	5.2721	5.2822	5.2523	5.2595	5.2428	5.2405	5.1949	5.218
7390000000	6.5349	6.1493	5.9364	5.761	5.6568	5.6026	5.557	5.5038	5.5054	5.4787	5.4931	5.4881	5.501	5.5435	5.5199	5.5209	5.487	5.4294	5.3954	5.3688	5.3879	5.4137	5.3192	5.3424	5.3114	5.3517	5.3294	5.3047	5.3068	5.2962	5.2822	5.2652	5.2486
7480000000	6.5888	6.1914	5.9593	5.8322	5.7203	5.6138	5.5968	5.5484	5.5177	5.5492	5.5297	5.5286	5.5354	5.5671	5.5386	5.563	5.5148	5.472	5.4586	5.4372	5.4107	5.4145	5.4108	5.4329	5.368	5.3908	5.3472	5.3441	5.3554	5.3156	5.3013	5.3254	5.3311
7570000000	6.6024	6.1898	6.0037	5.799	5.7257	5.6149	5.594	5.5457	5.526	5.5466	5.5578	5.5281	5.5314	5.5831	5.5874	5.5925	5.5384	5.4778	5.4727	5.4797	5.4475	5.4609	5.4192	5.4436	5.4017	5.4487	5.3739	5.3371	5.3431	5.3387	5.3345	5.3806	5.3262
7660000000	6.5366	6.1965	5.9539	5.8147	5.6556	5.5809	5.5581	5.5199	5.529	5.5192	5.4987	5.5314	5.497	5.5514	5.4831	5.5142	5.5053	5.4493	5.455	5.4732	5.3945	5.4512	5.3806	5.3999	5.3406	5.4058	5.3665	5.3294	5.3417	5.2959	5.3285	5.3199	5.3213
7750000000	6.5827	6.2022	6.0191	5.8078	5.7201	5.6719	5.6448	5.5542	5.5249	5.514	5.5455	5.5677	5.5368	5.6237	5.5527	5.5531	5.595	5.4946	5.5126	5.4817	5.428	5.497	5.4523	5.4668	5.4153	5.4324	5.3939	5.3756	5.3711	5.3918	5.3679	5.3584	5.3738
7840000000	6.6432	6.2618	6.0877	5.9017	5.8084	5.7207	5.7083	5.6117	5.5801	5.6162	5.6091	5.6127	5.6264	5.6661	5.6375	5.6419	5.6266	5.5593	5.5497	5.5013	5.5163	5.5535	5.4824	5.5442	5.4665	5.481	5.468	5.4039	5.4736	5.4632	5.4386	5.4543	5.4391
7930000000	6.5896	6.2619	6.0565	5.9127	5.7673	5.7341	5.6822	5.63	5.614	5.6196	5.647	5.5827	5.632	5.6795	5.6607	5.6291	5.606	5.5498	5.5323	5.5227	5.5233	5.5544	5.5121	5.5282	5.4725	5.4864	5.4762	5.4322	5.4681	5.4561	5.4114	5.4507	5.4246
8020000000	6.6183	6.2747	6.0928	5.9148	5.8131	5.7282	5.7027	5.6196	5.6294	5.6513	5.6522	5.6627	5.6808	5.7142	5.6759	5.6858	5.6458	5.6144	5.577	5.5668	5.5256	5.5829	5.5198	5.5521	5.5073	5.57	5.4964	5.46	5.4725	5.4427	5.4441	5.4554	5.4525
8110000000	6.6266	6.2804	6.1103	5.9122	5.8292	5.7468	5.7262	5.6282	5.6458	5.68	5.6576	5.6961	5.6585	5.7037	5.6764	5.7049	5.67	5.612	5.6048	5.5732	5.5088	5.5881	5.5898	5.5354	5.5287	5.5695	5.5239	5.4728	5.4583	5.4581	5.4654	5.4701	5.4617
8200000000	6.5961	6.2632	6.1025	5.9477	5.8277	5.7683	5.725	5.6373	5.6622	5.6423	5.6719	5.7008	5.7004	5.7533	5.6511	5.6817	5.6513	5.6122	5.6153	5.593	5.5539	5.6218	5.5393	5.5965	5.5087	5.5689	5.5454	5.4784	5.4628	5.4895	5.4875	5.4783	5.4947
8290000000	6.5837	6.2708	6.0952	5.9322	5.7835	5.7728	5.7292	5.6604	5.6657	5.6331	5.655	5.6817	5.6997	5.7473	5.6584	5.6636	5.6386	5.6297	5.5779	5.6076	5.5326	5.6405	5.5103	5.5704	5.5146	5.5446	5.5095	5.4729	5.4873	5.5219	5.4512	5.4536	5.4861
8380000000	6.5701	6.2894	6.1154	5.9519	5.7807	5.783	5.7802	5.6717	5.6428	5.6191	5.6656	5.7221	5.6504	5.7091	5.6622	5.6584	5.6598	5.6591	5.6568	5.6248	5.542	5.6363	5.5675	5.5819	5.4855	5.5725	5.5516	5.4871	5.5291	5.5358	5.4787	5.4952	5.4814
8470000000	6.6586	6.3293	6.1476	5.9686	5.8701	5.8355	5.7389	5.6936	5.7067	5.6979	5.7002	5.7427	5.7299	5.7639	5.7508	5.7189	5.7112	5.6602	5.6977	5.6541	5.6052	5.6864	5.5848	5.6081	5.5595	5.6374	5.5974	5.5529	5.5606	5.5332	5.5226	5.5326	5.5644
8560000000	6.734	6.4068	6.2267	6.0546	5.937	5.8547	5.8154	5.818	5.7716	5.8076	5.7759	5.8177	5.8184	5.8535	5.8259	5.8326	5.8155	5.7589	5.7409	5.709	5.7273	5.7262	5.6824	5.7043	5.7001	5.7107	5.6575	5.6655	5.6306	5.6015	5.6135	5.6238	5.6338
8650000000	6.6859	6.342	6.1367	6.0164	5.9098	5.7963	5.7597	5.7189	5.7516	5.7334	5.7146	5.798	5.7928	5.8265	5.7462	5.7887	5.7891	5.7485	5.722	5.6639	5.6529	5.678	5.6375	5.6434	5.644	5.6777	5.6111	5.596	5.6021	5.5232	5.5769	5.5651	5.5553
8740000000	6.702	6.3353	6.2044	6.0707	5.9599	5.9066	5.798	5.7957	5.7965	5.773	5.785	5.8116	5.8499	5.8229	5.8361	5.7955	5.8007	5.7389	5.7489	5.7847	5.7135	5.7324	5.6688	5.7072	5.6938	5.7039	5.6911	5.6763	5.6654	5.6152	5.6418	5.599	5.5816
8830000000	6.6712	6.4018	6.2072	6.059	5.9409	5.9257	5.8702	5.8127	5.779	5.7637	5.7721	5.8345	5.8406	5.8709	5.827	5.8573	5.8252	5.7664	5.7574	5.7406	5.6671	5.783	5.6523	5.703	5.6609	5.6617	5.6882	5.673	5.6622	5.5937	5.5871	5.6539	5.6329
8920000000	6.7214	6.4172	6.2279	6.0857	5.9542	5.9473	5.8962	5.8278	5.83	5.8164	5.8278	5.8693	5.8378	5.9042	5.8643	5.8615	5.8671	5.7786	5.7895	5.7839	5.7469	5.8198	5.7111	5.7306	5.7201	5.7371	5.7193	5.7209	5.6897	5.6596	5.6506	5.6889	5.6807
9010000000	6.7138	6.4239	6.2567	6.1029	5.9719	5.9228	5.8577	5.8585	5.8519	5.8113	5.8534	5.8798	5.8767	5.9021	5.8929	5.8903	5.8599	5.8089	5.8181	5.7907	5.7652	5.8327	5.714	5.7492	5.7305	5.7586	5.7204	5.7319	5.7111	5.6678	5.6685	5.6775	5.7059
9100000000	6.748	6.4386	6.2811	6.1556	6.0366	5.9233	5.8836	5.8685	5.9117	5.8664	5.8714	5.9256	5.901	5.93	5.9381	5.9218	5.8926	5.8563	5.8477	5.8358	5.7915	5.858	5.7714	5.7997	5.7881	5.8135	5.7643	5.7568	5.7324	5.7018	5.7158	5.7521	5.739
9190000000	6.7659	6.4881	6.3111	6.1786	6.0796	5.9199	5.9483	5.9154	5.9224	5.8988	5.9035	5.9138	5.8993	5.9923	5.946	5.9857	5.9527	5.8832	5.8557	5.8373	5.8352	5.8736	5.7427	5.8643	5.819	5.8495	5.7765	5.8481	5.7746	5.726	5.7344	5.7672	5.7747
9280000000	6.7198	6.4653	6.2515	6.1355	6.0227	5.9621	5.8984	5.9131	5.9017	5.8371	5.8954	5.8722	5.925	5.9617	5.9091	5.9734	5.8818	5.7975	5.8707	5.791	5.7618	5.8106	5.7283	5.7744	5.8154	5.8346	5.7853	5.7134	5.7722	5.7422	5.6637	5.6909	5.7352
9370000000	6.7402	6.5103	6.3067	6.1432	6.054	5.9772	5.9415	5.9596	5.9265	5.8869	5.901	5.909	5.9269	5.9482	5.9582	5.9637	5.9152	5.9201	5.8839	5.8945	5.8514	5.8294	5.7319	5.8141	5.8086	5.8471	5.8025	5.8286	5.806	5.7656	5.7354	5.7248	5.7574
9460000000	6.7663	6.5162	6.3256	6.1771	6.0189	5.9977	5.9997	5.9175	5.942	5.9176	5.9693	5.9442	5.9511	5.9873	5.9842	6.0066	5.9075	5.8923	5.9228	5.8739	5.8493	5.8687	5.8069	5.8585	5.8374	5.8315	5.7879	5.8014	5.8226	5.7976	5.7859	5.7859	5.7949
9550000000	6.7661	6.5358	6.3427	6.1745	6.0844	6.0447	5.9826	5.9432	5.9596	5.9321	5.9718	5.9698	5.9843	6.0208	5.9996	6.0075	5.9645	5.9389	5.9302	5.8973	5.8976	5.9381	5.8542	5.87	5.8581	5.8857	5.8442	5.8214	5.8322	5.8107	5.7897	5.8318	5.7982
9640000000	6.857	6.5944	6.389	6.2675	6.1636	6.0562	6.0363	5.9959	5.9864	6.0035	5.9876	6.0216	6.0976	6.1028	6.0612	6.0629	6.0236	5.986	5.9817	5.9534	5.9717	5.9989	5.9185	5.9557	5.9386	5.9722	5.909	5.9083	5.8701	5.8255	5.8624	5.8728	5.8945
9730000000	6.9309	6.605	6.4397	6.3234	6.1827	6.126	6.0821	6.0848	6.0379	6.0678	6.0612	6.0921	6.1104	6.1479	6.1128	6.1468	6.0628	6.0756	6.0531	6.0244	6.0173	6.0623	5.9343	6.0155	5.9688	6.0212	5.9828	5.9471	5.9377	5.8996	5.9125	5.9632	5.9584
9820000000	6.8711	6.5848	6.4345	6.2712	6.1774	6.1194	6.0332	5.9882	5.9883	6.0359	6.0459	6.0546	6.0697	6.1259	6.1231	6.0925	6.0478	6.0147	6.0354	5.9983	5.9879	6.0223	5.933	5.9628	5.9798	5.9604	5.9442	5.9905	5.8817	5.8495	5.9015	5.8836	5.951
9910000000	6.8084	6.6067	6.4468	6.2782	6.1344	6.0614	6.0287	6.046	5.9628	6.0162	6.0353	6.0865	6.0553	6.1228	6.0838	6.1324	6.0587	6.0166	6.0629	5.9946	5.9661	6.0245	5.9518	5.9837	5.9662	6.0061	5.9735	5.9106	5.9331	5.863	5.8693	5.902	5.8553
10000000000	6.7813	6.5872	6.4173	6.2657	6.1385	6.1369	6.0648	6.0419	6.0117	6.0069	6.0638	6.0802	6.0896	6.1587	6.1184	6.116	6.0921	6.0052	6.0333	5.9958	5.9783	6.0495	5.9935	6.009	5.9575	5.9642	5.9609	5.9217	5.9541	5.9167	5.8977	5.9336	5.8922

## Sheet: e''_run4
	time /min →
	before Piv2O added	1	2	3	4	5	6	7	8	9	10	11	12	13	14	15	16	17	18	19	20	25	30	35	40	45	50	55	60	67	70	75	80
frequency /Hz	e''	e''	e''	e''	e''	e''	e''	e''	e''	e''	e''	e''	e''	e''	e''	e''	e''	e''	e''	e''	e''	e''	e''	e''	e''	e''	e''	e''	e''	e''	e''	e''	e''
1000000000	16.0223	11.5648	10.1548	9.5507	8.7257	8.3661	7.8803	7.4994	7.2673	6.9134	6.9368	6.7633	6.735	6.7018	6.4112	6.3173	6.2492	6.1313	5.9018	5.7815	5.8776	5.4635	5.4025	5.162	5.0398	5.1412	4.9731	4.9052	4.7713	4.5433	4.7823	4.4256	4.5111
1090000000	15.1168	11.0803	9.8165	9.1423	8.4741	8.0177	7.6742	7.2558	7.0178	6.7309	6.749	6.777	6.5631	6.4942	6.2129	6.2094	6.0345	5.9923	5.6251	5.7826	5.699	5.3626	5.3013	5.3467	5.0529	5.0792	4.8309	4.9811	4.7906	4.5042	4.7599	4.5606	4.522
1180000000	14.2559	10.526	9.3665	8.7554	8.079	7.7377	7.4373	7.0076	6.731	6.5715	6.5361	6.4559	6.3053	6.2787	6.0385	5.9183	5.8561	5.902	5.4808	5.6924	5.46	5.2412	5.1389	5.2344	5.006	4.9937	4.7103	4.7551	4.6697	4.4979	4.6901	4.5527	4.4879
1270000000	13.6467	10.0695	9.0987	8.5114	7.7779	7.4684	7.2238	6.9445	6.695	6.4644	6.3758	6.3771	6.2374	6.1847	5.9725	5.9236	5.8435	5.7563	5.7244	5.6957	5.5607	5.4216	5.2372	5.1484	4.983	5.0503	4.756	4.7723	4.7883	4.6299	4.6187	4.6353	4.5945
1360000000	13.032	9.6933	8.795	8.1434	7.5913	7.355	7.0232	6.7732	6.553	6.2463	6.1992	6.1984	6.1284	5.9997	5.9348	5.8979	5.8102	5.7214	5.6828	5.5714	5.4614	5.4134	5.1202	5.0551	4.9083	4.9382	4.7253	4.736	4.7416	4.5553	4.4599	4.5715	4.4712
1450000000	12.6516	9.5202	8.5949	8.0093	7.5268	7.2955	7.0249	6.7669	6.5647	6.2588	6.2487	6.2003	6.1391	6.0362	5.8465	5.8775	5.7787	5.7569	5.7124	5.6094	5.5672	5.4581	5.2394	5.0692	4.9422	5.0585	4.8041	4.8763	4.8197	4.5988	4.5874	4.6424	4.6267
1540000000	12.0965	9.2093	8.3428	7.847	7.3891	7.1669	6.9205	6.7076	6.5275	6.2114	6.1209	6.1621	6.066	5.9691	5.8376	5.7702	5.7101	5.6893	5.5413	5.5493	5.4378	5.3446	5.2092	5.1436	4.9508	5.0363	4.863	4.8902	4.7743	4.5798	4.6413	4.6508	4.6988
1630000000	11.7764	8.9458	8.181	7.8332	7.2889	7.01	6.816	6.65	6.4679	6.2277	6.1239	6.0681	6.0182	6.0448	5.8916	5.798	5.6361	5.723	5.5268	5.567	5.419	5.282	5.2114	5.2157	5.0636	5.0688	4.8544	4.9232	4.8025	4.7339	4.7481	4.7168	4.7381
1720000000	11.3827	8.814	7.9716	7.5717	7.1549	7.0037	6.8062	6.5575	6.4422	6.2999	6.0972	6.0262	5.9761	6.0326	5.8353	5.811	5.6638	5.615	5.5007	5.5164	5.43	5.3267	5.1245	5.1663	4.9961	5.1077	4.9584	4.952	4.8566	4.8094	4.8253	4.7778	4.7691
1810000000	11.1847	8.6605	7.8747	7.5458	7.1797	6.9191	6.7448	6.542	6.4203	6.1863	6.0361	6.1329	6.0655	6.0331	5.8259	5.8831	5.6986	5.6465	5.5593	5.6463	5.5368	5.4184	5.23	5.1522	5.1455	5.0945	4.97	4.9366	4.9255	4.8792	4.8006	4.7769	4.8103
1900000000	10.9673	8.6137	7.913	7.514	7.126	6.9039	6.7083	6.5089	6.4153	6.2006	6.1657	6.1262	6.0862	6.0378	5.8551	5.8598	5.7706	5.6719	5.6474	5.6543	5.6028	5.4671	5.4032	5.1867	5.153	5.1962	5.0302	5.0464	5.0559	4.915	4.9206	4.8913	4.9158
1990000000	10.801	8.4383	7.8321	7.4907	7.1523	6.8819	6.6383	6.5664	6.4493	6.2261	6.2376	6.167	6.0756	5.9867	5.8714	5.9367	5.7618	5.7623	5.6908	5.6708	5.6147	5.5757	5.387	5.2928	5.2619	5.269	5.1072	5.1168	5.1257	4.9754	5.0215	5.0076	4.9803
2080000000	10.5153	8.3955	7.7673	7.3903	6.9939	6.8523	6.6616	6.4977	6.4249	6.2484	6.2322	6.0934	6.0825	6.0024	5.9189	5.888	5.8131	5.6833	5.7412	5.6785	5.6293	5.5836	5.4269	5.4169	5.2473	5.3155	5.2055	5.1868	5.195	5.0631	5.0898	5.0513	5.0692
2170000000	10.3437	8.2526	7.7084	7.3257	6.9189	6.847	6.6076	6.4944	6.4097	6.3009	6.1808	6.0796	6.1063	6.1142	6.0099	5.9749	5.8257	5.8573	5.7364	5.7933	5.6547	5.5882	5.4868	5.4334	5.3393	5.3746	5.2556	5.3041	5.2587	5.0934	5.1903	5.1026	5.1932
2260000000	10.178	8.1999	7.6596	7.2922	6.9109	6.7659	6.5705	6.5113	6.3686	6.2713	6.1663	6.1147	6.1369	6.1203	5.9721	5.9542	5.8346	5.8541	5.7468	5.799	5.6595	5.6132	5.4566	5.4973	5.3903	5.4505	5.2126	5.3348	5.3054	5.1207	5.2344	5.167	5.2042
2350000000	9.9629	8.108	7.5652	7.1816	6.9052	6.6802	6.5734	6.4313	6.3276	6.1893	6.1612	6.0341	6.0794	6.0217	5.9177	5.9168	5.8878	5.8826	5.7026	5.7328	5.7022	5.5917	5.5018	5.4173	5.336	5.3855	5.2181	5.2946	5.284	5.0996	5.1269	5.2111	5.1728
2440000000	9.8262	7.9358	7.5277	7.1496	6.7994	6.7116	6.5756	6.3759	6.2995	6.1981	6.1231	6.0829	6.0534	5.9665	5.9728	5.9195	5.8631	5.8701	5.7111	5.7185	5.6998	5.622	5.5263	5.4589	5.4022	5.4404	5.2829	5.2653	5.3252	5.1191	5.177	5.2482	5.1709
2530000000	9.7824	7.9976	7.572	7.168	6.9033	6.7679	6.6297	6.4469	6.3775	6.2388	6.199	6.1681	6.1276	6.0645	6.0012	6.0173	5.9931	5.9518	5.8379	5.8306	5.8239	5.7516	5.6304	5.5181	5.4849	5.5322	5.3776	5.3847	5.4401	5.2675	5.2672	5.3156	5.3308
2620000000	9.6111	7.9321	7.4472	7.1782	6.8431	6.7237	6.6502	6.425	6.3531	6.3128	6.2053	6.1301	6.1315	6.1033	6.0458	6.021	5.956	5.9722	5.8509	5.8308	5.822	5.736	5.6153	5.556	5.5053	5.4989	5.4459	5.426	5.4658	5.3184	5.3103	5.3477	5.351
2710000000	9.477	7.9043	7.4328	7.1531	6.8803	6.7428	6.6146	6.4364	6.4105	6.3563	6.2643	6.1813	6.174	6.1588	6.093	6.0431	5.9902	6.0309	5.924	5.8938	5.838	5.7804	5.6873	5.6356	5.5475	5.5659	5.5093	5.5437	5.5205	5.4327	5.4528	5.4356	5.5018
2800000000	9.3206	7.8114	7.3452	7.0961	6.8307	6.7028	6.5845	6.4198	6.3469	6.3675	6.2324	6.1513	6.1152	6.1241	6.05	6.0087	5.9387	5.9616	5.8635	5.8985	5.783	5.7074	5.602	5.6235	5.5505	5.5807	5.5466	5.4852	5.5125	5.4291	5.4681	5.442	5.4317
2890000000	9.2449	7.7164	7.2837	7.0731	6.7824	6.6756	6.5666	6.3935	6.3033	6.3182	6.2014	6.1236	6.0807	6.1191	6.0993	6.0296	5.9462	5.9417	5.8968	5.8775	5.7731	5.7423	5.6567	5.6825	5.5457	5.5827	5.5008	5.4876	5.4983	5.4379	5.469	5.4851	5.4483
2980000000	9.2725	7.7071	7.3301	7.0466	6.7794	6.6796	6.607	6.371	6.3532	6.294	6.2217	6.1868	6.1748	6.155	6.1001	6.0011	6.0524	5.9681	5.9373	5.9344	5.8286	5.8195	5.7385	5.6738	5.6049	5.63	5.5308	5.5304	5.5635	5.4734	5.471	5.4955	5.4885
3070000000	9.2578	7.722	7.3627	7.0645	6.8142	6.7377	6.6504	6.4978	6.4596	6.3318	6.3018	6.2465	6.2196	6.2017	6.1696	6.1072	6.131	6.0849	5.9771	6.0145	5.9316	5.9221	5.8316	5.7604	5.7001	5.786	5.6561	5.5844	5.6329	5.5605	5.5767	5.5878	5.5844
3160000000	9.1751	7.7346	7.4032	7.1002	6.8715	6.7745	6.6762	6.511	6.4936	6.3899	6.3854	6.282	6.2753	6.2581	6.2387	6.2202	6.1566	6.1663	6.0736	6.0338	5.9741	5.9745	5.9144	5.8869	5.7967	5.8303	5.7578	5.6989	5.7059	5.6311	5.6399	5.7054	5.6864
3250000000	8.9943	7.6513	7.2655	7.0526	6.7879	6.6491	6.6013	6.4835	6.4066	6.3452	6.3227	6.2631	6.2739	6.248	6.1841	6.1621	6.1014	6.124	6.0197	6.0103	5.9334	5.9294	5.8626	5.8145	5.7822	5.7862	5.7533	5.663	5.7102	5.6061	5.6468	5.6827	5.6422
3340000000	8.8981	7.6875	7.2971	7.0561	6.8448	6.6142	6.6213	6.4922	6.4571	6.3969	6.305	6.2715	6.2988	6.2845	6.1997	6.2045	6.1393	6.1593	6.0968	6.0708	6.0093	5.9658	5.9389	5.8335	5.8047	5.8404	5.7774	5.7416	5.749	5.7199	5.7073	5.7569	5.6749
3430000000	8.8189	7.6622	7.2975	7.1105	6.8574	6.6853	6.6375	6.5343	6.4799	6.417	6.351	6.2912	6.3628	6.3246	6.2561	6.189	6.1574	6.1497	6.0825	6.1024	6.0699	5.9715	5.9628	5.9293	5.8196	5.8675	5.7959	5.7837	5.7849	5.7076	5.7505	5.7814	5.7306
3520000000	8.8546	7.5992	7.2375	7.042	6.8269	6.683	6.6664	6.4956	6.4773	6.3899	6.3475	6.3214	6.2994	6.3154	6.2691	6.1955	6.2206	6.1356	6.1204	6.1047	6.0275	6.0304	6.0029	5.9191	5.812	5.8897	5.818	5.8281	5.8096	5.74	5.7937	5.7743	5.7321
3610000000	8.8265	7.5636	7.2969	7.0341	6.91	6.7913	6.7063	6.5303	6.5273	6.4594	6.3603	6.3668	6.3356	6.3422	6.2886	6.2632	6.2475	6.1865	6.1668	6.1785	6.1228	6.0715	6.0546	5.9525	5.9473	5.9639	5.8884	5.8858	5.8375	5.8048	5.782	5.7712	5.8263
3700000000	8.7781	7.5686	7.2846	7.0105	6.9006	6.8405	6.7106	6.5695	6.5608	6.4945	6.3966	6.4074	6.3957	6.384	6.3212	6.3297	6.2583	6.2474	6.2152	6.1767	6.1703	6.125	6.0879	6.0391	5.9439	5.9958	5.9585	5.9394	5.8668	5.8404	5.8726	5.8153	5.8549
3790000000	8.7439	7.6025	7.3113	7.0802	6.902	6.8063	6.7339	6.6521	6.5873	6.5315	6.4559	6.4792	6.4933	6.4128	6.3854	6.3822	6.3161	6.2922	6.2373	6.2957	6.1914	6.1285	6.0798	6.0887	6.0104	6.055	5.9803	5.9606	5.9729	5.912	5.9501	5.9161	5.9049
3880000000	8.6809	7.6339	7.3333	7.0753	6.9879	6.8234	6.8236	6.6714	6.6549	6.5544	6.49	6.507	6.4951	6.5411	6.4176	6.4335	6.3571	6.3336	6.2817	6.3056	6.2594	6.2156	6.1668	6.1397	6.0971	6.0794	6.0919	6.0777	6.0431	5.9882	6.0494	5.995	6.004
3970000000	8.5999	7.5954	7.2982	7.0943	6.949	6.7661	6.7765	6.6195	6.5723	6.5631	6.519	6.4965	6.4881	6.5052	6.4359	6.4155	6.3832	6.2965	6.2793	6.2766	6.2329	6.2206	6.2035	6.224	6.1204	6.0645	6.078	6.0179	6.002	5.9869	6.0127	6.0355	5.9916
4060000000	8.595	7.5868	7.296	7.0757	6.945	6.7983	6.7771	6.6499	6.639	6.5924	6.4288	6.5123	6.5494	6.5154	6.4369	6.3941	6.3591	6.3458	6.2778	6.3208	6.2194	6.2298	6.1572	6.2126	6.0696	6.1034	6.0828	6.0482	6.0449	5.9929	6.0167	5.989	6.0019
4150000000	8.6321	7.6486	7.3298	7.1212	6.9428	6.864	6.808	6.6928	6.6951	6.6162	6.559	6.5883	6.5672	6.5387	6.4862	6.4262	6.4535	6.4156	6.3697	6.3893	6.3513	6.3339	6.249	6.2685	6.1874	6.2286	6.1501	6.1081	6.1204	6.109	6.0206	6.0753	6.061
4240000000	8.6547	7.6594	7.3676	7.1496	7.0021	6.9117	6.8171	6.7432	6.7229	6.6854	6.5891	6.6245	6.6379	6.526	6.5194	6.5082	6.4864	6.4601	6.4492	6.4374	6.3842	6.3719	6.3128	6.2757	6.2311	6.2678	6.1864	6.1908	6.2	6.1667	6.1346	6.1534	6.1479
4330000000	8.5791	7.6249	7.3445	7.164	7.0174	6.9324	6.8533	6.7294	6.7224	6.6934	6.6379	6.642	6.6257	6.5735	6.5198	6.5517	6.5239	6.472	6.4504	6.4649	6.3958	6.3798	6.3139	6.2785	6.2313	6.2835	6.2608	6.212	6.2196	6.1888	6.1901	6.1722	6.1643
4420000000	8.5392	7.6529	7.3849	7.1771	7.0424	6.9398	6.8922	6.807	6.7638	6.7228	6.6878	6.6553	6.6621	6.6204	6.592	6.5743	6.567	6.5222	6.4882	6.5237	6.4619	6.4118	6.3949	6.3808	6.3056	6.3409	6.2882	6.269	6.2663	6.2616	6.2712	6.278	6.2263
4510000000	8.4884	7.6109	7.3618	7.167	7.0285	6.8946	6.8675	6.7873	6.7382	6.6928	6.6655	6.6316	6.6286	6.6153	6.6134	6.5474	6.5265	6.5305	6.4686	6.485	6.4843	6.3784	6.3901	6.3416	6.2856	6.3238	6.2959	6.2448	6.2493	6.2218	6.2634	6.2518	6.235
4600000000	8.4604	7.5978	7.3947	7.1678	7.015	6.8879	6.8757	6.8039	6.8133	6.7177	6.632	6.669	6.6566	6.6465	6.6369	6.6061	6.5392	6.4943	6.509	6.4772	6.4776	6.4267	6.3686	6.4157	6.3283	6.3318	6.3035	6.262	6.3132	6.2389	6.2782	6.2563	6.2497
4690000000	8.4981	7.6385	7.3913	7.221	7.0575	6.9765	6.9324	6.8316	6.839	6.7988	6.7085	6.7259	6.6809	6.6456	6.6575	6.5906	6.5652	6.5283	6.563	6.5145	6.538	6.4827	6.4267	6.4311	6.4002	6.4142	6.3719	6.3581	6.3869	6.2763	6.2636	6.2857	6.3183
4780000000	8.55	7.6869	7.4475	7.2565	7.1526	7.0615	6.975	6.8909	6.843	6.8557	6.7711	6.7698	6.8228	6.6966	6.6542	6.6772	6.6304	6.6025	6.6191	6.6172	6.5834	6.5519	6.543	6.5242	6.4574	6.4947	6.4674	6.4312	6.5007	6.3953	6.3699	6.3183	6.4616
4870000000	8.4987	7.6889	7.4481	7.2891	7.1265	7.0548	6.9618	6.9115	6.8609	6.8376	6.788	6.7798	6.7954	6.7179	6.7077	6.7078	6.6417	6.6243	6.6344	6.6323	6.6001	6.5501	6.5438	6.5211	6.4767	6.4957	6.4726	6.4655	6.4493	6.4007	6.4085	6.3852	6.4531
4960000000	8.4764	7.6933	7.4537	7.2832	7.176	7.0671	7.0341	6.9263	6.8938	6.9239	6.8119	6.8349	6.8081	6.8287	6.8014	6.7831	6.7134	6.6987	6.7154	6.6883	6.6574	6.6348	6.6026	6.624	6.4923	6.5557	6.5265	6.5213	6.4626	6.454	6.5031	6.4513	6.4832
5050000000	8.4689	7.6564	7.4522	7.3222	7.1591	7.0763	7.0443	6.9395	6.9084	6.9323	6.8625	6.8552	6.8191	6.8273	6.8306	6.833	6.714	6.694	6.6673	6.7049	6.6468	6.618	6.5679	6.6178	6.5255	6.5676	6.5271	6.5164	6.4667	6.4687	6.4968	6.4356	6.4785
5140000000	8.42	7.6321	7.4509	7.2473	7.1274	7.0337	6.9957	6.9069	6.9272	6.8772	6.7838	6.817	6.7817	6.7909	6.7827	6.732	6.7238	6.652	6.6573	6.6607	6.6388	6.5877	6.5687	6.5812	6.475	6.535	6.4879	6.5172	6.4637	6.4323	6.4573	6.4186	6.4905
5230000000	8.476	7.6809	7.5487	7.3765	7.1908	7.1633	7.1085	7.0189	7.0376	6.9882	6.9023	6.9175	6.8958	6.8609	6.8704	6.8207	6.8328	6.7605	6.7266	6.7445	6.7364	6.7052	6.6695	6.6786	6.5741	6.6431	6.5925	6.6107	6.5965	6.5282	6.5763	6.507	6.5614
5320000000	8.5006	7.7239	7.6022	7.4352	7.2837	7.1733	7.1215	7.0505	7.1007	7.0403	6.9558	6.9866	6.9409	6.932	6.887	6.9116	6.8485	6.8278	6.7819	6.8027	6.8	6.7585	6.7218	6.676	6.6452	6.7064	6.6573	6.656	6.6737	6.6047	6.6129	6.5959	6.6063
5410000000	8.4564	7.7251	7.582	7.422	7.2681	7.1873	7.1573	7.082	7.051	7.0313	6.9841	6.9951	6.9377	6.9432	6.9131	6.9186	6.8849	6.845	6.8063	6.8225	6.8226	6.801	6.7324	6.7502	6.6445	6.7093	6.6794	6.6811	6.6925	6.6325	6.6255	6.6491	6.5858
5500000000	8.4855	7.7891	7.6074	7.4411	7.3335	7.2676	7.1992	7.1114	7.1284	7.1153	7.0721	7.0294	6.9962	7.0087	7.0383	6.9781	6.9089	6.9207	6.8869	6.8917	6.8735	6.8896	6.7981	6.8451	6.7293	6.737	6.7352	6.7574	6.7385	6.6776	6.7232	6.6845	6.6828
5590000000	8.4576	7.7982	7.573	7.4571	7.3176	7.2412	7.2209	7.1492	7.1161	7.1389	7.0923	7.0239	7.0359	7.0276	7.029	6.9782	6.8704	6.8967	6.9054	6.9346	6.871	6.857	6.7876	6.8223	6.7237	6.7433	6.7598	6.7416	6.7084	6.6912	6.7203	6.677	6.6947
5680000000	8.4107	7.7764	7.5491	7.4005	7.2748	7.245	7.2102	7.1094	7.0838	7.0821	7.0329	7.0251	7.021	7.0294	6.9649	6.9544	6.8665	6.8624	6.8761	6.8614	6.8716	6.8434	6.8144	6.8063	6.7119	6.7446	6.7288	6.7248	6.7372	6.6583	6.6851	6.6765	6.6822
5770000000	8.4365	7.7753	7.6116	7.419	7.3148	7.2539	7.2334	7.1781	7.1372	7.1058	7.0886	7.0739	7.0449	7.0423	7.0249	6.9894	6.9649	6.9595	6.8965	6.8995	6.906	6.9081	6.8499	6.8432	6.7537	6.7934	6.7738	6.7527	6.7974	6.701	6.7301	6.7536	6.7345
5860000000	8.4392	7.7931	7.6389	7.5044	7.3309	7.3227	7.2992	7.1961	7.1632	7.1466	7.1153	7.1146	7.0651	7.0673	7.055	7.0324	7.0045	6.9629	6.9736	6.9326	6.9621	6.9244	6.89	6.8864	6.7758	6.8224	6.856	6.8077	6.8397	6.7549	6.769	6.7805	6.809
5950000000	8.4575	7.8277	7.6567	7.4857	7.3566	7.3601	7.3253	7.2429	7.1938	7.1906	7.1474	7.1232	7.0869	7.0811	7.0914	7.0553	7.0342	7.0194	7.0048	7.0072	6.9784	6.9509	6.918	6.9257	6.8384	6.8593	6.8638	6.8439	6.8567	6.7944	6.7975	6.796	6.8253
6040000000	8.4413	7.8794	7.6823	7.5266	7.382	7.3876	7.3817	7.2997	7.2484	7.2659	7.1962	7.1666	7.1722	7.1645	7.1456	7.1305	7.064	7.0693	7.0266	7.0356	7.0292	7.0031	6.98	6.9636	6.8713	6.9239	6.9146	6.8773	6.9047	6.8407	6.8835	6.8472	6.871
6130000000	8.4748	7.8988	7.7268	7.557	7.4887	7.3866	7.4404	7.3427	7.2831	7.3059	7.2355	7.2504	7.2342	7.1753	7.2049	7.1371	7.1032	7.0623	7.0916	7.1036	7.0591	7.0363	7.0011	7.0406	6.9586	6.9384	6.9209	6.9314	6.8983	6.8812	6.8955	6.8814	6.8821
6220000000	8.4121	7.8542	7.6535	7.4934	7.4376	7.3731	7.3896	7.29	7.2448	7.2531	7.1963	7.1834	7.1576	7.1431	7.1623	7.0782	7.0638	7.0299	7.0584	7.0686	7.0836	6.9813	7.0026	6.9804	6.8979	6.9051	6.8963	6.8881	6.8865	6.8333	6.8974	6.8614	6.8687
6310000000	8.4276	7.8248	7.6844	7.5132	7.4046	7.3993	7.3624	7.2875	7.281	7.255	7.1833	7.1688	7.2152	7.1417	7.1617	7.1042	7.096	7.0318	7.0454	7.0699	7.0859	7.0336	6.979	6.9511	6.8891	6.9192	6.9401	6.8643	6.9107	6.8687	6.8856	6.9129	6.8824
6400000000	8.4352	7.8592	7.7072	7.514	7.3876	7.3903	7.3665	7.2875	7.3361	7.224	7.1988	7.215	7.2186	7.1757	7.1528	7.132	7.1301	7.0947	7.0626	7.082	7.0547	7.0193	7.0085	6.9875	6.8878	6.9743	6.9655	6.9392	7.0079	6.8701	6.9451	6.8962	6.9281
6490000000	8.4509	7.8984	7.7149	7.5813	7.4543	7.3955	7.4591	7.329	7.3664	7.2927	7.2599	7.2472	7.2375	7.2122	7.1769	7.186	7.1975	7.1154	7.1195	7.1403	7.1042	7.1008	7.0615	7.0509	6.9597	6.9881	7.0226	6.9879	7.035	6.9602	6.962	6.9487	6.9577
6580000000	8.4603	7.9502	7.7576	7.6225	7.5203	7.4648	7.4641	7.3706	7.3502	7.3434	7.3136	7.2993	7.2975	7.2654	7.2572	7.2485	7.2135	7.1779	7.1895	7.1806	7.137	7.1608	7.1078	7.1006	7.0418	7.0596	7.0702	7.0553	7.0612	6.9881	7.023	6.9961	7.0148
6670000000	8.4748	7.9978	7.825	7.6346	7.5609	7.4822	7.5275	7.4161	7.3906	7.4043	7.3512	7.3674	7.3328	7.3639	7.3437	7.3101	7.2582	7.2323	7.2214	7.1993	7.2249	7.1997	7.1581	7.1494	7.1326	7.1171	7.0924	7.1149	7.0788	7.0695	7.0785	7.0767	7.0098
6760000000	8.4923	7.9896	7.7789	7.6101	7.54	7.4815	7.4757	7.4455	7.4027	7.4198	7.3325	7.3432	7.3667	7.3149	7.359	7.2619	7.2197	7.1778	7.2281	7.1976	7.2447	7.2196	7.1438	7.1425	7.0896	7.0883	7.0698	7.0921	7.0827	7.0431	7.0791	7.0324	7.0354
6850000000	8.403	7.8717	7.7272	7.548	7.4847	7.4369	7.4509	7.3729	7.3609	7.3272	7.2949	7.2846	7.278	7.2423	7.2464	7.2096	7.1708	7.1869	7.1804	7.1611	7.2002	7.1575	7.0788	7.1083	7.0329	7.0315	7.0357	7.0266	7.0402	6.9999	7.0225	7.0198	7.0184
6940000000	8.4163	7.9221	7.7285	7.5594	7.4754	7.4516	7.4603	7.3427	7.3389	7.3755	7.2997	7.2875	7.2539	7.2673	7.2426	7.2645	7.1792	7.1569	7.1633	7.1377	7.1973	7.1359	7.1108	7.0618	7.0493	7.0493	7.044	7.0437	7.0676	7.0194	7.0081	7.0144	7.0377
7030000000	8.4541	7.9498	7.8015	7.6183	7.539	7.4834	7.5021	7.3884	7.452	7.4112	7.3201	7.3383	7.3083	7.3273	7.2899	7.3008	7.2498	7.2239	7.2017	7.2013	7.2399	7.1921	7.1825	7.1685	7.1061	7.1157	7.073	7.1094	7.094	7.0528	7.1041	7.0845	7.0872
7120000000	8.4237	7.9658	7.774	7.6547	7.5574	7.546	7.4741	7.3996	7.4095	7.4083	7.3032	7.3756	7.3436	7.3815	7.3473	7.3282	7.273	7.2288	7.2246	7.2701	7.265	7.2214	7.1372	7.1831	7.1849	7.1226	7.1065	7.1219	7.1227	7.0462	7.1393	7.0988	7.0712
7210000000	8.4455	7.9879	7.8308	7.733	7.6502	7.5375	7.536	7.5244	7.457	7.4722	7.3589	7.4184	7.4098	7.3834	7.3875	7.3487	7.3178	7.3021	7.302	7.3253	7.2669	7.2467	7.2282	7.2617	7.1709	7.1912	7.1998	7.1894	7.1596	7.1188	7.1807	7.1382	7.1381
7300000000	8.4107	7.9834	7.7961	7.6857	7.6132	7.5373	7.5272	7.4663	7.4624	7.4631	7.3896	7.428	7.3689	7.389	7.406	7.3262	7.295	7.2913	7.3068	7.2804	7.2857	7.2346	7.2325	7.2361	7.2024	7.1622	7.219	7.181	7.1589	7.11	7.1744	7.1262	7.1416
7390000000	8.3614	7.934	7.7907	7.6384	7.5463	7.4975	7.474	7.4371	7.428	7.4058	7.3915	7.3589	7.3672	7.3442	7.3276	7.2878	7.2911	7.2247	7.2355	7.2513	7.2733	7.1926	7.1847	7.207	7.1702	7.1573	7.1505	7.1379	7.1412	7.0842	7.1228	7.1032	7.0824
7480000000	8.3995	7.9937	7.7911	7.6834	7.5492	7.5667	7.5301	7.4672	7.4682	7.4539	7.3919	7.3704	7.3604	7.3407	7.3212	7.3472	7.2859	7.2439	7.2877	7.2517	7.2527	7.2269	7.2258	7.191	7.2026	7.1922	7.2004	7.1777	7.1978	7.1122	7.124	7.1202	7.1121
7570000000	8.4056	7.9519	7.8289	7.7041	7.5707	7.5657	7.5837	7.5054	7.5239	7.4804	7.3705	7.4329	7.4218	7.3965	7.3709	7.3748	7.3488	7.341	7.3213	7.2976	7.3049	7.2632	7.2333	7.23	7.1938	7.2369	7.235	7.2268	7.2362	7.1275	7.1496	7.1448	7.1778
7660000000	8.3747	7.9638	7.8434	7.7397	7.5896	7.5328	7.5497	7.4445	7.4888	7.4692	7.4078	7.4153	7.4268	7.3989	7.377	7.3662	7.3275	7.3561	7.2889	7.3098	7.2977	7.286	7.3174	7.2849	7.2022	7.2503	7.2185	7.1981	7.2407	7.1784	7.1743	7.1476	7.1178
7750000000	8.367	7.9645	7.8101	7.6879	7.6223	7.5707	7.5458	7.4641	7.465	7.4852	7.4381	7.4288	7.422	7.447	7.4234	7.3737	7.371	7.3217	7.3108	7.3033	7.3338	7.3314	7.2598	7.2703	7.1961	7.2433	7.2182	7.1764	7.2534	7.1634	7.1699	7.1555	7.2003
7840000000	8.4061	8.0332	7.8176	7.6777	7.6341	7.593	7.5351	7.5143	7.5349	7.515	7.4561	7.4555	7.4309	7.411	7.4433	7.3757	7.3892	7.331	7.3399	7.3386	7.393	7.3638	7.2877	7.3145	7.2403	7.2377	7.2553	7.2273	7.2574	7.1931	7.2429	7.2264	7.2247
7930000000	8.2891	7.8874	7.7348	7.6184	7.5581	7.5328	7.4521	7.4475	7.4596	7.424	7.4145	7.4243	7.355	7.3346	7.3301	7.296	7.2771	7.2857	7.2788	7.2621	7.2951	7.2472	7.2031	7.2168	7.1704	7.2017	7.1816	7.1409	7.1786	7.1362	7.1334	7.123	7.1375
8020000000	8.3194	7.9297	7.7735	7.6621	7.5759	7.5477	7.5177	7.4582	7.4534	7.4483	7.4397	7.4109	7.3535	7.3595	7.3167	7.3199	7.297	7.2978	7.27	7.2521	7.2714	7.2515	7.2122	7.2263	7.1897	7.2012	7.1671	7.1741	7.1917	7.1214	7.1729	7.1188	7.1288
8110000000	8.3525	7.9363	7.7758	7.6789	7.5855	7.5969	7.5478	7.4488	7.504	7.4579	7.4416	7.4334	7.3897	7.4011	7.3529	7.3656	7.339	7.3137	7.3042	7.2937	7.2977	7.241	7.2388	7.2168	7.1951	7.2296	7.238	7.2225	7.194	7.1641	7.1742	7.1777	7.196
8200000000	8.3536	7.936	7.8342	7.6785	7.627	7.5514	7.5127	7.4701	7.4969	7.4441	7.41	7.4267	7.4009	7.4406	7.3853	7.3422	7.3585	7.359	7.3023	7.3269	7.3085	7.3026	7.2362	7.283	7.2289	7.2308	7.2746	7.1815	7.2866	7.1665	7.2084	7.1704	7.1845
8290000000	8.358	7.9956	7.8158	7.7318	7.6473	7.6155	7.62	7.5163	7.5563	7.4884	7.4664	7.4657	7.4488	7.4653	7.4404	7.4099	7.3796	7.4074	7.3828	7.3788	7.3562	7.3618	7.3115	7.3466	7.3169	7.3129	7.3059	7.2702	7.2857	7.2016	7.2698	7.2563	7.2563
8380000000	8.3139	7.9768	7.8672	7.7246	7.636	7.5941	7.5969	7.5123	7.5731	7.5477	7.4578	7.4626	7.4969	7.4441	7.4533	7.3964	7.3946	7.3458	7.3883	7.37	7.3629	7.3816	7.3008	7.3447	7.2955	7.2848	7.2691	7.2538	7.2935	7.2291	7.2232	7.2425	7.2354
8470000000	8.2391	7.8757	7.7457	7.6159	7.5756	7.4813	7.5137	7.4387	7.4522	7.4192	7.3864	7.3513	7.3756	7.3719	7.3408	7.2971	7.3259	7.2726	7.2652	7.2634	7.2518	7.2528	7.1912	7.2359	7.2045	7.1954	7.2035	7.1848	7.2005	7.1143	7.1588	7.1496	7.1597
8560000000	8.3025	7.9032	7.7795	7.6579	7.5868	7.5498	7.5531	7.4882	7.4864	7.465	7.4252	7.4144	7.4217	7.3715	7.3707	7.3574	7.3274	7.3186	7.3214	7.3115	7.298	7.2855	7.2145	7.2711	7.2141	7.2405	7.2278	7.2223	7.2155	7.1789	7.2215	7.1415	7.2023
8650000000	8.2538	7.8314	7.7414	7.6231	7.576	7.542	7.5078	7.4515	7.4419	7.4183	7.4141	7.417	7.3659	7.3809	7.3622	7.3498	7.3364	7.2923	7.287	7.2736	7.2533	7.2786	7.2266	7.2758	7.1958	7.2188	7.2235	7.2016	7.1961	7.1171	7.1817	7.154	7.136
8740000000	8.3151	7.911	7.8434	7.6824	7.6101	7.5653	7.5865	7.4965	7.5025	7.4645	7.463	7.4367	7.453	7.4896	7.4238	7.3945	7.3988	7.3655	7.3505	7.3116	7.2967	7.3547	7.2907	7.3087	7.2687	7.3021	7.2635	7.2979	7.2811	7.2332	7.2219	7.2253	7.2418
8830000000	8.2578	7.9716	7.8553	7.7041	7.6453	7.5756	7.5759	7.5194	7.542	7.5116	7.4654	7.481	7.4756	7.4476	7.3962	7.4189	7.3692	7.3783	7.3938	7.381	7.3877	7.4084	7.2925	7.3352	7.2833	7.2928	7.2917	7.2557	7.2753	7.2408	7.2881	7.2674	7.2497
8920000000	8.2414	7.9146	7.7905	7.6488	7.5858	7.5592	7.5641	7.5044	7.5155	7.4813	7.4884	7.4433	7.4145	7.4251	7.4516	7.3732	7.3575	7.3455	7.3353	7.3348	7.32	7.3615	7.293	7.2872	7.3023	7.2282	7.2771	7.2695	7.2475	7.216	7.2519	7.212	7.212
9010000000	8.1907	7.8494	7.7182	7.6125	7.5305	7.5253	7.5079	7.4517	7.4925	7.4284	7.4146	7.3903	7.3762	7.3759	7.3752	7.3327	7.3069	7.3059	7.2964	7.254	7.2995	7.2887	7.2245	7.2394	7.2514	7.2096	7.2276	7.2159	7.2118	7.1594	7.2026	7.1837	7.1763
9100000000	8.1294	7.8217	7.6741	7.5499	7.5244	7.4631	7.4671	7.4152	7.4354	7.3647	7.3546	7.3526	7.3385	7.3222	7.3115	7.2826	7.2825	7.2288	7.2709	7.2447	7.2526	7.2514	7.2069	7.2208	7.1833	7.1825	7.1724	7.1551	7.1829	7.1333	7.14	7.1385	7.1472
9190000000	8.1583	7.8084	7.6661	7.5419	7.5097	7.5013	7.4651	7.4404	7.4121	7.3629	7.3567	7.3814	7.3439	7.3269	7.2932	7.3108	7.3084	7.2276	7.2768	7.2457	7.2575	7.2624	7.1921	7.2174	7.1948	7.1964	7.1487	7.1781	7.1883	7.1112	7.1334	7.1208	7.171
9280000000	8.2144	7.8775	7.8445	7.666	7.5699	7.492	7.5567	7.4879	7.4586	7.4981	7.4478	7.4744	7.4297	7.4101	7.3698	7.3674	7.3789	7.3001	7.3176	7.2807	7.3524	7.2953	7.2848	7.283	7.2507	7.2866	7.2387	7.2342	7.202	7.1461	7.2231	7.1868	7.2237
9370000000	8.2001	7.8773	7.731	7.6179	7.5636	7.5531	7.5446	7.4795	7.4913	7.5083	7.4918	7.456	7.4191	7.4518	7.3872	7.3638	7.3368	7.3288	7.3757	7.2831	7.281	7.2989	7.3137	7.2851	7.2762	7.2575	7.2507	7.2578	7.2217	7.2089	7.229	7.218	7.22
9460000000	8.0805	7.8388	7.6733	7.5823	7.5581	7.487	7.4613	7.4667	7.4286	7.4359	7.3783	7.3984	7.4094	7.3945	7.3448	7.3533	7.3021	7.2992	7.3118	7.288	7.2625	7.3006	7.2599	7.2812	7.2254	7.2199	7.2302	7.2075	7.1904	7.1643	7.2215	7.1915	7.1673
9550000000	8.0787	7.8092	7.6746	7.5805	7.5105	7.4686	7.4582	7.4175	7.4249	7.4013	7.389	7.3753	7.3597	7.3576	7.3161	7.298	7.2844	7.2498	7.2991	7.247	7.264	7.2654	7.2061	7.2512	7.2072	7.1909	7.197	7.1819	7.1735	7.135	7.157	7.1614	7.1396
9640000000	8.0446	7.777	7.6209	7.5545	7.4888	7.4531	7.4155	7.4294	7.3927	7.3662	7.3452	7.3488	7.3234	7.2915	7.2833	7.2494	7.2513	7.2318	7.2397	7.2347	7.275	7.2279	7.1844	7.2211	7.1634	7.1836	7.1395	7.1553	7.1564	7.113	7.1439	7.1373	7.1156
9730000000	8.0564	7.7235	7.6065	7.5349	7.4337	7.4358	7.4213	7.3906	7.3633	7.3454	7.3238	7.3571	7.3148	7.2798	7.2706	7.2606	7.239	7.2174	7.212	7.215	7.1934	7.2085	7.1377	7.1966	7.1163	7.1575	7.113	7.1139	7.1434	7.1001	7.1472	7.0536	7.1051
9820000000	8.0696	7.7815	7.6954	7.5461	7.5343	7.4618	7.4846	7.351	7.3833	7.3554	7.3525	7.3676	7.3203	7.2802	7.3065	7.3071	7.2849	7.2482	7.209	7.2638	7.2611	7.3032	7.1712	7.2602	7.1737	7.1968	7.2193	7.1978	7.1098	7.1851	7.1825	7.1169	7.1332
9910000000	8.0947	7.8137	7.69	7.5865	7.5368	7.4415	7.4229	7.39	7.3847	7.3707	7.3802	7.3991	7.3314	7.3555	7.286	7.3006	7.2549	7.2806	7.2876	7.266	7.2635	7.2377	7.2333	7.263	7.2191	7.2005	7.2155	7.2039	7.206	7.0961	7.2148	7.1603	7.1674
10000000000	8.0679	7.7914	7.6578	7.538	7.5217	7.459	7.4046	7.3706	7.4452	7.383	7.3519	7.3337	7.3342	7.3507	7.3448	7.2792	7.2668	7.2474	7.28	7.2539	7.2627	7.2232	7.2274	7.2348	7.216	7.1877	7.1842	7.2246	7.2284	7.1425	7.1987	7.159	7.1218

[truncated: 4 more sheets: e''_run5, NMR models, e'_PLS-models, e''_PLS-models]
