# Supplementary material for: Coaxial Dielectric Spectroscopy as an In-Line Process Analytical Technique for Reaction Monitoring
Source: Org Process Res Dev. 2023 May 30;27(6):1094–103. doi: 10.1021/acs.oprd.3c00081 (PMC10278184; doi:10.1021/acs.oprd.3c00081)
Supplement: Supplementary file 3 — op3c00081_si_003.xlsx [file op3c00081_si_003.xlsx]

## Sheet: Summary
	Summary of Workbook Contents and Additional Data Processing Details
	Tabs e'_run1 to e'_run5 contain raw dielectric constant vs frequency data for 5 independent reactions. In each case, column B is a spectrum of the mixture prior to addition of the initiating reagent (pivalic anhydride), and columns C onwards contain data pertaining to the chemical reaction.
	Tabs e''_run1 to e''_run5 contain raw dielectric loss vs frequency data for 5 independent reactions. In each case, column B is a spectrum of the mixture prior to addition of the initiating reagent (pivalic anhydride), and columns C onwards contain data pertaining to the chemical reaction.
	The NMR models tab contains the concentration-time data measured by NMR spectroscopy for each reaction, as well as the concentration-time data predicted using a mathematical fit to the experimental data. The model used to fit each experimental data set was produced in MATLAB, and is provided.
	The e'_PLS-models tab contains the experimentally-observed ("Y measured") concentration-time data, and the concentration-time data ("Y predicted") calculated by applying a PLS model (created using DS data from a reaction performed at 40 °C) to the raw dielectric constant data from each run. The summary statistics for the PLS model, which was created using Eigenvectors 'PLS_toolbox' plug-in for MA…
	The e''_PLS-models tab contains the experimentally-observed ("Y measured") concentration-time data, and the concentration-time data ("Y predicted") calculated by applying a PLS model (created using DS data from a reaction performed at 40 °C) to the raw dielectric loss data from each run. The summary statistics for the PLS model, which was created using Eigenvectors 'PLS_toolbox' plug-in for MATLA…

## Sheet: e'_run1
	time /min →
	before Piv2O added	1	2	3	4	5	6	7	8	9	10	11	12	13	14	15	16	17	18	19	20	25	30	35	40	45	50	55	60	65	70	75	80
frequency	e'	e'	e'	e'	e'	e'	e'	e'	e'	e'	e'	e'	e'	e'	e'	e'	e'	e'	e'	e'	e'	e'	e'	e'	e'	e'	e'	e'	e'	e'	e'	e'	e'
1000000000	34.6118	33.35	32.9844	33.1353	32.8559	32.967	32.967	33.0741	33.0792	32.9656	33.1589	33.1862	33.2585	33.1468	33.3459	33.2113	33.2511	33.3325	33.136	33.2538	33.267	33.1108	33.1593	33.299	33.1823	33.2374	33.2175	33.2466	33.2563	33.1403	33.154	33.3486	33.0299
1090000000	34.6201	33.0983	33.068	33.0438	33.0479	33.0202	33.0202	33.0445	33.0339	33.0428	33.1382	33.1105	33.2087	33.1752	33.2146	33.1982	33.2749	33.2224	33.1633	33.2783	33.1079	33.1838	33.1165	33.1795	33.1606	33.2052	33.135	33.2018	33.1923	33.1921	33.1556	33.2407	33.1558
1180000000	34.6296	33.0065	33.2321	33.0116	33.0236	32.9997	32.9997	32.9572	33.015	33.11	33.0998	33.0478	33.0915	33.1779	33.1097	33.3366	33.1676	33.2736	33.1815	33.142	33.1593	33.2351	33.1663	33.0587	33.0558	33.1306	33.0208	33.2009	33.1653	33.2728	33.1591	33.1415	33.0986
1270000000	34.3591	32.7141	32.8291	32.7698	32.8028	32.7931	32.7931	32.6633	32.6906	32.8934	32.8271	32.7477	32.8183	32.9951	32.9074	33.0778	32.917	33.0094	33.0565	32.831	32.8195	33.0894	32.8504	32.9636	32.9293	32.8748	32.873	32.974	32.9603	32.9897	32.9925	32.9854	32.8786
1360000000	34.0749	32.5059	32.5176	32.5075	32.4676	32.4723	32.4723	32.4729	32.5077	32.5177	32.5392	32.6019	32.6296	32.6094	32.6355	32.7033	32.7008	32.6936	32.7108	32.5809	32.6196	32.7239	32.6556	32.6758	32.6646	32.7251	32.6474	32.6979	32.6883	32.6522	32.6743	32.6656	32.6189
1450000000	33.8326	32.2976	32.1659	32.1958	32.2075	32.1856	32.1856	32.2438	32.3395	32.2488	32.3307	32.3525	32.396	32.4506	32.5855	32.3855	32.5336	32.3892	32.4554	32.4606	32.4371	32.3985	32.4643	32.5187	32.4277	32.4097	32.4431	32.5504	32.4545	32.548	32.4221	32.5114	32.4624
1540000000	33.6458	32.2173	31.9976	32.0983	31.9842	32.0276	32.0276	32.1281	32.2068	32.1138	32.2012	32.1657	32.2909	32.3145	32.4079	32.3081	32.3671	32.2978	32.3016	32.319	32.3154	32.2289	32.3094	32.3339	32.3322	32.288	32.308	32.3951	32.283	32.4055	32.2829	32.3762	32.3814
1630000000	33.5407	32.0493	32.0012	31.9732	31.9745	31.951	31.951	31.958	32.0226	32.0194	32.1115	32.1029	32.1569	32.2051	32.2677	32.2132	32.2458	32.2284	32.1621	32.2002	32.1877	32.168	32.2283	32.2466	32.2315	32.3045	32.2123	32.2509	32.2416	32.2639	32.1737	32.2657	32.2387
1720000000	33.5681	32.0134	32.1093	32.0337	32.0157	32.1007	32.1007	32.0329	32.0722	32.1527	32.1271	32.133	32.1707	32.241	32.2787	32.401	32.2851	32.3078	32.2552	32.2922	32.1487	32.307	32.262	32.2493	32.1919	32.323	32.2417	32.3424	32.2584	32.3264	32.2874	32.2941	32.295
1810000000	33.5075	31.9838	32.0623	31.9609	31.9517	32.0263	32.0263	32.0148	32.0285	32.0592	32.0629	32.0233	32.1281	32.2406	32.2592	32.2947	32.1482	32.2135	32.1457	32.1071	32.0156	32.3242	32.2323	32.1841	32.2655	32.2253	32.1664	32.245	32.1813	32.229	32.3013	32.2062	32.2104
1900000000	33.4635	31.9195	31.9126	31.8854	31.8716	31.9495	31.9495	31.9373	31.9039	31.97	32.0084	32.0176	32.073	32.1158	32.1246	32.2055	32.1656	32.1488	32.1248	32.0483	32.024	32.2103	32.1411	32.1288	32.1308	32.1503	32.1384	32.2052	32.1384	32.1644	32.2014	32.1427	32.1347
1990000000	33.1848	31.6803	31.6185	31.5844	31.6496	31.593	31.593	31.6212	31.6721	31.6503	31.7408	31.7549	31.8025	31.8511	31.8944	31.8706	31.8672	31.8686	31.8671	31.8706	31.829	31.8318	31.8885	31.9343	31.8731	31.9018	31.9167	31.9438	31.9095	31.9727	31.8774	31.9625	31.905
2080000000	32.9525	31.4402	31.4083	31.3306	31.3417	31.3133	31.3133	31.3316	31.4672	31.4491	31.4941	31.4852	31.5458	31.6023	31.703	31.5719	31.6407	31.6317	31.6044	31.6474	31.5728	31.5927	31.68	31.6942	31.6034	31.7184	31.7219	31.6896	31.7053	31.6764	31.5959	31.8186	31.6969
2170000000	32.7926	31.2817	31.2546	31.212	31.1682	31.1989	31.1989	31.1873	31.2449	31.2856	31.3019	31.3563	31.4153	31.4424	31.5407	31.4358	31.5157	31.5005	31.4544	31.4565	31.4188	31.461	31.4566	31.5539	31.5037	31.5036	31.5005	31.5986	31.5068	31.5525	31.4677	31.5762	31.4911
2260000000	32.6378	31.1847	31.1431	31.1404	31.0554	31.1491	31.1491	31.125	31.1375	31.2157	31.2166	31.2556	31.3521	31.4019	31.3712	31.4015	31.4147	31.3887	31.3386	31.3095	31.3	31.3761	31.3734	31.3687	31.3957	31.4251	31.3632	31.4449	31.3717	31.4399	31.4046	31.4492	31.4213
2350000000	32.5303	31.1093	31.0818	31.0103	30.9912	31.1185	31.1185	31.0733	31.0611	31.1139	31.1483	31.1158	31.2625	31.341	31.2303	31.3227	31.3184	31.3397	31.2603	31.1875	31.2303	31.3569	31.2284	31.2532	31.3501	31.4219	31.2433	31.3463	31.2401	31.3757	31.3253	31.3716	31.3132
2440000000	32.514	31.0519	31.0755	30.9897	30.9633	31.0412	31.0412	31.0376	31.0589	31.0862	31.1258	31.1553	31.192	31.2755	31.2486	31.2832	31.2413	31.2615	31.2342	31.1973	31.1596	31.3058	31.2413	31.2143	31.2796	31.3534	31.2985	31.2864	31.3034	31.3092	31.3191	31.3529	31.3283
2530000000	32.4989	30.9817	30.9583	30.9012	30.8993	30.9081	30.9081	30.9458	30.9715	30.9739	30.997	31.0974	31.1095	31.1559	31.2022	31.1882	31.1945	31.1542	31.1727	31.1633	31.1358	31.1947	31.1659	31.2485	31.1907	31.2469	31.2267	31.2492	31.2178	31.2456	31.2091	31.2549	31.2364
2620000000	32.4189	30.8841	30.914	30.8435	30.8375	30.8195	30.8195	30.8426	30.8612	30.8981	30.9382	31.0038	31.1028	31.0515	31.106	31.0848	31.1004	31.0587	31.0601	31.0398	31.0644	31.1011	31.0813	31.1859	31.0731	31.139	31.1427	31.1733	31.0962	31.1819	31.1144	31.1211	31.1598
2710000000	32.1929	30.7038	30.6862	30.6492	30.6032	30.6427	30.6427	30.659	30.6825	30.7255	30.7659	30.8314	30.8919	30.8513	30.9272	30.8925	30.9303	30.8965	30.8811	30.8758	30.8777	30.8974	30.9479	30.9964	30.8815	30.9329	30.9175	30.9535	30.908	30.9814	30.8935	31.0063	30.9739
2800000000	32.0337	30.5608	30.517	30.4834	30.4812	30.4766	30.4766	30.4948	30.5539	30.5836	30.5972	30.6386	30.6942	30.7352	30.719	30.7363	30.7532	30.7458	30.7348	30.6924	30.6933	30.7596	30.7428	30.7742	30.7533	30.8398	30.747	30.8355	30.7597	30.8175	30.7835	30.8369	30.756
2890000000	31.8769	30.4359	30.3727	30.3553	30.331	30.3736	30.3736	30.4478	30.369	30.4913	30.4584	30.5325	30.497	30.6004	30.5819	30.5966	30.5617	30.5981	30.5802	30.525	30.5463	30.6814	30.6074	30.6217	30.5991	30.6123	30.6123	30.7015	30.5645	30.7002	30.6913	30.6898	30.6494
2980000000	31.7197	30.301	30.1908	30.1273	30.1801	30.2547	30.2547	30.2317	30.2387	30.2781	30.3331	30.311	30.3116	30.4168	30.452	30.3953	30.4237	30.4702	30.4078	30.3752	30.3452	30.4695	30.4571	30.4245	30.4208	30.4705	30.4227	30.5243	30.4367	30.489	30.5102	30.4784	30.4228
3070000000	31.6598	30.1798	30.1337	30.0774	30.1123	30.1051	30.1051	30.106	30.1489	30.1465	30.2204	30.2385	30.2938	30.328	30.3504	30.3277	30.3474	30.3573	30.3118	30.308	30.2997	30.3497	30.3579	30.3974	30.3444	30.4046	30.3848	30.411	30.3575	30.4165	30.3897	30.4074	30.3778
3160000000	31.5673	30.1022	30.047	30.0442	29.9972	30.0095	30.0095	30.0199	30.033	30.0926	30.1057	30.1814	30.2254	30.2132	30.2891	30.2938	30.3101	30.2255	30.2888	30.2925	30.2676	30.2579	30.241	30.3652	30.3082	30.314	30.2932	30.3259	30.3062	30.3598	30.3121	30.3566	30.3497
3250000000	31.4975	30.004	29.9648	29.9388	29.8864	29.9065	29.9065	29.93	29.9596	29.9704	29.9805	30.0631	30.1298	30.1113	30.1696	30.185	30.1775	30.1416	30.1471	30.1831	30.0914	30.1591	30.1099	30.2346	30.1537	30.2247	30.1981	30.2182	30.1524	30.223	30.2054	30.2022	30.2375
3340000000	31.4704	30.0261	29.9428	29.9192	29.8309	29.902	29.902	29.9195	29.9659	29.9748	30.0334	30.0294	30.104	30.1568	30.1204	30.1566	30.1621	30.1244	30.105	30.1079	30.0572	30.1607	30.1749	30.2021	30.1649	30.2002	30.1999	30.1959	30.1863	30.2225	30.202	30.2327	30.1746
3430000000	31.3762	29.9447	29.9048	29.8543	29.8458	29.8416	29.8416	29.8692	29.899	29.9479	29.9631	29.9544	30.0436	30.0656	30.0857	30.074	30.0669	30.0353	29.9993	30.0607	29.9675	30.1064	30.0859	30.0994	30.0809	30.126	30.1642	30.1274	30.1165	30.1814	30.1615	30.1732	30.0992
3520000000	31.2519	29.7833	29.75	29.7133	29.7017	29.7064	29.7064	29.731	29.7898	29.8086	29.809	29.8817	29.8518	29.9481	29.9691	29.9507	29.9226	29.9695	29.8525	29.8615	29.8774	29.9668	29.9818	29.9348	29.9763	29.9892	29.9587	29.9919	29.9256	30	30.0339	29.9997	29.9465
3610000000	31.1008	29.6223	29.558	29.5295	29.5182	29.5038	29.5038	29.5498	29.567	29.5928	29.6162	29.6331	29.7123	29.7409	29.7513	29.7841	29.7756	29.7532	29.7392	29.7422	29.7069	29.7716	29.759	29.789	29.754	29.8205	29.7891	29.8321	29.771	29.8107	29.8106	29.8155	29.7784
3700000000	30.9041	29.4547	29.3357	29.3918	29.2794	29.3051	29.3051	29.3275	29.3651	29.3544	29.4688	29.4715	29.5216	29.5743	29.5538	29.6175	29.6312	29.5407	29.5633	29.5997	29.5696	29.5767	29.5617	29.6387	29.6121	29.5556	29.5866	29.6344	29.6036	29.6586	29.585	29.6449	29.5811
3790000000	30.7841	29.323	29.2377	29.2684	29.1613	29.169	29.169	29.2686	29.2835	29.2737	29.3663	29.3887	29.4492	29.4913	29.4904	29.4864	29.5043	29.4555	29.4685	29.5051	29.4449	29.4853	29.4409	29.5507	29.4486	29.5145	29.4886	29.5409	29.4432	29.488	29.4973	29.4813	29.5192
3880000000	30.7942	29.345	29.2417	29.2232	29.1618	29.2115	29.2115	29.2221	29.241	29.2797	29.2836	29.3559	29.4132	29.4245	29.4468	29.4795	29.4586	29.4596	29.39	29.4066	29.404	29.422	29.4096	29.489	29.4551	29.4998	29.4887	29.4947	29.4449	29.4885	29.4778	29.4838	29.4786
3970000000	30.8147	29.3801	29.249	29.2294	29.1967	29.2483	29.2483	29.2226	29.2436	29.3158	29.2979	29.3361	29.4302	29.4465	29.4132	29.4552	29.4417	29.499	29.3748	29.3628	29.3763	29.4062	29.4418	29.4588	29.4202	29.4995	29.4624	29.5026	29.4861	29.4728	29.4957	29.4703	29.4714
4060000000	30.7588	29.3057	29.194	29.2139	29.1927	29.1884	29.1884	29.1618	29.1506	29.2438	29.2612	29.2706	29.3445	29.3917	29.3458	29.3721	29.3747	29.4076	29.3545	29.2928	29.3169	29.3893	29.3674	29.3649	29.3974	29.4034	29.3913	29.42	29.3781	29.39	29.4122	29.4065	29.3552
4150000000	30.6475	29.1888	29.1288	29.077	29.0341	29.0631	29.0631	29.061	29.0791	29.1232	29.1414	29.1634	29.2079	29.2532	29.2981	29.3054	29.267	29.295	29.2338	29.2286	29.2016	29.2664	29.2813	29.2767	29.2921	29.3229	29.2963	29.3155	29.2704	29.286	29.2985	29.2918	29.2864
4240000000	30.5307	29.0507	28.9838	28.9426	28.9461	28.9193	28.9193	28.945	28.9674	28.9735	29.0116	29.0768	29.1403	29.1667	29.1889	29.2003	29.2106	29.1509	29.1273	29.1626	29.1078	29.1336	29.1533	29.1886	29.1596	29.2092	29.1755	29.2148	29.1479	29.2039	29.1529	29.2046	29.192
4330000000	30.3457	28.8549	28.7814	28.764	28.7503	28.7781	28.7781	28.7917	28.8217	28.8205	28.8364	28.8996	28.9699	28.9924	29.0145	29.0353	29.0663	29.0125	28.9549	29.0352	28.964	28.9475	29.0038	29.0746	28.9983	29.0303	28.998	29.0646	29.0492	29.0295	29.033	29.0126	29.007
4420000000	30.2043	28.7378	28.6681	28.5919	28.614	28.6576	28.6576	28.6631	28.665	28.6954	28.6893	28.7549	28.8056	28.8584	28.8642	28.8728	28.8794	28.8498	28.7974	28.8429	28.7867	28.8336	28.8503	28.9015	28.8641	28.9246	28.8679	28.8924	28.8663	28.8906	28.8778	28.9156	28.8499
4510000000	30.1339	28.7222	28.6423	28.5698	28.5432	28.5843	28.5843	28.5744	28.5925	28.6628	28.6682	28.7042	28.7583	28.7869	28.7804	28.8028	28.8186	28.8068	28.7603	28.7165	28.7412	28.8068	28.7657	28.819	28.8311	28.806	28.8336	28.8268	28.8027	28.8476	28.8403	28.8273	28.8234
4600000000	30.0548	28.5938	28.562	28.5398	28.4752	28.5038	28.5038	28.5073	28.5531	28.599	28.5632	28.6055	28.659	28.6943	28.7159	28.7111	28.6776	28.6837	28.6301	28.622	28.6612	28.7213	28.7587	28.727	28.7222	28.7663	28.7012	28.7372	28.7003	28.7445	28.7346	28.7259	28.729
4690000000	30.0623	28.579	28.5391	28.4767	28.4954	28.445	28.445	28.446	28.4658	28.5706	28.5674	28.577	28.6157	28.6746	28.6702	28.7156	28.6454	28.634	28.6407	28.588	28.6046	28.6655	28.6782	28.7243	28.6915	28.7308	28.6438	28.6891	28.687	28.7056	28.6631	28.6987	28.6867
4780000000	30.0092	28.4825	28.4592	28.4011	28.3874	28.3786	28.3786	28.4046	28.3829	28.4411	28.4334	28.5235	28.565	28.5578	28.6249	28.6212	28.6306	28.604	28.5874	28.555	28.5668	28.5861	28.6287	28.6003	28.5783	28.626	28.6037	28.62	28.6104	28.6629	28.624	28.6524	28.6185
4870000000	29.9343	28.447	28.3946	28.3107	28.3033	28.344	28.344	28.3218	28.3408	28.3524	28.3854	28.4371	28.5145	28.5207	28.5409	28.5141	28.5641	28.5354	28.4997	28.5097	28.5063	28.5166	28.5528	28.5642	28.5132	28.5863	28.5763	28.6041	28.5102	28.5536	28.5697	28.5798	28.5164
4960000000	29.8078	28.2969	28.2469	28.1661	28.1839	28.205	28.205	28.2593	28.2015	28.208	28.1875	28.3267	28.3899	28.3877	28.3963	28.396	28.4443	28.4053	28.3477	28.389	28.3479	28.4012	28.385	28.4444	28.4228	28.4629	28.4283	28.4419	28.3704	28.4342	28.448	28.4304	28.4258
5050000000	29.6939	28.1685	28.1409	28.0369	28.0645	28.0564	28.0564	28.0584	28.092	28.1328	28.1092	28.1713	28.2059	28.2766	28.2374	28.2635	28.2684	28.2329	28.2196	28.194	28.1649	28.2498	28.2182	28.2775	28.2314	28.2468	28.2671	28.2967	28.2636	28.268	28.254	28.2612	28.2342
5140000000	29.5069	28.0426	27.9637	27.9389	27.8823	27.8845	27.8845	27.8964	27.9434	27.9919	27.9694	28.0167	28.0173	28.0815	28.0781	28.1034	28.1058	28.0556	28.0332	28.0162	28.0682	28.1085	28.0975	28.1042	28.1041	28.0506	28.1285	28.1194	28.0353	28.1136	28.1358	28.1514	28.1694
5230000000	29.3855	27.8947	27.8386	27.7866	27.7378	27.7473	27.7473	27.7673	27.8021	27.821	27.8135	27.8503	27.9057	27.9433	27.9633	27.9852	27.9698	27.9374	27.8804	27.8804	27.9207	27.9793	27.9657	27.9515	27.9841	27.9368	27.9426	27.9927	27.9583	27.9747	27.9775	27.9834	27.9602
5320000000	29.3462	27.8537	27.8072	27.7811	27.7422	27.7286	27.7286	27.7374	27.7532	27.7679	27.8199	27.8303	27.894	27.9198	27.9601	27.9641	27.96	27.9697	27.9378	27.8809	27.9153	27.9305	27.947	27.9803	27.9345	27.9981	27.9585	27.9532	27.9154	27.9749	27.9449	27.9874	27.9344
5410000000	29.2731	27.7911	27.7776	27.6951	27.679	27.6599	27.6599	27.698	27.6765	27.6986	27.7026	27.8384	27.8672	27.8571	27.9339	27.8886	27.9689	27.866	27.865	27.8353	27.8472	27.8539	27.8815	27.9353	27.8594	27.9465	27.929	27.8954	27.8837	27.9304	27.893	27.9079	27.9033
5500000000	29.2519	27.7947	27.7548	27.6943	27.673	27.6427	27.6427	27.6639	27.6608	27.7282	27.7007	27.7859	27.8432	27.8479	27.899	27.8363	27.9078	27.8823	27.8268	27.8478	27.8371	27.8527	27.8395	27.8794	27.8914	27.9206	27.8937	27.8948	27.865	27.9089	27.8921	27.9027	27.8652
5590000000	29.2539	27.708	27.6613	27.6356	27.6176	27.6175	27.6175	27.6094	27.5857	27.678	27.6417	27.7105	27.7526	27.7875	27.7921	27.8031	27.833	27.7869	27.7534	27.7103	27.7485	27.7824	27.7713	27.8238	27.7764	27.8147	27.7912	27.8825	27.8	27.8361	27.8167	27.8242	27.7959
5680000000	29.0936	27.5905	27.5152	27.4787	27.4376	27.4935	27.4935	27.4562	27.5059	27.5154	27.5156	27.5656	27.6106	27.6182	27.6399	27.7126	27.6428	27.6562	27.6135	27.5641	27.5798	27.6319	27.6527	27.6781	27.6461	27.6854	27.6479	27.7082	27.6584	27.6822	27.6717	27.6819	27.6439
5770000000	28.9158	27.4064	27.336	27.3077	27.2753	27.318	27.318	27.2575	27.3173	27.3466	27.3507	27.3677	27.4205	27.4608	27.4633	27.5008	27.4804	27.4548	27.4461	27.3993	27.4256	27.4592	27.4589	27.5129	27.4676	27.4819	27.4505	27.5071	27.4548	27.4751	27.4744	27.5044	27.4724
5860000000	28.7446	27.2768	27.2043	27.1841	27.1401	27.1237	27.1237	27.1696	27.1668	27.2063	27.2067	27.2415	27.3134	27.3015	27.3262	27.3547	27.3678	27.3448	27.3152	27.2901	27.3015	27.3467	27.3455	27.3619	27.3246	27.3633	27.3322	27.3684	27.3278	27.3661	27.3468	27.3782	27.3351
5950000000	28.6105	27.158	27.1095	27.0543	27.0127	26.9706	26.9706	27.029	27.0399	27.0748	27.0536	27.1367	27.1906	27.1909	27.2161	27.2235	27.2103	27.2335	27.168	27.2054	27.1515	27.1971	27.2023	27.2498	27.2055	27.1982	27.2083	27.2598	27.2157	27.2424	27.2228	27.2139	27.2406
6040000000	28.5427	27.0805	27.0133	26.9971	26.9633	26.8976	26.8976	26.9854	26.9791	27.013	27.014	27.0862	27.1376	27.1118	27.1716	27.1519	27.1503	27.1727	27.116	27.1141	27.101	27.1465	27.1364	27.1636	27.1183	27.15	27.1833	27.2125	27.1326	27.2161	27.1669	27.1993	27.1395
6130000000	28.6271	27.0756	27.0344	26.9776	26.9889	26.948	26.948	26.9973	27.003	27.0498	27.0234	27.0625	27.0927	27.1672	27.1553	27.1902	27.1839	27.1823	27.1617	27.1574	27.1321	27.1781	27.1367	27.1808	27.1874	27.1816	27.1796	27.2263	27.1528	27.186	27.1838	27.1996	27.2022
6220000000	28.5902	27.1073	27.0042	26.9762	26.9446	26.9557	26.9557	26.9726	26.9578	26.9918	26.9718	26.9999	27.0323	27.089	27.1472	27.1588	27.1233	27.129	27.13	27.0871	27.076	27.1025	27.1218	27.1332	27.1628	27.1746	27.124	27.1857	27.1038	27.1753	27.1171	27.1758	27.1192
6310000000	28.4802	27.0115	26.939	26.9096	26.8498	26.9095	26.9095	26.8625	26.8765	26.8952	26.9047	26.9392	26.9925	27.0051	26.9986	27.0805	27.0547	27.0314	27.0275	26.976	26.9617	27.0266	27.0212	27.0407	27.0438	27.0662	27.0013	27.084	27.0417	27.025	27.0205	27.0697	27.0049
6400000000	28.3851	26.8992	26.7984	26.7713	26.79	26.7782	26.7782	26.7404	26.7785	26.8113	26.8122	26.8345	26.8891	26.9011	26.9319	26.9632	26.9597	26.9369	26.8942	26.9078	26.8651	26.9091	26.8994	26.9478	26.9217	26.9533	26.8977	26.9718	26.9165	26.9623	26.9298	26.9768	26.9295
6490000000	28.2268	26.7071	26.6516	26.6061	26.589	26.55	26.55	26.5886	26.6333	26.6054	26.6431	26.6875	26.7254	26.7631	26.76	26.7762	26.7608	26.7768	26.7191	26.7556	26.6912	26.793	26.7643	26.7671	26.7435	26.7652	26.7604	26.8048	26.7592	26.7936	26.764	26.7702	26.7685
6580000000	28.0226	26.4816	26.4236	26.3817	26.3589	26.3468	26.3468	26.3783	26.4103	26.369	26.4156	26.46	26.5231	26.5075	26.5696	26.5766	26.5729	26.5691	26.506	26.4919	26.4921	26.5508	26.5317	26.5478	26.5378	26.5353	26.5725	26.5915	26.5252	26.6045	26.55	26.5502	26.5193
6670000000	27.8771	26.3418	26.2933	26.2332	26.2018	26.2111	26.2111	26.2239	26.2573	26.2541	26.2928	26.3175	26.3707	26.3621	26.3953	26.4351	26.4474	26.4218	26.3651	26.4007	26.3621	26.4243	26.4052	26.461	26.4282	26.414	26.4045	26.4424	26.3663	26.4381	26.4033	26.425	26.3933
6760000000	27.7832	26.2928	26.2459	26.1856	26.1633	26.1906	26.1906	26.1795	26.1309	26.2052	26.1918	26.2488	26.3038	26.2898	26.3089	26.3545	26.3354	26.3266	26.3434	26.3062	26.239	26.3329	26.3142	26.4013	26.3123	26.383	26.2776	26.3195	26.2674	26.3475	26.3478	26.3997	26.3364
6850000000	27.7811	26.2836	26.1735	26.1752	26.1392	26.1181	26.1181	26.1567	26.1145	26.186	26.2	26.2245	26.2776	26.2606	26.2743	26.3821	26.3116	26.2632	26.286	26.2514	26.2101	26.2885	26.299	26.3674	26.3167	26.325	26.3239	26.3143	26.2779	26.3085	26.2857	26.363	26.3228
6940000000	27.7688	26.2704	26.2128	26.192	26.1553	26.1368	26.1368	26.1406	26.1309	26.1442	26.213	26.2079	26.2577	26.2776	26.2878	26.3576	26.3099	26.3145	26.2791	26.2649	26.2267	26.2926	26.2816	26.327	26.3087	26.3193	26.2848	26.317	26.2598	26.3189	26.2883	26.3369	26.3086
7030000000	27.7228	26.1902	26.0829	26.0682	26.0581	26.0115	26.0115	26.0784	26.0886	26.1182	26.1032	26.1987	26.2087	26.2101	26.2637	26.234	26.3112	26.2461	26.2237	26.2632	26.1696	26.275	26.2109	26.2466	26.2126	26.2349	26.2353	26.2898	26.2339	26.3023	26.2061	26.2444	26.261
7120000000	27.6407	26.101	26.0267	25.9997	25.969	25.9754	25.9754	25.9938	25.9945	26.0192	26.0173	26.1091	26.1043	26.1216	26.1641	26.167	26.1836	26.1264	26.1256	26.1675	26.097	26.1935	26.0729	26.206	26.1197	26.161	26.1192	26.1691	26.1337	26.2301	26.1606	26.2016	26.1705
7210000000	27.5106	26.0037	25.9332	25.9055	25.8447	25.8432	25.8432	25.8814	25.9084	25.9251	25.9309	25.9645	26.0106	26.0322	26.0472	26.0235	26.0703	26.0287	26.0214	26.0456	25.9602	26.0371	26.0004	26.0785	26.0379	26.0689	26.0317	26.1068	26.0363	26.1035	26.0431	26.0384	26.0579
7300000000	27.3015	25.7968	25.7853	25.7252	25.6897	25.6966	25.6966	25.6967	25.6841	25.7386	25.7417	25.8072	25.8118	25.8388	25.8359	25.8765	25.8741	25.8553	25.8058	25.778	25.7939	25.8211	25.8266	25.8682	25.8661	25.8487	25.8471	25.8818	25.8277	25.8456	25.8457	25.8544	25.8442
7390000000	27.1046	25.5974	25.5667	25.512	25.4728	25.487	25.487	25.477	25.4863	25.4921	25.5435	25.5663	25.5815	25.6093	25.628	25.6381	25.622	25.6178	25.5868	25.565	25.5574	25.6261	25.5822	25.6238	25.6265	25.641	25.6192	25.6456	25.6083	25.5851	25.6168	25.6673	25.6402
7480000000	26.9692	25.4509	25.3991	25.36	25.3357	25.3383	25.3383	25.321	25.3537	25.3741	25.3884	25.4308	25.4489	25.4757	25.4927	25.5072	25.5062	25.4918	25.4619	25.4511	25.4446	25.5165	25.4839	25.5082	25.4659	25.4803	25.4672	25.5204	25.4913	25.5069	25.4831	25.5085	25.4879
7570000000	26.8582	25.35	25.3437	25.2824	25.2372	25.2451	25.2451	25.2193	25.2386	25.2989	25.3218	25.3515	25.3781	25.3592	25.4268	25.4412	25.428	25.4646	25.3914	25.4525	25.3748	25.437	25.4493	25.4685	25.4214	25.4235	25.3728	25.4797	25.3972	25.4575	25.43	25.4463	25.4265
7660000000	26.8528	25.3439	25.2661	25.1924	25.2099	25.1918	25.1918	25.174	25.2558	25.2769	25.2807	25.3216	25.3826	25.373	25.4183	25.3884	25.4125	25.4248	25.3687	25.4506	25.3048	25.4227	25.3611	25.4157	25.3769	25.3863	25.3498	25.4154	25.3674	25.4317	25.3559	25.3826	25.4054
7750000000	26.9203	25.3686	25.2625	25.2588	25.2414	25.2296	25.2296	25.2355	25.2937	25.2947	25.2977	25.352	25.3658	25.3839	25.41	25.425	25.4123	25.398	25.4246	25.3955	25.3935	25.4236	25.4007	25.4491	25.3802	25.407	25.3816	25.4513	25.4128	25.4571	25.4344	25.4619	25.4534
7840000000	26.9995	25.4338	25.375	25.3678	25.342	25.357	25.357	25.3334	25.3628	25.3464	25.4138	25.3992	25.456	25.4526	25.498	25.4947	25.5005	25.4464	25.486	25.4381	25.4363	25.4813	25.4367	25.5125	25.4968	25.5082	25.4867	25.5259	25.4656	25.4666	25.4676	25.4868	25.4868
7930000000	26.8587	25.3299	25.2862	25.2622	25.2191	25.232	25.232	25.2327	25.2399	25.2495	25.2885	25.3136	25.3226	25.3587	25.3858	25.3735	25.4187	25.3649	25.3513	25.3424	25.3184	25.3584	25.3307	25.3979	25.3608	25.391	25.3426	25.3971	25.3633	25.358	25.3425	25.4035	25.3789
8020000000	26.7446	25.2047	25.1505	25.1095	25.0912	25.0608	25.0608	25.0768	25.0946	25.1215	25.1399	25.1584	25.1964	25.2123	25.2461	25.2704	25.2534	25.2401	25.2101	25.1933	25.1877	25.2276	25.2045	25.2523	25.1954	25.2457	25.2071	25.2466	25.2129	25.2287	25.2265	25.2395	25.2187
8110000000	26.5641	25.06	24.958	24.9373	24.9548	24.9318	24.9318	24.8994	24.9313	24.9161	24.9448	24.9702	25.0199	25.0334	25.0901	25.1308	25.0937	25.1222	25.0708	25.0663	25.057	25.0845	25.0978	25.1007	25.0714	25.107	25.0547	25.0895	25.0657	25.1021	25.0924	25.0534	25.0502
8200000000	26.3766	24.8677	24.781	24.78	24.8043	24.7608	24.7608	24.7514	24.7701	24.8547	24.7988	24.841	24.9318	24.9091	24.9482	24.9744	24.9707	24.9683	24.8743	24.931	24.8584	24.9415	24.9531	24.9524	24.8883	24.9951	24.8715	24.9715	24.9491	24.9935	24.9298	24.9237	24.8833
8290000000	26.3106	24.7711	24.7016	24.6772	24.6789	24.6333	24.6333	24.6803	24.6867	24.6909	24.6756	24.7576	24.7685	24.7944	24.8265	24.8582	24.8851	24.8117	24.7726	24.8002	24.7793	24.8382	24.8271	24.7971	24.7917	24.8354	24.7656	24.8528	24.7957	24.8336	24.7938	24.844	24.7883
8380000000	26.3406	24.8302	24.768	24.7382	24.7108	24.6841	24.6841	24.6908	24.7178	24.676	24.7011	24.7825	24.7987	24.8424	24.8402	24.8473	24.8531	24.8686	24.8551	24.8428	24.8001	24.8238	24.8147	24.8931	24.8453	24.8917	24.8917	24.8751	24.8003	24.883	24.8577	24.894	24.8625
8470000000	26.4056	24.8416	24.7851	24.7582	24.7581	24.7296	24.7296	24.7352	24.728	24.7303	24.7403	24.8399	24.8051	24.8812	24.8541	24.8755	24.8782	24.8398	24.8608	24.8629	24.8398	24.8426	24.8657	24.8876	24.8655	24.8804	24.8522	24.8969	24.8521	24.894	24.841	24.8895	24.8373
8560000000	26.3661	24.8141	24.7576	24.7151	24.6849	24.6558	24.6558	24.6847	24.6761	24.7121	24.6874	24.775	24.7813	24.8097	24.8289	24.8396	24.8234	24.8594	24.8198	24.7977	24.7941	24.8477	24.8149	24.8487	24.8433	24.84	24.8262	24.8489	24.8258	24.8416	24.8061	24.8525	24.8101
8650000000	26.2888	24.7029	24.6947	24.6277	24.6405	24.5868	24.5868	24.6076	24.6063	24.638	24.6388	24.66	24.726	24.7184	24.741	24.7524	24.7432	24.7407	24.7512	24.7383	24.711	24.7762	24.7355	24.7744	24.6905	24.7681	24.7035	24.781	24.7611	24.7427	24.705	24.7629	24.7356
8740000000	26.216	24.607	24.535	24.5135	24.4502	24.4375	24.4375	24.4569	24.4552	24.5145	24.5006	24.5766	24.6443	24.6535	24.6052	24.6918	24.6757	24.6734	24.6498	24.61	24.5772	24.6952	24.5862	24.6593	24.6346	24.7007	24.583	24.6636	24.6222	24.6295	24.6109	24.6282	24.6479
8830000000	25.9445	24.4313	24.3515	24.3136	24.2977	24.2549	24.2549	24.3277	24.2808	24.3122	24.3283	24.3493	24.3843	24.4527	24.4304	24.4905	24.4646	24.4329	24.4211	24.4382	24.3624	24.4927	24.4478	24.4343	24.4361	24.4718	24.4201	24.4793	24.4354	24.4481	24.4455	24.4426	24.3966
8920000000	25.8511	24.3021	24.2567	24.2226	24.1587	24.1602	24.1602	24.1947	24.1903	24.2066	24.2346	24.2558	24.2838	24.3059	24.3426	24.3425	24.3544	24.3093	24.3306	24.2834	24.2693	24.3341	24.2975	24.339	24.3001	24.3488	24.2799	24.3422	24.298	24.3438	24.3138	24.3311	24.313
9010000000	25.7547	24.1775	24.1491	24.1368	24.0779	24.068	24.068	24.0957	24.1084	24.1226	24.1564	24.1513	24.1867	24.2254	24.2521	24.2445	24.263	24.2431	24.2233	24.1748	24.1974	24.2506	24.2305	24.2436	24.2193	24.2368	24.2287	24.248	24.2154	24.2343	24.2074	24.2344	24.2224
9100000000	25.7771	24.1864	24.1198	24.1073	24.0632	24.0661	24.0661	24.0929	24.1146	24.1359	24.1095	24.1408	24.1686	24.2143	24.2297	24.2355	24.2852	24.2492	24.2198	24.1909	24.1692	24.2364	24.1995	24.2398	24.2212	24.2381	24.2114	24.2407	24.2096	24.2368	24.208	24.2288	24.217
9190000000	25.7321	24.1839	24.088	24.0972	24.1104	24.0564	24.0564	24.0405	24.1226	24.0934	24.1162	24.0924	24.2144	24.1892	24.2111	24.2413	24.2028	24.2012	24.2263	24.197	24.1617	24.2267	24.2074	24.2325	24.213	24.2589	24.2	24.2301	24.2192	24.22	24.1996	24.2022	24.2065
9280000000	25.7828	24.2162	24.156	24.1417	24.0649	24.043	24.043	24.0122	24.0773	24.1331	24.1359	24.0962	24.2142	24.1739	24.2828	24.2316	24.215	24.1794	24.1947	24.1696	24.2064	24.2181	24.1624	24.1998	24.2478	24.2474	24.181	24.2751	24.195	24.2246	24.2223	24.2323	24.2565
9370000000	25.7087	24.1106	24.0447	24.0157	24.0115	24.0012	24.0012	24.0465	24.0112	24.078	24.0554	24.1228	24.1232	24.1664	24.193	24.1756	24.1831	24.1406	24.1748	24.151	24.1262	24.1863	24.19	24.1276	24.1755	24.1798	24.1099	24.2134	24.1375	24.2283	24.1492	24.1734	24.1743
9460000000	25.576	23.9836	23.9451	23.9536	23.8957	23.8735	23.8735	23.8982	23.8942	23.9126	23.9449	23.9919	24.0193	24.015	24.0533	24.0373	24.0658	24.04	24.0113	23.9859	23.9919	24.0497	24.0385	24.0371	23.9952	24.034	24.0057	24.0455	24.0038	24.0549	24.0111	24.0245	24.0182
9550000000	25.365	23.805	23.7487	23.707	23.6785	23.6716	23.6716	23.6762	23.6986	23.7323	23.7314	23.7518	23.7754	23.8157	23.8214	23.8277	23.826	23.8198	23.7914	23.7751	23.804	23.8146	23.7885	23.8367	23.8145	23.8383	23.8045	23.8587	23.8031	23.8226	23.7939	23.8411	23.7941
9640000000	25.2122	23.6598	23.582	23.5741	23.5594	23.5581	23.5581	23.5589	23.5702	23.5804	23.5866	23.6345	23.652	23.6893	23.6964	23.683	23.6953	23.6701	23.6635	23.6308	23.6281	23.7104	23.6769	23.7129	23.683	23.6676	23.6682	23.7155	23.6883	23.7038	23.6677	23.7118	23.6639
9730000000	25.1046	23.4989	23.4334	23.4572	23.3709	23.3953	23.3953	23.3944	23.4345	23.4512	23.4414	23.4541	23.4873	23.5386	23.5245	23.5383	23.5264	23.5451	23.5229	23.5528	23.5116	23.552	23.5095	23.5897	23.5303	23.5463	23.4962	23.5351	23.5409	23.5642	23.5333	23.573	23.5312
9820000000	25.1103	23.5204	23.4525	23.4652	23.3957	23.4308	23.4308	23.4231	23.4968	23.5304	23.4657	23.4859	23.5872	23.5118	23.5399	23.5564	23.6106	23.5213	23.5622	23.5769	23.4779	23.6013	23.5675	23.5943	23.5977	23.6201	23.5586	23.5402	23.5479	23.6065	23.5862	23.6269	23.5805
9910000000	25.1155	23.6123	23.5173	23.5555	23.458	23.4973	23.4973	23.5112	23.4857	23.5168	23.5777	23.5304	23.6251	23.6173	23.6375	23.6337	23.6506	23.6717	23.6276	23.6055	23.6028	23.6413	23.6439	23.6756	23.5867	23.688	23.6562	23.6401	23.6061	23.659	23.6631	23.5922	23.661
10000000000	25.2081	23.6042	23.5674	23.5168	23.518	23.4975	23.4975	23.4939	23.5426	23.542	23.5465	23.5714	23.6126	23.6044	23.6532	23.6796	23.6516	23.6648	23.6224	23.6279	23.6389	23.6302	23.6029	23.6639	23.6099	23.6757	23.6143	23.6599	23.6494	23.6504	23.6485	23.6642	23.6231

## Sheet: e'_run2
	time /min →
	before Piv2O added	1	2	3	4	5	6	7	8	9	10	11	12	13	14	15	16	17	18	19	20	25	30	35	40	45	50	55	60	65	70	75	80
frequency	e'	e'	e'	e'	e'	e'	e'	e'	e'	e'	e'	e'	e'	e'	e'	e'	e'	e'	e'	e'	e'	e'	e'	e'	e'	e'	e'	e'	e'	e'	e'	e'	e'
1000000000	34.597	33.2094	33.2141	33.0398	33.0081	33.05	33.05	32.9338	33.088	33.1222	33.1967	33.0351	33.1465	33.2188	33.1083	33.3507	33.1713	33.0624	33.19	32.8119	33.0032	32.9031	32.9074	33.0679	33.1079	33.0737	32.9737	33.1447	32.9976	33.05	32.831	32.9545	33.0273
1090000000	34.4628	33.1048	32.9958	33.0222	32.9642	32.9758	32.9758	32.9579	33.0447	33.0017	33.1027	33.0375	33.0695	33.1522	33.1069	33.2299	33.1042	33.007	33.0193	32.8971	32.9855	32.8147	32.8945	32.9881	33.042	33.014	33.0097	33.0377	33.045	33.0621	32.9832	32.9833	33.0572
1180000000	34.2684	32.8305	32.8521	32.9258	32.8671	32.8228	32.8228	32.8121	32.8915	32.8544	32.9266	32.9854	33.1377	32.9266	33.0898	32.9506	32.8702	32.9686	32.8211	32.9737	32.9425	32.6553	32.8557	32.9239	32.9373	32.9902	32.8676	32.8757	32.9308	33.0639	32.863	32.8732	32.9391
1270000000	34.0188	32.6252	32.6837	32.6973	32.7136	32.6864	32.6864	32.6975	32.6536	32.6974	32.8009	32.8189	32.8161	32.7999	32.9594	32.7949	32.7661	32.8387	32.7855	32.8447	32.8081	32.5394	32.6744	32.7321	32.7898	32.9037	32.7364	32.767	32.6747	32.7388	32.7606	32.8	32.7141
1360000000	33.9435	32.5806	32.5325	32.5555	32.5629	32.573	32.573	32.5367	32.559	32.5088	32.6239	32.6243	32.6725	32.7397	32.7331	32.6788	32.6227	32.6047	32.6138	32.61	32.5991	32.4398	32.5849	32.5807	32.6772	32.6638	32.6542	32.6695	32.6353	32.6677	32.6414	32.7159	32.6584
1450000000	33.8842	32.4435	32.4812	32.3385	32.4329	32.4691	32.4691	32.4947	32.4436	32.5141	32.4916	32.5634	32.587	32.6422	32.5735	32.6188	32.5708	32.5007	32.485	32.4363	32.4527	32.3723	32.4565	32.4914	32.6327	32.586	32.5945	32.5585	32.5784	32.6046	32.5027	32.6037	32.6084
1540000000	33.8235	32.3715	32.4262	32.277	32.3518	32.3403	32.3403	32.3497	32.3174	32.397	32.4544	32.4651	32.3778	32.5375	32.4944	32.5389	32.46	32.4341	32.3863	32.2534	32.2517	32.2486	32.3408	32.3988	32.4965	32.5053	32.4756	32.5272	32.4516	32.4803	32.3676	32.4521	32.5659
1630000000	33.6489	32.2376	32.2534	32.1313	32.2194	32.1908	32.1908	32.2364	32.2162	32.2953	32.2806	32.3076	32.3299	32.4278	32.3448	32.4017	32.3629	32.214	32.3265	32.2302	32.1876	32.1045	32.2376	32.2955	32.3546	32.3015	32.3235	32.3386	32.3479	32.4187	32.2934	32.4339	32.3592
1720000000	33.4945	32.1056	32.0478	32.0964	32.0303	31.989	31.989	32.1025	32.1619	32.0992	32.1305	32.1982	32.2422	32.2605	32.3879	32.3102	32.2428	32.2339	32.1459	32.1742	32.2204	32.0511	32.2025	32.1477	32.2666	32.246	32.2316	32.2563	32.2799	32.2386	32.251	32.2856	32.2247
1810000000	33.3363	31.9852	31.9609	31.9862	32.0144	31.9169	31.9169	32.0003	32.1029	32.017	32.0923	32.1219	32.153	32.1947	32.3302	32.1592	32.1322	32.1687	32.1346	32.1679	32.1357	31.9414	32.0965	32.1375	32.1661	32.275	32.1134	32.2255	32.1696	32.1816	32.2015	32.3019	32.147
1900000000	33.2561	31.9167	31.8488	31.8773	31.882	31.8707	31.8707	31.9307	31.9887	31.958	31.9498	32.04	32.0778	32.0993	32.1636	32.0729	32.0975	32.0046	31.9853	31.9925	32.0079	31.8177	31.9983	31.9913	32.0789	32.1295	31.9979	32.125	32.1424	32.117	32.0785	32.1802	32.07
1990000000	33.2323	31.8042	31.8274	31.7145	31.8019	31.7603	31.7603	31.8491	31.8021	31.8325	31.8577	31.8955	31.9205	31.9261	31.9216	31.9753	31.9525	31.903	31.9019	31.8772	31.809	31.7183	31.8496	31.9328	32.0706	31.9789	31.9304	31.9899	31.9699	32.0582	31.9185	31.9898	31.981
2080000000	33.1108	31.5662	31.6965	31.5554	31.5823	31.5577	31.5577	31.6349	31.5588	31.6805	31.6572	31.6776	31.7187	31.7316	31.6897	31.7947	31.7775	31.69	31.7388	31.6144	31.5747	31.5318	31.6191	31.7493	31.911	31.8368	31.732	31.8084	31.8172	31.8811	31.7783	31.7924	31.8283
2170000000	33.08	31.6512	31.6321	31.5774	31.6466	31.5846	31.5846	31.6353	31.5814	31.6761	31.6748	31.7155	31.7328	31.7837	31.7487	31.7863	31.7994	31.682	31.712	31.6602	31.6325	31.5303	31.6702	31.7176	31.8529	31.7922	31.7268	31.7942	31.8126	31.8598	31.7511	31.7557	31.8221
2260000000	32.9705	31.6249	31.551	31.537	31.5855	31.4901	31.4901	31.5387	31.5959	31.5639	31.6013	31.6752	31.7323	31.8074	31.7957	31.7363	31.7034	31.6439	31.6233	31.6159	31.6076	31.4677	31.6418	31.645	31.7683	31.798	31.6901	31.7689	31.7125	31.7943	31.7216	31.8011	31.7835
2350000000	32.9178	31.4794	31.4712	31.5628	31.4966	31.5059	31.5059	31.4916	31.6159	31.5434	31.5969	31.639	31.6376	31.7583	31.7644	31.6656	31.7225	31.6187	31.5534	31.6369	31.6174	31.3839	31.6135	31.5507	31.6405	31.7229	31.6783	31.693	31.7076	31.7184	31.7004	31.7946	31.7324
2440000000	32.786	31.3259	31.3546	31.3938	31.374	31.3251	31.3251	31.3606	31.4233	31.4022	31.4632	31.473	31.5231	31.5804	31.6224	31.5211	31.4782	31.46	31.449	31.4498	31.4647	31.2751	31.457	31.4425	31.5479	31.5837	31.5114	31.5733	31.5143	31.5778	31.5413	31.6151	31.5802
2530000000	32.6464	31.2052	31.2192	31.1914	31.1973	31.178	31.178	31.2453	31.2451	31.2853	31.277	31.3279	31.3741	31.4095	31.3899	31.4011	31.3722	31.3185	31.2939	31.2658	31.2529	31.1705	31.2916	31.3487	31.4429	31.3942	31.3688	31.421	31.4436	31.4563	31.3629	31.4224	31.4379
2620000000	32.5792	31.1445	31.1475	31.094	31.0903	31.122	31.122	31.1534	31.0965	31.1752	31.1679	31.2744	31.2636	31.2697	31.2792	31.2829	31.2916	31.2619	31.2439	31.1801	31.1684	31.0168	31.172	31.2207	31.3505	31.3199	31.3044	31.3218	31.3563	31.3623	31.2824	31.3261	31.3382
2710000000	32.5512	31.1289	31.0994	31.0866	31.077	31.0606	31.0606	31.129	31.087	31.1483	31.1505	31.2064	31.2063	31.2552	31.2158	31.2702	31.2315	31.2089	31.1809	31.1298	31.084	31.0251	31.1353	31.1968	31.2882	31.2648	31.2585	31.27	31.278	31.3322	31.2515	31.2654	31.257
2800000000	32.4573	31.096	31.0659	31.0193	31.0561	31.0264	31.0264	31.0385	31.0698	31.0904	31.1322	31.1685	31.2118	31.2198	31.261	31.2355	31.1769	31.1694	31.129	31.1258	31.0937	30.9564	31.1435	31.1953	31.2689	31.3032	31.1768	31.2539	31.2322	31.2849	31.1988	31.2886	31.2515
2890000000	32.3256	30.9728	30.928	30.9116	30.971	30.9117	30.9117	30.9121	30.996	30.9394	31.031	31.0158	31.0996	31.1051	31.144	31.1582	31.1053	31.0525	31.0083	31.0777	31.09	30.8084	30.9916	31.0225	31.1745	31.2215	31.0799	31.18	31.1158	31.1327	31.0793	31.1995	31.1706
2980000000	32.3084	30.875	30.8385	30.8096	30.8675	30.8296	30.8296	30.8623	30.96	30.8864	30.9556	30.9255	31.022	31.0351	31.0893	31.0422	31.0456	30.9472	30.9884	31.0209	30.9934	30.7643	30.955	31.0158	31.0695	31.1051	30.994	31.0799	31.0599	31.0704	31.0284	31.128	31.0975
3070000000	32.243	30.783	30.8229	30.8109	30.7812	30.7812	30.7812	30.8142	30.8349	30.8471	30.8726	30.9024	30.9339	30.9976	30.9771	30.9759	30.9215	30.8987	30.8999	30.858	30.8751	30.6774	30.8887	30.8944	30.9933	30.9926	30.9426	30.9894	30.9877	31.0058	30.9736	30.9921	30.9952
3160000000	32.2331	30.7756	30.7949	30.7292	30.6942	30.7783	30.7783	30.7288	30.6815	30.8042	30.8267	30.8912	30.8467	30.8763	30.8988	30.9142	30.8718	30.8623	30.8085	30.7636	30.7513	30.6578	30.7773	30.8487	30.9264	30.9112	30.9087	30.9496	30.9688	30.962	30.9544	30.9345	30.9563
3250000000	32.1269	30.7228	30.7037	30.6128	30.5474	30.6165	30.6165	30.6488	30.5963	30.6895	30.6927	30.8002	30.7475	30.7889	30.7802	30.8023	30.7593	30.7154	30.7276	30.6516	30.6574	30.5374	30.7087	30.7743	30.8399	30.7892	30.7777	30.8327	30.8058	30.8524	30.7806	30.8118	30.8985
3340000000	32.0792	30.6801	30.6564	30.6196	30.6085	30.5981	30.5981	30.6198	30.6402	30.6835	30.7063	30.7389	30.7612	30.7717	30.8326	30.786	30.7702	30.7569	30.6972	30.6891	30.6697	30.5203	30.7265	30.7389	30.8335	30.8454	30.7993	30.8294	30.7874	30.8313	30.7261	30.8606	30.8247
3430000000	32.0711	30.6121	30.6253	30.5453	30.625	30.5968	30.5968	30.5921	30.6456	30.6744	30.6556	30.6896	30.76	30.803	30.8296	30.7941	30.724	30.6337	30.6761	30.6882	30.6723	30.5184	30.6752	30.7156	30.7962	30.8109	30.7588	30.8027	30.7459	30.8227	30.7229	30.8463	30.8142
3520000000	31.9265	30.4885	30.5704	30.4557	30.498	30.4521	30.4521	30.4913	30.5249	30.5516	30.5429	30.5776	30.5842	30.7095	30.6788	30.6974	30.6107	30.5843	30.5883	30.6163	30.6163	30.4005	30.5691	30.6067	30.6755	30.7354	30.6263	30.6914	30.6383	30.7034	30.6135	30.7457	30.7084
3610000000	31.9306	30.4923	30.4557	30.4238	30.4203	30.3981	30.3981	30.4616	30.4658	30.4565	30.5043	30.5476	30.566	30.61	30.6003	30.5806	30.5537	30.5218	30.5267	30.5163	30.4707	30.3223	30.4865	30.5382	30.6162	30.6297	30.5662	30.6137	30.5982	30.6228	30.621	30.6224	30.6209
3700000000	31.9151	30.4816	30.4641	30.4211	30.3771	30.3414	30.3414	30.3686	30.3369	30.451	30.465	30.5138	30.5116	30.5097	30.5374	30.4472	30.5118	30.5009	30.4411	30.3994	30.3625	30.2697	30.3859	30.4965	30.5639	30.5037	30.5301	30.5184	30.5524	30.5787	30.5816	30.5549	30.536
3790000000	31.8544	30.3783	30.3982	30.339	30.3487	30.2504	30.2504	30.3372	30.3609	30.4014	30.3842	30.4099	30.4322	30.4875	30.5389	30.4512	30.4863	30.4276	30.4084	30.3696	30.3755	30.2212	30.371	30.4348	30.5292	30.4829	30.4361	30.4954	30.4928	30.5243	30.5286	30.5024	30.5308
3880000000	31.8052	30.3874	30.3477	30.3268	30.3041	30.2453	30.2453	30.2923	30.3239	30.3699	30.3956	30.3983	30.4284	30.4492	30.472	30.473	30.4425	30.3695	30.382	30.3744	30.3247	30.1686	30.3566	30.4172	30.4732	30.4487	30.4104	30.4911	30.4613	30.5063	30.4451	30.506	30.4993
3970000000	31.7746	30.3237	30.2948	30.2617	30.323	30.2711	30.2711	30.2779	30.3846	30.3603	30.3485	30.4363	30.4627	30.4753	30.4873	30.4804	30.426	30.3795	30.3281	30.42	30.3874	30.1953	30.3875	30.3995	30.5395	30.5193	30.4182	30.4809	30.4427	30.5432	30.4578	30.5595	30.4568
4060000000	31.6878	30.2463	30.2618	30.2008	30.2495	30.1789	30.1789	30.2417	30.2459	30.24	30.2048	30.3353	30.3276	30.3598	30.3642	30.3855	30.2794	30.2882	30.2129	30.3067	30.2709	30.0888	30.2702	30.2855	30.3875	30.4135	30.3562	30.3752	30.364	30.3632	30.3824	30.4267	30.3828
4150000000	31.6611	30.2045	30.1633	30.1255	30.1625	30.13	30.13	30.1702	30.1809	30.2231	30.2171	30.2545	30.2514	30.3288	30.32	30.337	30.2857	30.2342	30.1924	30.2486	30.2179	30.0265	30.1753	30.2182	30.2941	30.3211	30.2406	30.2894	30.2858	30.3125	30.2913	30.3351	30.2564
4240000000	31.5996	30.1798	30.1616	30.0718	30.0964	30.0638	30.0638	30.0665	30.1176	30.1314	30.1744	30.2062	30.2142	30.2325	30.1881	30.2562	30.1991	30.2016	30.1527	30.1407	30.1258	29.9292	30.1155	30.1501	30.2673	30.2387	30.2026	30.2372	30.2444	30.2726	30.1929	30.2675	30.2488
4330000000	31.5577	30.143	30.1104	30.0306	29.9884	30.0354	30.0354	30.0544	30.0568	30.1017	30.1125	30.1123	30.1358	30.2023	30.189	30.1885	30.1334	30.1227	30.1677	30.1028	30.0377	29.9173	30.078	30.1316	30.2321	30.1689	30.1616	30.1771	30.1991	30.2146	30.1788	30.2059	30.1703
4420000000	31.5702	30.1122	30.1114	30.0082	30.0339	30.0067	30.0067	30.0816	30.0728	30.0638	30.0988	30.1509	30.1056	30.1859	30.1948	30.1715	30.125	30.1239	30.0813	30.0675	30.0768	29.9214	30.0655	30.1406	30.2292	30.1731	30.1404	30.2107	30.2039	30.2186	30.1552	30.2271	30.181
4510000000	31.4748	30.0619	30.017	29.9893	30.0156	29.9688	29.9688	29.991	30.0446	30.0584	30.047	30.1299	30.1284	30.1654	30.1647	30.1675	30.1156	30.0736	30.0347	30.0738	30.0375	29.8715	30.0571	30.1134	30.1492	30.1269	30.0988	30.1749	30.1094	30.1514	30.1004	30.1711	30.1793
4600000000	31.4749	30.0643	30.006	29.9073	29.9717	29.9762	29.9762	29.9368	29.9765	30.0106	29.9556	30.0679	30.0583	30.1317	30.1509	30.1179	30.0731	30.0339	29.9618	30.0741	30.0121	29.827	29.994	30.0277	30.0937	30.0797	30.03	30.1264	30.0773	30.1229	30.0625	30.1221	30.1214
4690000000	31.4417	29.9526	29.9155	29.9053	29.9002	29.9025	29.9025	29.8555	29.8877	29.9263	29.9402	29.9946	30.0196	30.0363	30.0458	30.0251	30.0296	30.0014	29.9456	29.9655	29.9311	29.7585	29.9368	29.912	30.0313	30.0426	29.9966	30.0594	30.0296	30.0051	29.9759	30.0406	30.0673
4780000000	31.3412	29.8658	29.8788	29.816	29.7972	29.7934	29.7934	29.83	29.8073	29.8545	29.8665	29.9078	29.8919	29.9481	29.9647	29.949	29.9107	29.9148	29.8549	29.8777	29.8561	29.6781	29.8319	29.8804	29.9518	29.962	29.8884	29.9542	29.9358	29.9781	29.9293	29.9353	29.919
4870000000	31.3549	29.905	29.8883	29.823	29.8173	29.7466	29.7466	29.8284	29.8544	29.9141	29.8906	29.9151	29.9127	30.0032	29.9922	30.0117	29.9335	29.8822	29.8816	29.9137	29.7585	29.7448	29.8474	29.899	29.9862	29.9314	29.9067	29.9625	29.9401	29.9922	29.9333	29.9788	29.8985
4960000000	31.2918	29.8076	29.7981	29.7347	29.7216	29.6702	29.6702	29.7515	29.7334	29.7852	29.8098	29.8074	29.8124	29.887	29.8658	29.861	29.8516	29.8438	29.7972	29.766	29.6979	29.6133	29.787	29.7928	29.9056	29.8634	29.8327	29.855	29.8483	29.8964	29.8344	29.8655	29.8449
5050000000	31.3054	29.8401	29.8285	29.7288	29.7602	29.7804	29.7804	29.7649	29.8002	29.8269	29.7905	29.8624	29.8714	29.8885	29.9185	29.9067	29.8806	29.8514	29.8003	29.8362	29.7863	29.6339	29.8031	29.8017	29.9001	29.9139	29.8425	29.9164	29.8704	29.9363	29.852	29.9265	29.8891
5140000000	31.2252	29.7962	29.7349	29.6962	29.7169	29.7461	29.7461	29.6833	29.7818	29.7704	29.757	29.8323	29.789	29.8735	29.8046	29.8324	29.8263	29.8202	29.7614	29.7847	29.8119	29.6109	29.7991	29.7621	29.8274	29.8537	29.7188	29.8592	29.7856	29.855	29.856	29.8531	29.8756
5230000000	31.2035	29.7443	29.7061	29.6747	29.6809	29.6747	29.6747	29.6713	29.7116	29.7324	29.7149	29.7535	29.7934	29.8071	29.8303	29.8281	29.7792	29.7771	29.6971	29.731	29.7268	29.5734	29.7318	29.7061	29.7933	29.8604	29.6954	29.7634	29.7104	29.7878	29.8003	29.7969	29.8126
5320000000	31.1549	29.6829	29.6546	29.6315	29.5925	29.5861	29.5861	29.5729	29.5951	29.658	29.6424	29.676	29.7068	29.7295	29.7407	29.7172	29.7093	29.6837	29.6518	29.6322	29.6578	29.4971	29.6384	29.6391	29.7373	29.7321	29.7027	29.7255	29.7228	29.7181	29.67	29.7099	29.7516
5410000000	31.1627	29.686	29.6321	29.6016	29.6024	29.5254	29.5254	29.6028	29.6008	29.6253	29.6236	29.6695	29.7257	29.7157	29.7862	29.7312	29.7293	29.6816	29.6576	29.6195	29.5527	29.4843	29.5819	29.669	29.7598	29.7136	29.7143	29.7006	29.7203	29.7702	29.6906	29.7615	29.7098
5500000000	31.1124	29.6433	29.6082	29.5669	29.5308	29.5215	29.5215	29.5339	29.5506	29.5982	29.5763	29.6425	29.6483	29.6865	29.7172	29.7005	29.6842	29.6161	29.6078	29.6153	29.5471	29.4227	29.5616	29.6305	29.6938	29.6925	29.6427	29.6814	29.6929	29.7262	29.6503	29.72	29.7133
5590000000	31.0675	29.6352	29.5891	29.5278	29.5176	29.4722	29.4722	29.531	29.5312	29.5645	29.5729	29.6202	29.6417	29.6755	29.7117	29.6802	29.632	29.5823	29.5677	29.5637	29.5384	29.4069	29.5666	29.5601	29.6656	29.6488	29.6021	29.6928	29.6581	29.6572	29.6063	29.6921	29.6478
5680000000	31.0431	29.5901	29.5162	29.4595	29.5072	29.4662	29.4662	29.4995	29.5154	29.5437	29.5651	29.5821	29.577	29.6746	29.6697	29.6439	29.6203	29.5645	29.5498	29.5616	29.5177	29.3767	29.5812	29.5122	29.6347	29.6806	29.5924	29.647	29.5848	29.6144	29.6057	29.6211	29.6359
5770000000	31.0487	29.5887	29.5319	29.4552	29.489	29.4522	29.4522	29.4611	29.4788	29.5538	29.5272	29.5476	29.5669	29.6007	29.6233	29.6327	29.5859	29.5309	29.5254	29.5144	29.526	29.3566	29.529	29.5214	29.5987	29.6428	29.5495	29.6165	29.5804	29.5971	29.6016	29.6224	29.6124
5860000000	30.9999	29.5262	29.4875	29.4118	29.3937	29.3865	29.3865	29.4195	29.4337	29.4763	29.4648	29.5026	29.5323	29.5712	29.5679	29.5925	29.5474	29.488	29.4849	29.4623	29.4302	29.2874	29.444	29.4914	29.5532	29.5787	29.5069	29.5462	29.5355	29.5519	29.5388	29.5579	29.5414
5950000000	30.9587	29.4484	29.4348	29.3924	29.3598	29.3166	29.3166	29.3873	29.3652	29.4104	29.4451	29.4404	29.4802	29.4977	29.5311	29.4875	29.4573	29.4238	29.3992	29.3804	29.3465	29.187	29.3703	29.3831	29.5156	29.4609	29.4517	29.4831	29.5069	29.466	29.5317	29.4925	29.4864
6040000000	30.8762	29.402	29.3687	29.335	29.2993	29.2062	29.2062	29.309	29.3298	29.3339	29.3638	29.3812	29.3997	29.4469	29.4442	29.4512	29.434	29.39	29.3197	29.3072	29.3291	29.1743	29.3161	29.3733	29.4549	29.4281	29.3855	29.4093	29.4281	29.4598	29.4223	29.4893	29.4162
6130000000	30.9065	29.4329	29.3588	29.3336	29.3253	29.2835	29.2835	29.3199	29.3243	29.3678	29.3368	29.4202	29.4211	29.4506	29.4552	29.449	29.4094	29.3603	29.3623	29.3601	29.3248	29.1943	29.3641	29.3821	29.4824	29.4627	29.4184	29.4509	29.424	29.4589	29.4047	29.4842	29.4387
6220000000	30.8265	29.3609	29.2883	29.2755	29.2174	29.2857	29.2857	29.2991	29.2298	29.2714	29.3127	29.3711	29.3773	29.4053	29.3797	29.3843	29.3973	29.2953	29.3043	29.3457	29.2889	29.1395	29.2764	29.2702	29.4227	29.4374	29.3604	29.3879	29.4011	29.394	29.3673	29.3784	29.3744
6310000000	30.794	29.3459	29.2653	29.2634	29.2506	29.2197	29.2197	29.2217	29.2531	29.3118	29.3417	29.3601	29.3725	29.3704	29.4201	29.4119	29.366	29.2925	29.3362	29.3102	29.2774	29.1556	29.2994	29.2778	29.3675	29.4362	29.3404	29.3274	29.3694	29.3625	29.3226	29.3252	29.329
6400000000	30.742	29.3039	29.2751	29.2322	29.2083	29.2202	29.2202	29.2302	29.2208	29.2353	29.2626	29.2796	29.3532	29.301	29.3505	29.3329	29.3124	29.2798	29.2611	29.277	29.2196	29.0927	29.2765	29.2414	29.3247	29.3393	29.2867	29.3001	29.3316	29.3135	29.3019	29.3141	29.3211
6490000000	30.7496	29.2396	29.2192	29.1387	29.0942	29.1312	29.1312	29.1399	29.1343	29.1654	29.1702	29.2095	29.2284	29.2803	29.2767	29.2467	29.2665	29.1967	29.1293	29.1322	29.1473	29.0156	29.1575	29.1754	29.2792	29.2452	29.2549	29.2268	29.2413	29.2627	29.2401	29.257	29.2303
6580000000	30.6867	29.1809	29.1706	29.087	29.051	29.0375	29.0375	29.1142	29.1116	29.0957	29.1188	29.2	29.1968	29.2199	29.2426	29.2107	29.2033	29.1476	29.1016	29.056	29.1051	28.9752	29.0941	29.1277	29.2349	29.1682	29.1774	29.1801	29.1861	29.2114	29.2015	29.2092	29.1793
6670000000	30.6951	29.2399	29.1971	29.1355	29.1118	29.1093	29.1093	29.1218	29.1228	29.1593	29.1363	29.207	29.2083	29.2465	29.2363	29.2539	29.2401	29.1734	29.1518	29.1556	29.1715	28.9986	29.1695	29.18	29.2731	29.2178	29.2269	29.2588	29.2458	29.2538	29.2325	29.2502	29.2555
6760000000	30.6675	29.1616	29.1726	29.1164	29.1152	29.0863	29.0863	29.132	29.0675	29.1255	29.152	29.1658	29.1723	29.2332	29.2501	29.2345	29.2387	29.1199	29.1266	29.1478	29.1559	28.9426	29.1516	29.1409	29.2181	29.2743	29.1871	29.2389	29.26	29.2125	29.164	29.1982	29.2109
6850000000	30.5954	29.1232	29.1038	29.0162	29.0603	29.0431	29.0431	29.0198	29.0545	29.0932	29.0886	29.1125	29.1431	29.1912	29.0905	29.1778	29.1758	29.0426	29.0869	29.041	29.1143	28.8703	29.1145	29.073	29.1863	29.1741	29.0964	29.1452	29.1641	29.1201	29.0776	29.1263	29.1613
6940000000	30.6156	29.1138	29.0523	29.0041	29.0077	29.0132	29.0132	28.9805	29.0081	29.0237	29.0836	29.1002	29.1133	29.1179	29.1439	29.1478	29.0922	29.042	29.0794	29.0458	29.0285	28.8826	29.0468	29.0355	29.1114	29.1382	29.0907	29.1084	29.1179	29.0773	29.0994	29.145	29.1138
7030000000	30.5979	29.0631	29.0421	29.0159	28.9606	28.9415	28.9415	28.9926	29.0067	28.9976	29.0198	29.0346	29.1302	29.0801	29.1117	29.0817	29.0722	29.045	29.0048	28.9664	28.9644	28.8891	28.9655	29.0294	29.1152	29.0905	29.0599	29.0706	29.0992	29.0852	29.1315	29.089	29.0426
7120000000	30.5254	29.058	28.9854	28.9557	28.9518	28.9543	28.9543	28.9643	28.9896	28.9129	28.9619	29.0283	29.048	29.07	29.0528	29.0581	28.9959	28.9669	28.9465	28.9108	28.9505	28.7745	28.9044	28.9476	29.0284	29.0238	29.0188	29.0047	29.0195	29.0899	29.0689	29.0884	28.9898
7210000000	30.58	29.1131	28.9812	28.9531	28.9538	28.9495	28.9495	28.9626	28.9956	28.9745	29.0165	29.0357	29.061	29.1011	29.0826	29.0703	29.0477	29.0266	28.9628	28.9791	28.9711	28.8253	28.9611	29.0166	29.0813	29.0697	29.0339	29.0652	29.0685	29.0954	29.0649	29.1038	29.0696
7300000000	30.4964	28.9665	28.9493	28.8903	28.911	28.8796	28.8796	28.8751	28.8868	28.9131	28.9347	28.953	29.002	29.0357	29.0378	29.0383	28.9719	28.9711	28.9128	28.9589	28.9121	28.7471	28.9129	28.9148	29.0134	29.0147	28.9523	29.0382	28.9709	28.9978	28.923	28.9984	29.0103
7390000000	30.4452	28.9449	28.9176	28.8683	28.8646	28.8412	28.8412	28.8472	28.8377	28.9428	28.8962	28.9446	28.9685	28.9723	28.9286	29.0252	28.9044	28.8835	28.8835	28.8872	28.8814	28.6781	28.8908	28.8853	29.0107	28.9851	28.8967	28.9778	28.9677	28.9776	28.9184	28.9697	28.9581
7480000000	30.4637	28.9568	28.8863	28.8518	28.8384	28.8378	28.8378	28.8664	28.875	28.8783	28.8533	28.9183	28.9469	28.9621	28.9833	28.965	28.9387	28.8938	28.8924	28.8892	28.8649	28.7083	28.8801	28.888	28.939	28.9624	28.9092	28.945	28.9438	28.9761	28.9206	28.9769	28.9288
7570000000	30.4402	28.9412	28.9017	28.7795	28.7935	28.73	28.73	28.8335	28.8171	28.7898	28.8446	28.9164	28.9074	28.944	28.9513	28.8697	28.9067	28.858	28.8101	28.8441	28.7848	28.6782	28.8111	28.8145	28.9183	28.9027	28.9297	28.8845	28.9025	28.8985	28.9608	28.9462	28.886
7660000000	30.3908	28.9039	28.8563	28.816	28.7718	28.7538	28.7538	28.8351	28.7631	28.7626	28.8356	28.7957	28.818	28.9116	28.8721	28.8423	28.8857	28.8234	28.7905	28.7378	28.7701	28.6586	28.7271	28.8631	28.8552	28.897	28.8667	28.881	28.8556	28.9005	28.9297	28.9532	28.8089
7750000000	30.3542	28.8482	28.8151	28.7613	28.7459	28.7309	28.7309	28.7557	28.739	28.7699	28.7736	28.8061	28.8775	28.8615	28.8735	28.8252	28.7928	28.8158	28.7682	28.7531	28.7371	28.6615	28.747	28.7732	28.9031	28.9043	28.8106	28.8557	28.7899	28.8129	28.7996	28.8551	28.8005
7840000000	30.4034	28.8724	28.8234	28.7468	28.7463	28.7332	28.7332	28.7521	28.7638	28.8026	28.7784	28.861	28.8584	28.8514	28.8679	28.9251	28.8433	28.823	28.7959	28.8004	28.8122	28.5965	28.7626	28.7819	28.8986	28.8851	28.8126	28.852	28.8585	28.8852	28.8071	28.8803	28.84
7930000000	30.3798	28.8046	28.7301	28.7095	28.6888	28.692	28.692	28.7062	28.7483	28.7474	28.7626	28.8167	28.8476	28.8303	28.8467	28.8651	28.808	28.7558	28.7357	28.7942	28.7262	28.585	28.7055	28.7454	28.8551	28.8782	28.7781	28.8133	28.8191	28.8104	28.7819	28.8049	28.8396
8020000000	30.3683	28.8023	28.7504	28.6925	28.7213	28.6909	28.6909	28.6841	28.7035	28.7411	28.733	28.775	28.8239	28.8091	28.8217	28.8296	28.7848	28.7252	28.7356	28.7208	28.7314	28.5742	28.7289	28.7363	28.8333	28.8113	28.758	28.804	28.7539	28.7884	28.7725	28.8016	28.7875
8110000000	30.2939	28.7595	28.7017	28.6877	28.6726	28.6335	28.6335	28.6383	28.6776	28.6642	28.7191	28.7137	28.7616	28.7724	28.7711	28.7495	28.7086	28.7552	28.6643	28.6712	28.6734	28.5081	28.6544	28.6784	28.712	28.7611	28.7101	28.7299	28.7536	28.744	28.7267	28.7609	28.7119
8200000000	30.1882	28.6507	28.6178	28.6121	28.5997	28.5149	28.5149	28.6119	28.6203	28.6168	28.5941	28.5904	28.7097	28.7594	28.6377	28.6543	28.6144	28.6366	28.6132	28.5576	28.5986	28.3847	28.5602	28.6051	28.6129	28.6745	28.6022	28.629	28.6845	28.6686	28.6775	28.7242	28.6387
8290000000	30.3278	28.7148	28.6839	28.6301	28.6099	28.6145	28.6145	28.625	28.6293	28.675	28.6677	28.6707	28.7695	28.8419	28.7145	28.6955	28.7043	28.6954	28.7117	28.6093	28.618	28.5292	28.675	28.6487	28.753	28.7417	28.6936	28.7151	28.7264	28.7666	28.7019	28.78	28.6851
8380000000	30.3239	28.7016	28.6872	28.6569	28.6594	28.6088	28.6088	28.6335	28.6525	28.6571	28.6835	28.7219	28.6852	28.7617	28.6959	28.734	28.7061	28.6906	28.6566	28.657	28.6731	28.5162	28.668	28.6723	28.7836	28.7358	28.6832	28.7502	28.7258	28.7457	28.68	28.7419	28.6837
8470000000	30.2929	28.6845	28.6377	28.5867	28.5844	28.5268	28.5268	28.6055	28.5859	28.5694	28.6138	28.6302	28.6832	28.6722	28.7358	28.7635	28.6382	28.669	28.6157	28.6207	28.6273	28.4767	28.6141	28.6122	28.7294	28.7065	28.6254	28.6991	28.7076	28.7116	28.6534	28.6768	28.673
8560000000	30.2219	28.6355	28.5838	28.5476	28.5355	28.5185	28.5185	28.5457	28.5687	28.5684	28.5811	28.5999	28.6632	28.6393	28.6656	28.6624	28.618	28.5886	28.595	28.5576	28.5676	28.4291	28.5515	28.5666	28.6687	28.6403	28.6013	28.6504	28.6366	28.6267	28.6094	28.6581	28.64
8650000000	30.145	28.5841	28.5419	28.4805	28.4201	28.4782	28.4782	28.4947	28.4694	28.5282	28.537	28.5049	28.6195	28.629	28.6116	28.5773	28.5636	28.5143	28.5103	28.4537	28.477	28.3646	28.5232	28.492	28.5208	28.5626	28.5524	28.5644	28.5746	28.5536	28.5844	28.5624	28.5153
8740000000	30.2015	28.5753	28.5508	28.5061	28.4056	28.49	28.49	28.5691	28.511	28.503	28.5017	28.5485	28.5726	28.609	28.5953	28.5182	28.5272	28.5837	28.525	28.49	28.5172	28.3313	28.4628	28.4706	28.5719	28.5758	28.4765	28.6442	28.5852	28.575	28.5712	28.588	28.4913
8830000000	30.1249	28.6114	28.5059	28.5154	28.4574	28.4682	28.4682	28.5438	28.5208	28.5592	28.5261	28.5612	28.5851	28.6051	28.6178	28.5984	28.5564	28.515	28.5137	28.4719	28.4624	28.3647	28.4999	28.4794	28.5868	28.578	28.546	28.5655	28.5786	28.596	28.518	28.5758	28.5171
8920000000	30.1645	28.6189	28.5443	28.492	28.4499	28.4501	28.4501	28.461	28.4553	28.5288	28.4918	28.5464	28.5658	28.5836	28.5848	28.5612	28.519	28.5191	28.5366	28.5112	28.5052	28.3111	28.4715	28.5156	28.5869	28.5652	28.5283	28.5754	28.577	28.5751	28.5248	28.5625	28.5655
9010000000	30.1478	28.5704	28.5075	28.4507	28.4437	28.4032	28.4032	28.4287	28.4598	28.4826	28.4979	28.5313	28.5407	28.5761	28.5693	28.5905	28.5286	28.5012	28.4735	28.5048	28.4838	28.3221	28.4711	28.4932	28.578	28.5346	28.4801	28.5526	28.5127	28.5884	28.4962	28.5565	28.5669
9100000000	30.1566	28.5295	28.5043	28.4192	28.4113	28.43	28.43	28.4126	28.4187	28.4685	28.457	28.4859	28.5753	28.5305	28.5195	28.5291	28.5362	28.4677	28.4526	28.4533	28.4219	28.3172	28.4092	28.4443	28.5496	28.5258	28.4716	28.5415	28.5368	28.5181	28.489	28.5078	28.5461
9190000000	30.0666	28.5124	28.4352	28.3571	28.3795	28.3608	28.3608	28.3786	28.3685	28.389	28.4187	28.4247	28.4392	28.4705	28.452	28.4455	28.4682	28.4479	28.3979	28.3625	28.371	28.2857	28.3486	28.3664	28.4603	28.4688	28.4435	28.4523	28.4375	28.443	28.4794	28.5045	28.4393
9280000000	30.0821	28.4602	28.4462	28.3411	28.3369	28.301	28.301	28.4096	28.3892	28.4298	28.3875	28.3731	28.3752	28.4098	28.3891	28.3812	28.3598	28.4645	28.367	28.3405	28.3304	28.2119	28.279	28.3207	28.4395	28.3969	28.3865	28.3875	28.4182	28.5138	28.4031	28.506	28.3834
9370000000	30.0739	28.4441	28.3022	28.2859	28.2787	28.3349	28.3349	28.3191	28.3758	28.2857	28.325	28.4381	28.4152	28.4401	28.3826	28.431	28.3437	28.4316	28.3937	28.3062	28.3398	28.1636	28.2463	28.3224	28.457	28.3883	28.3574	28.3655	28.3973	28.4254	28.4041	28.4333	28.3674
9460000000	30.0331	28.3668	28.359	28.3192	28.2792	28.2988	28.2988	28.2838	28.3192	28.3402	28.3564	28.3562	28.3897	28.4618	28.413	28.4209	28.3864	28.349	28.3536	28.3145	28.3126	28.154	28.3365	28.3125	28.4473	28.4246	28.3518	28.413	28.3562	28.4055	28.3707	28.4093	28.3768
9550000000	30.012	28.3824	28.3533	28.2958	28.2759	28.2632	28.2632	28.2605	28.2933	28.3168	28.3365	28.3853	28.3857	28.3915	28.3885	28.4182	28.3531	28.3344	28.2978	28.3201	28.3009	28.129	28.2878	28.3352	28.3897	28.3967	28.3411	28.3657	28.3397	28.3811	28.3278	28.3783	28.3465
9640000000	30.0085	28.3524	28.3207	28.2828	28.251	28.231	28.231	28.2722	28.2459	28.2727	28.3045	28.3269	28.3232	28.374	28.3905	28.3953	28.333	28.3115	28.3269	28.3097	28.2865	28.1221	28.27	28.29	28.3793	28.3716	28.328	28.3771	28.3446	28.3838	28.3189	28.3568	28.3475
9730000000	29.9806	28.2714	28.2965	28.1696	28.1528	28.2079	28.2079	28.225	28.2302	28.2163	28.2932	28.2996	28.3487	28.3285	28.3184	28.3156	28.3022	28.3035	28.2508	28.2813	28.2568	28.1267	28.2356	28.218	28.3429	28.3435	28.2454	28.3189	28.315	28.2705	28.3229	28.3094	28.3127
9820000000	29.9436	28.3411	28.241	28.2264	28.1742	28.1721	28.1721	28.151	28.167	28.2327	28.25	28.2561	28.3891	28.3279	28.2891	28.26	28.2475	28.2426	28.2254	28.1692	28.2959	27.982	28.1605	28.1496	28.3508	28.2868	28.2455	28.3681	28.2914	28.318	28.2912	28.2716	28.2229
9910000000	30.0937	28.3857	28.3253	28.2697	28.2774	28.2516	28.2516	28.2657	28.2638	28.2969	28.2953	28.3398	28.351	28.3695	28.4015	28.3505	28.405	28.3207	28.271	28.2382	28.2946	28.1306	28.2333	28.2495	28.4278	28.3591	28.3577	28.3632	28.3535	28.3652	28.3985	28.36	28.3154
10000000000	29.8717	28.2673	28.2125	28.1766	28.1536	28.1609	28.1609	28.1724	28.1696	28.1684	28.2205	28.2136	28.2275	28.278	28.2199	28.2917	28.2253	28.2277	28.2134	28.1365	28.1812	28.0205	28.2118	28.1762	28.2667	28.2475	28.2185	28.2481	28.2318	28.2498	28.2494	28.2393	28.2034

## Sheet: e'_run3
	time /min →
	before Piv2O added	1	2	3	4	5	6	7	8	9	10	11	12	13	14	15	16	17	18	19	20	25	30	35	40	45	50	55	60	65	70	75	80
frequency	e'	e'	e'	e'	e'	e'	e'	e'	e'	e'	e'	e'	e'	e'	e'	e'	e'	e'	e'	e'	e'	e'	e'	e'	e'	e'	e'	e'	e'	e'	e'	e'	e'
1000000000	34.5752	33.038	33.1079	32.8033	32.9725	33.0214	33.0214	32.886	32.9023	32.9972	32.965	32.9794	33.0556	32.9824	33.0621	33.0284	32.9935	33.1368	33.26	33.1002	32.9855	33.0923	32.9332	32.7761	33.0535	33.0556	32.9005	33.0933	32.9084	33.0425	32.9344	32.8583	33.0069
1090000000	34.4958	32.756	32.8898	32.835	32.8003	32.8636	32.8636	32.8865	32.8142	32.7958	32.8841	32.829	32.9773	32.9662	33.0452	33.0547	33.0206	33.0672	33.0559	32.9234	32.9635	32.9954	32.9403	32.9743	32.9638	33.0021	32.8612	32.9567	32.8947	32.9716	32.9645	32.8836	32.9292
1180000000	34.4671	32.7808	32.7867	32.8376	32.8467	32.7799	32.7799	32.782	32.8254	32.6933	32.8274	32.7226	32.8393	32.9476	33.0187	32.9595	33.0072	32.8973	32.8616	32.9643	32.9464	32.911	32.9675	33.0573	33.0225	32.8881	32.9477	32.7877	32.8758	32.8401	32.9576	32.8829	32.9615
1270000000	34.5337	32.6692	32.6572	32.803	32.7586	32.6895	32.6895	32.8351	32.6169	32.7634	32.7878	32.7079	32.8295	32.872	33.0061	32.9675	33.0366	32.8543	32.8299	32.8864	32.8792	32.9089	32.8747	33.0908	32.9435	32.8873	32.9633	32.7972	32.9871	32.7969	32.8975	32.848	32.9162
1360000000	34.2257	32.527	32.597	32.5762	32.5892	32.5149	32.5149	32.5464	32.5124	32.562	32.5919	32.6326	32.6586	32.7477	32.8106	32.7887	32.7447	32.7305	32.7222	32.776	32.6685	32.7532	32.7071	32.7764	32.7603	32.7506	32.725	32.6854	32.7683	32.6604	32.7116	32.7073	32.7899
1450000000	33.9912	32.3155	32.3952	32.3688	32.3092	32.3245	32.3245	32.362	32.3755	32.3748	32.4183	32.4371	32.5415	32.5072	32.5858	32.608	32.536	32.6331	32.5855	32.5448	32.5089	32.5848	32.4578	32.4906	32.4552	32.5983	32.5389	32.51	32.6198	32.5698	32.5564	32.5708	32.5084
1540000000	33.8241	32.1026	32.232	32.2557	32.1956	32.2212	32.2212	32.1142	32.2276	32.171	32.2483	32.3256	32.2896	32.3951	32.3581	32.3416	32.362	32.4625	32.4115	32.4106	32.3211	32.4007	32.3003	32.2525	32.2918	32.4597	32.3303	32.3068	32.3897	32.3846	32.4114	32.325	32.2535
1630000000	33.7489	32.1347	32.2082	32.1753	32.1474	32.1336	32.1336	32.0881	32.2104	32.1328	32.2462	32.2467	32.258	32.314	32.3169	32.4082	32.4057	32.3845	32.3437	32.3269	32.2952	32.3689	32.3199	32.3797	32.3435	32.3887	32.3384	32.3904	32.3686	32.4091	32.3613	32.378	32.3556
1720000000	33.7207	32.075	32.1762	32.0615	32.0742	32.0418	32.0418	32.0264	32.1403	32.0561	32.1675	32.0762	32.2624	32.313	32.3997	32.3243	32.3768	32.264	32.409	32.2325	32.2519	32.3567	32.312	32.3836	32.4405	32.3745	32.3334	32.3285	32.3956	32.3024	32.2975	32.3578	32.3307
1810000000	33.6151	31.8922	32.0215	31.9895	32.0602	31.9433	31.9433	32.0126	31.9954	31.9542	32.1039	31.9741	32.1055	32.2073	32.2242	32.2811	32.2546	32.1059	32.2865	32.0771	32.1255	32.368	32.1564	32.3429	32.3194	32.208	32.2111	32.2076	32.3495	32.2607	32.2312	32.2804	32.343
1900000000	33.4781	31.8251	31.9259	31.8738	31.8826	31.8544	31.8544	31.9031	31.8474	31.8631	31.9612	31.899	31.9708	32.0916	32.0869	32.1154	32.1337	32.0676	32.1264	32.0282	32.0425	32.1624	32.0599	32.1365	32.1217	32.1191	32.1409	32.077	32.2014	32.1037	32.1361	32.153	32.1452
1990000000	33.3456	31.6474	31.7663	31.6794	31.6654	31.7382	31.7382	31.6506	31.7144	31.7544	31.7395	31.8621	31.83	31.9262	31.9665	31.9483	31.9293	31.9614	31.8437	31.8534	31.8945	31.9343	31.8815	31.8986	31.9339	32.033	31.9552	31.9435	32.0033	31.9555	31.9533	31.9539	31.9064
2080000000	33.2835	31.5634	31.5776	31.5315	31.4933	31.5526	31.5526	31.4633	31.5835	31.5771	31.5533	31.7058	31.6484	31.7528	31.7587	31.8188	31.7824	31.7787	31.6601	31.7156	31.719	31.7561	31.6877	31.6698	31.775	31.8603	31.8343	31.8148	31.8349	31.7915	31.8247	31.7601	31.6729
2170000000	33.1681	31.4842	31.5452	31.4936	31.4936	31.5144	31.5144	31.4054	31.5239	31.5436	31.5594	31.6326	31.6364	31.6446	31.7595	31.8144	31.7648	31.7593	31.6632	31.6712	31.6716	31.7234	31.6987	31.7287	31.7526	31.7759	31.7553	31.721	31.826	31.7927	31.8229	31.75	31.7227
2260000000	33.042	31.469	31.5449	31.4742	31.471	31.42	31.42	31.4609	31.5304	31.4302	31.5446	31.5444	31.6279	31.641	31.7082	31.6851	31.7522	31.6516	31.6742	31.6778	31.6441	31.7663	31.6897	31.7683	31.6925	31.7016	31.7115	31.7457	31.8319	31.7318	31.7532	31.7844	31.7583
2350000000	32.9596	31.4103	31.475	31.4391	31.4276	31.3526	31.3526	31.4873	31.4713	31.3631	31.509	31.5072	31.4874	31.6118	31.62	31.6742	31.684	31.5986	31.6475	31.5658	31.5835	31.75	31.6545	31.6894	31.7465	31.6993	31.6544	31.6145	31.7082	31.6782	31.6513	31.6602	31.721
2440000000	32.9783	31.3112	31.3736	31.3214	31.2578	31.2509	31.2509	31.3177	31.3076	31.2924	31.4047	31.3394	31.4396	31.5062	31.5385	31.5125	31.5921	31.5157	31.4871	31.4876	31.4566	31.5874	31.4775	31.53	31.6413	31.5937	31.5377	31.5434	31.6031	31.5374	31.602	31.5498	31.5978
2530000000	32.7967	31.1883	31.2558	31.1929	31.1605	31.1746	31.1746	31.2134	31.2289	31.2381	31.2664	31.3118	31.3364	31.3493	31.4345	31.486	31.4556	31.4468	31.3634	31.3634	31.3742	31.4203	31.3621	31.4251	31.4622	31.4818	31.4279	31.4481	31.4988	31.438	31.5135	31.4408	31.4593
2620000000	32.7546	31.1155	31.1384	31.1313	31.1463	31.1177	31.1177	31.0346	31.1144	31.1998	31.174	31.2736	31.27	31.2866	31.3572	31.4143	31.3172	31.3622	31.3552	31.2891	31.275	31.3377	31.2927	31.4003	31.322	31.4347	31.3816	31.3914	31.4488	31.4063	31.4133	31.3636	31.3588
2710000000	32.6036	31.016	31.0295	31.0126	31.0041	31.0087	31.0087	30.9566	31.0352	31.0118	31.0629	31.1317	31.1172	31.1469	31.26	31.2808	31.2633	31.2419	31.1685	31.1612	31.1075	31.1709	31.1835	31.2657	31.2189	31.2776	31.2743	31.2425	31.2701	31.2691	31.3079	31.3007	31.2376
2800000000	32.5967	30.9804	31.0683	31.0201	30.9481	31.0021	31.0021	30.9794	31.0112	30.9605	31.0722	31.0704	31.1476	31.1785	31.2582	31.2255	31.2613	31.2423	31.1977	31.1816	31.1279	31.2303	31.1586	31.2693	31.2622	31.2893	31.2488	31.2405	31.2504	31.2604	31.2645	31.2655	31.2828
2890000000	32.616	30.9574	31.0091	30.9976	30.9218	31.002	31.002	30.9857	31.0231	30.9158	31.074	31.0096	31.0549	31.1168	31.2126	31.2014	31.2163	31.1277	31.1913	31.1335	31.1926	31.2418	31.1848	31.2132	31.2731	31.2294	31.1851	31.2253	31.2626	31.1681	31.2378	31.2829	31.2208
2980000000	32.4473	30.9041	30.956	30.8584	30.8378	30.8566	30.8566	30.8648	30.9058	30.8634	30.9719	30.939	30.9814	31.1039	31.1344	31.0958	31.1393	31.0602	31.1438	31.0765	31.0934	31.1141	31.0276	31.1619	31.229	31.0988	31.0994	31.1347	31.1645	31.083	31.1224	31.1275	31.1174
3070000000	32.4041	30.7629	30.824	30.7946	30.734	30.7519	30.7519	30.7458	30.7807	30.7454	30.821	30.8451	30.9009	30.923	31.009	31.0015	30.9985	30.9704	30.968	30.9371	30.9259	31.0012	30.9326	31.0253	31.0134	31.034	31.0138	31.0183	31.0503	31.0105	31.0315	31.0168	30.9835
3160000000	32.3408	30.7238	30.7636	30.7109	30.6268	30.6865	30.6865	30.6448	30.6638	30.6794	30.7298	30.7724	30.8722	30.7815	30.876	30.9481	30.9349	30.9356	30.8933	30.8373	30.8315	30.9118	30.809	30.9226	30.8912	31.0175	30.9316	30.9927	30.9594	30.9073	30.9664	30.9289	30.9324
3250000000	32.3151	30.6391	30.6795	30.6153	30.5904	30.5852	30.5852	30.5486	30.6318	30.6552	30.6325	30.723	30.8126	30.7337	30.8175	30.8603	30.8472	30.8298	30.7872	30.7623	30.7341	30.8083	30.7467	30.857	30.839	30.8846	30.8716	30.8578	30.8948	30.843	30.8875	30.8317	30.8646
3340000000	32.2427	30.6109	30.6572	30.6269	30.5784	30.5633	30.5633	30.5711	30.5883	30.5866	30.6727	30.6282	30.7127	30.7704	30.8165	30.8024	30.8314	30.8309	30.762	30.7377	30.739	30.801	30.7374	30.8293	30.8412	30.8521	30.8513	30.8205	30.8559	30.8374	30.8516	30.8352	30.8452
3430000000	32.1602	30.5892	30.6142	30.5759	30.5328	30.5725	30.5725	30.5476	30.5921	30.5904	30.6541	30.6279	30.6864	30.8018	30.8068	30.76	30.8395	30.839	30.7373	30.7604	30.7686	30.8403	30.8012	30.8228	30.8614	30.8217	30.7766	30.7668	30.8303	30.831	30.8684	30.8341	30.8284
3520000000	32.1059	30.5116	30.5821	30.5203	30.4521	30.477	30.477	30.4476	30.5062	30.4835	30.5388	30.5401	30.6051	30.6965	30.6543	30.6744	30.7097	30.6855	30.6439	30.6111	30.6543	30.7129	30.5918	30.7326	30.7605	30.727	30.6516	30.6856	30.7223	30.7363	30.7283	30.7078	30.6995
3610000000	32.0707	30.4362	30.5005	30.4443	30.4148	30.4034	30.4034	30.4018	30.4454	30.4648	30.4739	30.4797	30.5627	30.6161	30.6541	30.6737	30.6489	30.6392	30.6236	30.5919	30.5843	30.6441	30.5629	30.6777	30.6689	30.6632	30.6391	30.6371	30.6865	30.6399	30.6787	30.682	30.6914
3700000000	32.0944	30.3946	30.4189	30.4037	30.3721	30.3709	30.3709	30.3264	30.4146	30.465	30.3867	30.4431	30.521	30.4801	30.6081	30.6345	30.6023	30.5845	30.5387	30.5066	30.5165	30.5797	30.5283	30.5787	30.561	30.6419	30.6077	30.5846	30.6478	30.6086	30.5775	30.6205	30.6048
3790000000	32.0305	30.3126	30.3486	30.2963	30.3362	30.3164	30.3164	30.2743	30.3554	30.404	30.3434	30.4129	30.4932	30.4455	30.577	30.5356	30.5827	30.524	30.5293	30.4741	30.4353	30.5113	30.4409	30.5603	30.4839	30.5443	30.5417	30.5027	30.6223	30.586	30.5653	30.5563	30.5947
3880000000	31.9627	30.2496	30.3363	30.3097	30.2985	30.2577	30.2577	30.2598	30.2896	30.3291	30.3295	30.3714	30.4245	30.4126	30.5346	30.4841	30.495	30.5096	30.468	30.4371	30.4344	30.5159	30.3819	30.4958	30.5077	30.5382	30.5386	30.4693	30.5511	30.5255	30.5399	30.5022	30.536
3970000000	31.9135	30.2259	30.3076	30.2589	30.2543	30.2139	30.2139	30.2198	30.2574	30.2569	30.3261	30.3219	30.3777	30.4261	30.4804	30.503	30.477	30.5507	30.4881	30.4449	30.4248	30.5282	30.3709	30.5056	30.4995	30.5332	30.4906	30.4651	30.5028	30.4327	30.5034	30.4844	30.4408
4060000000	31.8536	30.1524	30.2303	30.19	30.1863	30.1295	30.1295	30.1928	30.1559	30.1549	30.2335	30.2275	30.2709	30.3464	30.4083	30.412	30.4138	30.371	30.4045	30.3473	30.2839	30.4395	30.2797	30.407	30.4198	30.411	30.3836	30.3523	30.3955	30.3483	30.397	30.4068	30.4224
4150000000	31.8301	30.1336	30.2211	30.2158	30.1937	30.1412	30.1412	30.1917	30.2038	30.1983	30.2285	30.2279	30.3043	30.3255	30.4174	30.4365	30.4017	30.4027	30.3408	30.3814	30.3383	30.4003	30.2921	30.4232	30.4177	30.4162	30.3582	30.3521	30.4258	30.3748	30.4147	30.3906	30.3843
4240000000	31.8341	30.0931	30.2206	30.2011	30.1553	30.157	30.157	30.1494	30.1446	30.1765	30.1836	30.2206	30.2909	30.2483	30.3781	30.34	30.3559	30.3577	30.3206	30.3226	30.2481	30.3808	30.2566	30.3239	30.3363	30.3855	30.3552	30.3251	30.3936	30.3545	30.352	30.3562	30.3542
4330000000	31.7879	30.0071	30.1784	30.1241	30.0556	30.0896	30.0896	30.0395	30.0549	30.0808	30.0802	30.1303	30.2224	30.162	30.3152	30.2819	30.2894	30.28	30.2406	30.1906	30.1679	30.3022	30.1674	30.249	30.2571	30.2966	30.3158	30.2722	30.3323	30.3009	30.3112	30.2756	30.2571
4420000000	31.7162	30.0102	30.0965	30.0723	30.0457	30.006	30.006	30.0041	30.0457	30.0329	30.0638	30.0976	30.1838	30.1588	30.2326	30.2666	30.247	30.2454	30.2171	30.1786	30.1671	30.2516	30.1684	30.2408	30.2451	30.2523	30.2849	30.2227	30.2729	30.2722	30.2078	30.2575	30.2269
4510000000	31.7159	30.0431	30.078	30.0783	30.0783	30.027	30.027	30.0058	30.0348	30.002	30.0986	30.0752	30.1847	30.2229	30.2613	30.2413	30.2359	30.2416	30.1892	30.1718	30.1968	30.2411	30.1577	30.2229	30.2574	30.2866	30.2013	30.222	30.2714	30.2136	30.2716	30.2402	30.2598
4600000000	31.6621	29.9687	30.0641	30.0575	29.9792	29.9784	29.9784	29.972	29.9984	29.9337	30.0713	30.0604	30.1105	30.1527	30.1921	30.183	30.1856	30.1783	30.1593	30.1385	30.1253	30.2116	30.0883	30.1764	30.2177	30.2673	30.099	30.1442	30.2231	30.1531	30.2024	30.1944	30.1918
4690000000	31.6144	29.9296	29.9941	29.981	29.9557	29.8921	29.8921	29.9027	29.9586	29.9029	30.0273	29.9986	30.0434	30.1046	30.1844	30.1286	30.1166	30.1585	30.1017	30.0772	30.081	30.1736	30.0205	30.1444	30.153	30.1929	30.1022	30.1023	30.1646	30.1086	30.1566	30.1301	30.1269
4780000000	31.6105	29.8817	29.9672	29.9332	29.8568	29.87	29.87	29.8354	29.8786	29.8785	29.9036	29.9137	30.0202	30.017	30.0538	30.0745	30.0671	30.0765	30.0306	30.0312	29.9763	30.0928	29.9845	30.065	30.0636	30.0938	30.0728	30.0615	30.1148	30.0645	30.0693	30.0963	30.0747
4870000000	31.515	29.8577	29.9176	29.8556	29.8378	29.8461	29.8461	29.7565	29.8456	29.8342	29.8599	29.8807	30.0228	29.9446	30.035	30.0716	30.0578	30.0861	29.9942	29.9636	29.9498	30.0759	29.9537	30.0362	29.9985	30.0824	30.0432	30.0365	30.0323	30.1117	29.9991	30.06	29.9996
4960000000	31.4923	29.8165	29.8732	29.8	29.7819	29.806	29.806	29.7165	29.8152	29.8119	29.8549	29.8439	29.9303	29.9136	30.0013	30.0283	29.9864	30.002	29.923	29.9244	29.9293	30.0204	29.9141	29.9799	30.0174	30.0154	30.011	29.9921	30.0211	30.0178	29.9816	30.0112	29.9812
5050000000	31.5283	29.8211	29.9061	29.8722	29.8205	29.7889	29.7889	29.7924	29.8308	29.8032	29.8863	29.9081	29.9396	29.9874	30.0279	30.0343	30.0345	30.0452	29.9898	29.9753	29.9866	30.0554	29.9829	30.0553	30.0622	30.0263	30.0087	30.026	30.0567	30.0424	30.0393	30.0405	30.0182
5140000000	31.5279	29.8025	29.8377	29.8506	29.7638	29.7344	29.7344	29.8083	29.7972	29.7294	29.8744	29.8062	29.8738	29.9458	29.9666	29.9564	29.9616	29.9456	29.963	29.9562	29.909	30.0021	29.9316	29.9982	30.0393	29.9516	29.9439	29.9669	29.9995	29.9838	30.0375	29.9407	29.9852
5230000000	31.4865	29.7788	29.8194	29.7881	29.7256	29.7154	29.7154	29.7464	29.7742	29.7034	29.8264	29.7915	29.8749	29.8786	29.9831	29.9408	29.9792	29.9297	29.914	29.9138	29.8885	29.9603	29.8959	29.9575	29.921	29.9231	29.9085	29.953	29.9451	29.9632	29.959	29.9143	29.9656
5320000000	31.3475	29.6805	29.7441	29.6665	29.6461	29.6209	29.6209	29.5903	29.622	29.6499	29.6774	29.73	29.7767	29.775	29.8309	29.8393	29.8344	29.8297	29.8191	29.7867	29.7515	29.8656	29.752	29.8386	29.8363	29.8539	29.8289	29.8136	29.8625	29.8378	29.8457	29.8259	29.835
5410000000	31.2866	29.6086	29.6192	29.5925	29.5994	29.569	29.569	29.5018	29.5378	29.5937	29.6264	29.6374	29.6771	29.6923	29.7632	29.7937	29.7524	29.7518	29.7021	29.699	29.6995	29.7767	29.68	29.7523	29.7416	29.7875	29.7774	29.7567	29.7627	29.7463	29.7314	29.7821	29.7051
5500000000	31.3411	29.6498	29.67	29.6113	29.6179	29.6173	29.6173	29.5706	29.5737	29.6018	29.6462	29.6802	29.735	29.7444	29.7785	29.8371	29.8104	29.8002	29.734	29.7711	29.7537	29.8103	29.7541	29.7939	29.8251	29.8021	29.7831	29.7831	29.7799	29.7987	29.7612	29.8206	29.801
5590000000	31.3491	29.5895	29.6869	29.6083	29.6168	29.5689	29.5689	29.5703	29.5596	29.5856	29.6719	29.6279	29.6999	29.7529	29.8124	29.7996	29.7935	29.7941	29.7913	29.7444	29.7217	29.7957	29.7358	29.7864	29.787	29.8058	29.7767	29.7597	29.8299	29.8148	29.7855	29.784	29.7664
5680000000	31.2916	29.5965	29.6571	29.6002	29.603	29.5529	29.5529	29.533	29.5686	29.5153	29.6338	29.6229	29.6542	29.7013	29.7665	29.7274	29.755	29.7693	29.7637	29.7121	29.7102	29.7666	29.7269	29.7593	29.7997	29.771	29.7388	29.6846	29.836	29.7458	29.774	29.7428	29.7585
5770000000	31.3197	29.5971	29.6203	29.6194	29.5622	29.5072	29.5072	29.5273	29.5543	29.5317	29.6237	29.6003	29.6387	29.7007	29.7886	29.7141	29.7472	29.7169	29.7199	29.7025	29.6586	29.7722	29.6786	29.7394	29.7377	29.7741	29.7107	29.7045	29.8043	29.7249	29.738	29.7003	29.7198
5860000000	31.2516	29.5429	29.5905	29.5503	29.5085	29.5071	29.5071	29.4779	29.4677	29.5296	29.52	29.5741	29.5804	29.6586	29.688	29.6984	29.6912	29.706	29.6678	29.633	29.6277	29.6888	29.6037	29.6961	29.6932	29.6826	29.6668	29.6575	29.6815	29.6859	29.6651	29.7086	29.6656
5950000000	31.1674	29.4584	29.454	29.4233	29.4442	29.3981	29.3981	29.3879	29.4038	29.4308	29.4606	29.4632	29.5324	29.5569	29.5575	29.6457	29.602	29.581	29.5615	29.553	29.5478	29.571	29.5053	29.6001	29.5858	29.6291	29.5844	29.5954	29.5945	29.6061	29.5558	29.6354	29.6031
6040000000	31.1669	29.4481	29.4924	29.4534	29.4534	29.4172	29.4172	29.3795	29.4096	29.4691	29.4873	29.4751	29.5557	29.6055	29.6295	29.6402	29.6506	29.5926	29.6049	29.5436	29.5455	29.5793	29.5302	29.5915	29.6147	29.6317	29.6004	29.6142	29.5975	29.6068	29.5858	29.6205	29.5995
6130000000	31.201	29.482	29.4887	29.4866	29.444	29.4272	29.4272	29.3976	29.437	29.4422	29.4747	29.48	29.5393	29.5737	29.6379	29.6087	29.6417	29.6184	29.5941	29.5743	29.5549	29.6172	29.5231	29.6226	29.6118	29.6164	29.6265	29.5672	29.6462	29.6153	29.635	29.6261	29.6006
6220000000	31.2132	29.497	29.5529	29.4677	29.4307	29.4209	29.4209	29.4373	29.4659	29.4217	29.464	29.5073	29.5126	29.5226	29.6132	29.6156	29.6658	29.6352	29.5525	29.6061	29.5649	29.6194	29.5512	29.6179	29.6245	29.6285	29.6207	29.5421	29.6248	29.6413	29.6648	29.566	29.5708
6310000000	31.1311	29.403	29.4402	29.3936	29.3414	29.3463	29.3463	29.3693	29.3546	29.3121	29.4228	29.4417	29.4062	29.4356	29.5756	29.5769	29.528	29.5208	29.4757	29.4835	29.4831	29.5537	29.4627	29.5299	29.5562	29.5532	29.5488	29.478	29.5358	29.5319	29.5791	29.4891	29.5278
6400000000	31.1502	29.4134	29.4292	29.3766	29.3434	29.3084	29.3084	29.3471	29.348	29.3559	29.4264	29.4495	29.4645	29.4901	29.5296	29.5311	29.532	29.5298	29.4959	29.486	29.4796	29.5222	29.4663	29.5849	29.5256	29.5489	29.5239	29.4786	29.534	29.5027	29.5397	29.484	29.5173
6490000000	31.0558	29.3627	29.3776	29.3048	29.2768	29.254	29.254	29.3018	29.2634	29.3363	29.3121	29.3251	29.3988	29.4596	29.4614	29.4736	29.4661	29.4711	29.4245	29.381	29.3909	29.4322	29.3926	29.4428	29.4668	29.4857	29.4289	29.4218	29.4906	29.4519	29.4444	29.4409	29.4294
6580000000	30.993	29.2732	29.2783	29.2302	29.2274	29.1855	29.1855	29.2359	29.1995	29.2468	29.2415	29.2637	29.3175	29.372	29.3596	29.4386	29.3724	29.3776	29.354	29.3581	29.3048	29.3728	29.3046	29.4101	29.4142	29.4159	29.384	29.3909	29.417	29.4167	29.3753	29.3929	29.3729
6670000000	31.0821	29.3093	29.3268	29.2847	29.2471	29.2457	29.2457	29.2225	29.2323	29.2548	29.2914	29.3242	29.3439	29.3926	29.4304	29.4845	29.4807	29.4307	29.4171	29.3897	29.3642	29.4364	29.3594	29.4479	29.4517	29.4488	29.4397	29.4249	29.4406	29.4342	29.4426	29.4554	29.4424
6760000000	30.9803	29.2626	29.2894	29.2087	29.2236	29.1903	29.1903	29.1689	29.129	29.1622	29.28	29.2649	29.3132	29.3756	29.4108	29.384	29.3848	29.3221	29.3485	29.3382	29.3356	29.3839	29.2603	29.3989	29.3626	29.4003	29.3737	29.3382	29.4091	29.3786	29.4075	29.3709	29.355
6850000000	30.9569	29.1819	29.2149	29.2024	29.1407	29.1522	29.1522	29.111	29.1242	29.1508	29.2456	29.1758	29.2292	29.2525	29.3899	29.321	29.3567	29.2797	29.2841	29.2752	29.2617	29.3737	29.2006	29.3233	29.3149	29.3444	29.346	29.3158	29.3811	29.3227	29.3417	29.3509	29.2787
6940000000	30.9433	29.2431	29.2248	29.1935	29.1423	29.1335	29.1335	29.1354	29.1181	29.1635	29.1912	29.1857	29.2395	29.2932	29.373	29.3448	29.3428	29.3183	29.3282	29.295	29.3034	29.2782	29.2412	29.3401	29.324	29.351	29.3278	29.3213	29.3728	29.3258	29.3625	29.3356	29.3083
7030000000	30.9369	29.2085	29.2421	29.1817	29.1867	29.1224	29.1224	29.1121	29.1212	29.1703	29.1812	29.17	29.2757	29.2772	29.3097	29.3846	29.3156	29.3028	29.2768	29.2581	29.2076	29.3062	29.2468	29.2804	29.3178	29.3384	29.2714	29.2842	29.3277	29.2984	29.3137	29.2731	29.3237
7120000000	30.9376	29.117	29.1792	29.1811	29.1117	29.084	29.084	29.0986	29.0979	29.1294	29.1773	29.169	29.2465	29.2398	29.2809	29.3348	29.2523	29.2652	29.2311	29.212	29.2169	29.262	29.2331	29.2874	29.2847	29.2626	29.2052	29.2546	29.3117	29.2523	29.2399	29.3023	29.2655
7210000000	30.8867	29.134	29.2085	29.1767	29.1521	29.1051	29.1051	29.0774	29.1087	29.1362	29.1985	29.1597	29.2608	29.2607	29.2519	29.3204	29.2887	29.3314	29.2838	29.2182	29.2216	29.2636	29.2336	29.2953	29.3375	29.3424	29.2965	29.2464	29.3316	29.2745	29.2962	29.3333	29.3032
7300000000	30.8886	29.1288	29.1232	29.1233	29.1396	29.11	29.11	29.0506	29.1168	29.069	29.1678	29.1894	29.1875	29.2959	29.3003	29.2839	29.3043	29.2791	29.3033	29.2151	29.2067	29.291	29.1983	29.2341	29.2977	29.3015	29.2504	29.2164	29.2867	29.277	29.2815	29.2458	29.2449
7390000000	30.8637	29.04	29.1248	29.0767	29.0412	29.0262	29.0262	28.9878	29.0589	29.0088	29.0953	29.0655	29.118	29.1763	29.2079	29.1633	29.2254	29.2198	29.142	29.1159	29.141	29.1983	29.0848	29.2005	29.2222	29.2057	29.1921	29.1651	29.2186	29.2316	29.1755	29.1727	29.1591
7480000000	30.8275	29.0463	29.0919	29.0334	29.0213	28.9892	28.9892	29.0007	29.004	28.9907	29.0602	29.0711	29.1069	29.1406	29.1847	29.213	29.1939	29.1932	29.1738	29.113	29.1196	29.1557	29.1026	29.1433	29.1788	29.2147	29.1647	29.1497	29.1846	29.1368	29.1898	29.1573	29.183
7570000000	30.819	29.0188	29.093	29.0464	29.0582	28.9796	28.9796	28.9969	29.0192	29.0418	29.0885	29.0232	29.1225	29.098	29.1674	29.2215	29.1499	29.1501	29.0754	29.1126	29.1076	29.1526	29.1301	29.1452	29.186	29.1937	29.1744	29.1542	29.2105	29.1323	29.1443	29.1884	29.1318
7660000000	30.8038	29.0643	29.0908	29.0197	29.0776	29.0144	29.0144	28.988	29.0195	29.0197	29.0334	29.0962	29.1669	29.0931	29.1238	29.2544	29.1457	29.0961	29.0859	29.1264	29.0455	29.1357	29.1809	29.1536	29.1786	29.1521	29.1803	29.1791	29.1467	29.1413	29.1505	29.2137	29.1745
7750000000	30.7355	28.9556	29.0098	28.9878	28.9386	28.9592	28.9592	28.9288	28.9238	28.9626	29.0368	29.0237	29.0652	29.0645	29.1166	29.1856	29.091	29.1071	29.0452	29.0537	29.042	29.0643	29.0734	29.0565	29.1145	29.1089	29.111	29.0888	29.1145	29.0992	29.1227	29.1118	29.1155
7840000000	30.7305	28.9197	28.9723	28.9305	28.9148	28.9263	28.9263	28.8634	28.9382	28.9085	28.9893	28.9757	29.014	29.0536	29.0594	29.112	29.088	29.0539	29.0653	29.0716	29.0259	29.09	29.035	29.0667	29.0983	29.1215	29.0461	29.0279	29.1195	29.1431	29.1027	29.0609	29.0679
7930000000	30.7528	28.9257	28.9748	28.9489	28.9121	28.8772	28.8772	28.886	28.9148	28.9052	28.9605	28.953	28.9927	29.0762	29.1049	29.1026	29.1015	29.0719	29.0789	29.0722	29.0221	29.1025	29.0259	29.0792	29.0882	29.1286	29.0945	29.0316	29.0943	29.0673	29.0966	29.0652	29.0299
8020000000	30.7088	28.8919	28.9422	28.8952	28.8892	28.8431	28.8431	28.8581	28.8622	28.9031	28.8845	28.92	28.9531	29.0237	29.0489	29.046	29.04	29.0176	29.0121	28.9849	28.9695	29.0265	28.9863	29.0199	29.0455	29.0705	29.0427	29.0306	29.0758	29.0167	29.0505	29.0405	29.0295
8110000000	30.6506	28.8747	28.9462	28.85	28.7872	28.8394	28.8394	28.8052	28.8357	28.8608	28.839	28.8905	28.9584	28.9156	29.0195	29.0369	29.0024	28.9795	28.9248	28.9529	28.8821	28.9548	28.9379	28.9485	28.9924	28.9891	29.0093	28.9594	28.9958	28.9736	29.0315	29.0045	28.9944
8200000000	30.6639	28.7806	28.8694	28.8453	28.8202	28.7313	28.7313	28.7447	28.703	28.7645	28.819	28.8362	28.9509	28.8751	28.8787	28.9715	28.9018	28.8376	28.9006	28.8323	28.8884	28.886	28.9132	28.8709	28.8993	28.9601	28.9415	28.9234	28.9501	28.9469	28.9665	29.0244	28.9924
8290000000	30.6261	28.8514	28.8898	28.8026	28.8131	28.8103	28.8103	28.787	28.7994	28.8104	28.8396	28.8514	28.8996	28.9101	28.9811	28.9689	28.9722	28.9641	28.9289	28.8499	28.898	28.9247	28.9106	28.9367	28.9788	28.9797	28.9378	28.9229	28.9998	28.9046	29.0021	29.0086	28.9446
8380000000	30.7095	28.8356	28.9274	28.8913	28.8437	28.7871	28.7871	28.8091	28.8184	28.8333	28.8482	28.9061	28.9316	28.9711	29.0182	29.0137	28.9975	29.0312	28.9746	28.9445	28.9437	29.0085	28.9779	29.0076	29.0209	29.0182	28.9641	28.9437	29.0465	28.9881	29.0409	29.0002	28.9766
8470000000	30.6499	28.8287	28.8697	28.8665	28.8262	28.8013	28.8013	28.7715	28.8208	28.8228	28.8265	28.8854	28.9158	28.9426	28.9905	28.9812	28.982	28.9806	28.9378	28.894	28.983	28.9737	28.9281	28.9746	29.0218	28.9396	28.9526	28.9411	29.0318	28.9539	29.0251	28.9101	28.9805
8560000000	30.6863	28.8259	28.8702	28.8207	28.802	28.7916	28.7916	28.7717	28.7932	28.8118	28.8053	28.8145	28.8899	28.9274	28.9493	28.9674	28.9293	28.9609	28.8938	28.8865	28.8957	28.911	28.9238	28.9519	28.9752	28.9799	28.9256	28.9258	28.9757	28.8978	28.956	28.9314	28.8993
8650000000	30.6316	28.7912	28.795	28.7288	28.7302	28.6704	28.6704	28.7346	28.7307	28.7615	28.7176	28.7535	28.8641	28.8662	28.9013	28.9165	28.8991	28.8642	28.8268	28.7842	28.7848	28.8476	28.8497	28.8633	28.9001	28.931	28.8573	28.8622	28.9182	28.9036	28.894	28.9237	28.8468
8740000000	30.5801	28.776	28.8159	28.7076	28.7112	28.6914	28.6914	28.6648	28.6397	28.7981	28.7639	28.763	28.8548	28.9171	28.8661	28.878	28.8999	28.8155	28.792	28.8424	28.7618	28.7775	28.8227	28.8482	28.8776	28.9147	28.8391	28.8485	28.9135	28.8125	28.8702	28.8416	28.8852
8830000000	30.5359	28.7631	28.764	28.7182	28.6921	28.65	28.65	28.6508	28.6466	28.7702	28.7373	28.7134	28.7815	28.8073	28.8051	28.8441	28.8481	28.8537	28.7809	28.786	28.7752	28.8594	28.7994	28.8599	28.8344	28.8775	28.8831	28.8116	28.9132	28.8259	28.8836	28.8276	28.8327
8920000000	30.5836	28.7365	28.7295	28.7538	28.6902	28.6921	28.6921	28.6644	28.7112	28.7092	28.7317	28.8047	28.7392	28.8184	28.8782	28.8404	28.8513	28.8431	28.8124	28.8027	28.7852	28.8807	28.8165	28.8551	28.8455	28.9061	28.8261	28.8111	28.8873	28.8688	28.9004	28.8547	28.8807
9010000000	30.5722	28.7263	28.7087	28.7284	28.6698	28.6369	28.6369	28.6253	28.6623	28.6576	28.7371	28.7224	28.74	28.7948	28.8131	28.8436	28.8209	28.8401	28.8091	28.7882	28.7828	28.8059	28.7732	28.8159	28.8263	28.8789	28.7952	28.7983	28.8835	28.8152	28.8617	28.8253	28.7839
9100000000	30.5289	28.6845	28.6499	28.6791	28.6084	28.6021	28.6021	28.5975	28.6201	28.6338	28.6818	28.6895	28.734	28.7453	28.7947	28.8093	28.7579	28.7563	28.7549	28.741	28.7346	28.8117	28.7473	28.7498	28.7901	28.7967	28.7785	28.7432	28.8193	28.7767	28.8266	28.777	28.8022
9190000000	30.4865	28.606	28.6619	28.6298	28.5965	28.5716	28.5716	28.5432	28.5966	28.5295	28.6112	28.6587	28.6409	28.6501	28.7281	28.7521	28.7598	28.7252	28.6747	28.6836	28.6524	28.6977	28.6737	28.7257	28.7213	28.7817	28.6904	28.7204	28.7432	28.6891	28.7609	28.7387	28.749
9280000000	30.4029	28.5895	28.5814	28.5667	28.5579	28.5067	28.5067	28.5616	28.4902	28.5167	28.5445	28.5821	28.5873	28.5739	28.6875	28.7029	28.6488	28.6302	28.6259	28.6167	28.628	28.6869	28.6677	28.6627	28.6082	28.6956	28.7597	28.6702	28.6914	28.625	28.7071	28.7126	28.7258
9370000000	30.4522	28.594	28.6115	28.5396	28.5934	28.5379	28.5379	28.5592	28.5743	28.5947	28.596	28.616	28.6076	28.6374	28.7447	28.6811	28.7352	28.7015	28.6537	28.6209	28.6318	28.7035	28.7226	28.7297	28.6646	28.7124	28.7075	28.6941	28.7107	28.6578	28.7609	28.7565	28.7504
9460000000	30.4767	28.6246	28.6335	28.6257	28.5867	28.5435	28.5435	28.5324	28.5292	28.565	28.5877	28.6256	28.6385	28.6695	28.7314	28.7234	28.7146	28.707	28.6843	28.6507	28.6259	28.7111	28.6636	28.6984	28.7415	28.7802	28.7027	28.7542	28.7325	28.6863	28.7285	28.7356	28.7133
9550000000	30.4621	28.5705	28.5895	28.5935	28.5188	28.5357	28.5357	28.499	28.5567	28.5308	28.5678	28.5981	28.6579	28.6628	28.6967	28.7471	28.7084	28.7056	28.6702	28.6535	28.6603	28.7123	28.6405	28.6707	28.7275	28.7197	28.6937	28.6808	28.7496	28.7199	28.7296	28.6939	28.6828
9640000000	30.4382	28.544	28.564	28.5368	28.5044	28.5328	28.5328	28.4812	28.4976	28.5298	28.5571	28.5949	28.6133	28.6649	28.668	28.7112	28.6869	28.6637	28.614	28.6191	28.6281	28.6763	28.6374	28.6601	28.6933	28.69	28.7138	28.6669	28.6966	28.6819	28.6935	28.6736	28.6716
9730000000	30.4187	28.5247	28.5796	28.499	28.4921	28.4295	28.4295	28.4767	28.5299	28.4624	28.5321	28.5514	28.6099	28.5739	28.6178	28.6203	28.6434	28.6133	28.5958	28.5518	28.5993	28.6431	28.5973	28.6735	28.607	28.6252	28.641	28.6142	28.6241	28.6651	28.6536	28.6409	28.6785
9820000000	30.4357	28.4435	28.5087	28.4901	28.4747	28.323	28.323	28.3573	28.5102	28.4591	28.5164	28.4776	28.5728	28.5007	28.6487	28.6369	28.606	28.5274	28.5985	28.5627	28.5466	28.6009	28.5666	28.5807	28.6323	28.624	28.6388	28.548	28.611	28.5334	28.625	28.6352	28.5467
9910000000	30.3257	28.411	28.4118	28.4056	28.4172	28.3484	28.3484	28.4208	28.4101	28.4177	28.4804	28.4533	28.4894	28.5162	28.5104	28.5213	28.519	28.5212	28.4764	28.5243	28.4519	28.582	28.5161	28.5538	28.565	28.6161	28.5747	28.5104	28.5766	28.5545	28.5665	28.5669	28.5686
10000000000	30.326	28.4505	28.456	28.4368	28.41	28.3779	28.3779	28.4139	28.4362	28.4314	28.4807	28.4946	28.5144	28.5232	28.6059	28.5822	28.5577	28.5357	28.5122	28.5723	28.5589	28.5923	28.5603	28.5847	28.6278	28.6122	28.6236	28.5785	28.6326	28.5618	28.6305	28.6243	28.558

## Sheet: e'_run4
	time /min →
	before Piv2O added	1	2	3	4	5	6	7	8	9	10	11	12	13	14	15	16	17	18	19	20	25	30	35	40	45	50	55	60	65	70	75	80
frequency	e'	e'	e'	e'	e'	e'	e'	e'	e'	e'	e'	e'	e'	e'	e'	e'	e'	e'	e'	e'	e'	e'	e'	e'	e'	e'	e'	e'	e'	e'	e'	e'	e'
1000000000	34.6442	33.1642	32.7859	32.8736	32.9013	32.7852	32.7852	32.7544	32.7736	32.9453	32.7656	32.9044	33.0334	32.8533	32.9384	33.0125	32.9464	32.9018	33.0316	32.9677	32.9772	32.9688	32.7714	32.8575	32.9105	32.8707	33.0276	33.0468	32.8163	32.7211	32.773	32.948	32.8144
1090000000	34.5733	32.9034	32.7382	32.8576	32.7488	32.7007	32.7007	32.7059	32.7579	32.7811	32.8403	32.8923	32.8912	32.9345	33.0061	32.9871	32.9634	32.9588	32.9905	32.921	32.9119	33.0352	32.8911	32.9032	32.9127	32.9667	32.8306	33.0556	32.8695	32.8692	32.8903	32.9908	32.9312
1180000000	34.4627	32.8003	32.6903	32.7862	32.6064	32.6367	32.6367	32.7425	32.7828	32.603	32.8345	32.813	32.8222	32.9363	32.9238	32.8708	32.9377	32.8071	32.801	32.8705	32.9191	32.9564	32.9451	32.8664	32.8456	32.7977	32.7911	32.8562	33.0317	32.7106	32.9331	32.8726	32.917
1270000000	34.2061	32.5423	32.2982	32.4888	32.4403	32.4247	32.4247	32.4637	32.4178	32.3713	32.6153	32.4777	32.5863	32.7453	32.6783	32.6894	32.8051	32.6282	32.5538	32.663	32.6811	32.7817	32.8333	32.6599	32.6599	32.6164	32.3925	32.6557	32.8061	32.5197	32.6755	32.585	32.7141
1360000000	34.0677	32.5152	32.3223	32.424	32.3762	32.3177	32.3177	32.3747	32.4208	32.3853	32.4108	32.4523	32.5629	32.5923	32.6216	32.6233	32.6436	32.5812	32.578	32.5976	32.6266	32.6673	32.5734	32.6082	32.5476	32.6298	32.5767	32.5837	32.6091	32.6314	32.558	32.5504	32.5987
1450000000	33.9897	32.4064	32.2577	32.1871	32.2589	32.1972	32.1972	32.2065	32.3007	32.3696	32.3028	32.3838	32.4145	32.4334	32.4949	32.5069	32.4895	32.4926	32.516	32.3999	32.4793	32.5007	32.3574	32.5413	32.5036	32.5499	32.4702	32.3911	32.4494	32.4824	32.3665	32.5095	32.4881
1540000000	33.9624	32.3417	32.1727	32.1137	32.2015	32.1832	32.1832	32.1446	32.1887	32.3455	32.2108	32.313	32.3307	32.3656	32.4464	32.4546	32.4147	32.4134	32.3993	32.3423	32.4582	32.4593	32.3438	32.5397	32.478	32.5096	32.443	32.2852	32.4248	32.4613	32.3183	32.5325	32.4572
1630000000	33.751	32.1583	32.0401	32.0043	32.0148	32.0095	32.0095	32.011	32.0714	32.1257	32.0756	32.1316	32.2132	32.2975	32.264	32.284	32.2953	32.2448	32.2755	32.2209	32.2121	32.2928	32.1685	32.3053	32.3563	32.3174	32.2826	32.2857	32.3028	32.3094	32.234	32.3033	32.3544
1720000000	33.5853	32.0458	31.9019	31.8785	31.8725	31.8374	31.8374	31.7571	31.923	31.8718	32.0279	32.0107	32.0139	32.173	32.1445	32.1538	32.1762	32.1681	32.0361	32.0326	32.0379	32.1293	32.142	32.1891	32.1173	32.1627	32.0205	32.1992	32.1076	32.1665	32.1876	32.1264	32.1532
1810000000	33.3728	31.8775	31.6627	31.7979	31.7364	31.6156	31.6156	31.7016	31.8275	31.7171	31.8154	31.8325	31.8868	31.9866	32.0233	32.0003	31.98	31.947	31.8953	31.8677	31.9525	31.9294	32.0146	32.0183	31.9388	31.9504	31.794	32.0262	31.9445	31.9278	31.9787	32.0183	32.0164
1900000000	33.3391	31.8369	31.6913	31.6916	31.6399	31.5628	31.5628	31.682	31.6719	31.6841	31.7552	31.7438	31.8417	31.9528	31.9396	31.9439	31.9297	31.94	31.8831	31.9007	31.9229	31.9023	31.946	32	31.9355	31.924	31.8678	31.9694	31.9728	31.8898	31.9579	31.99	31.969
1990000000	33.2776	31.6434	31.6101	31.6074	31.5578	31.5189	31.5189	31.5979	31.655	31.6491	31.6824	31.7343	31.7737	31.8146	31.8569	31.8548	31.8616	31.8415	31.8757	31.8418	31.8438	31.8501	31.796	31.885	31.9138	31.925	31.8769	31.9008	31.8873	31.8804	31.8423	31.8851	31.9152
2080000000	33.1862	31.4807	31.4612	31.4739	31.4365	31.4911	31.4911	31.4653	31.5153	31.5761	31.5364	31.6456	31.7602	31.6929	31.7017	31.7728	31.8107	31.8021	31.8261	31.7393	31.7574	31.7508	31.7289	31.7695	31.8366	31.8611	31.7891	31.7652	31.8027	31.8207	31.7404	31.7972	31.8274
2170000000	33.0922	31.3721	31.3454	31.353	31.3117	31.3569	31.3569	31.3649	31.4159	31.4203	31.472	31.5149	31.5039	31.5692	31.6192	31.6357	31.6556	31.6762	31.6684	31.5809	31.582	31.6714	31.627	31.6517	31.6963	31.7288	31.625	31.6556	31.7052	31.6409	31.6366	31.662	31.7325
2260000000	32.9481	31.2851	31.2319	31.2718	31.2135	31.2447	31.2447	31.229	31.2915	31.2763	31.4241	31.2755	31.3581	31.5035	31.5276	31.5298	31.5234	31.4994	31.5267	31.5401	31.4886	31.5632	31.5296	31.596	31.5571	31.5723	31.4982	31.5717	31.5578	31.5697	31.5489	31.6004	31.6069
2350000000	32.8226	31.2543	31.0935	31.1665	31.0932	31.0871	31.0871	31.0961	31.1692	31.1599	31.3143	31.0988	31.1362	31.4488	31.4147	31.3864	31.4333	31.3794	31.3453	31.4385	31.3757	31.4151	31.3779	31.5291	31.3561	31.4621	31.378	31.5039	31.4823	31.4803	31.4454	31.5146	31.5021
2440000000	32.6963	31.0808	30.9362	31.0344	30.973	30.9416	30.9416	30.9991	31.0583	31.0593	31.1424	31.0542	31.1458	31.2638	31.2688	31.2761	31.3267	31.2536	31.1914	31.2355	31.2422	31.2976	31.2855	31.2872	31.2604	31.3772	31.2583	31.3177	31.3355	31.3384	31.3065	31.3401	31.3501
2530000000	32.6416	31.0529	30.9476	30.9409	30.8761	30.8938	30.8938	30.9159	30.9727	30.9924	30.9755	31.055	31.096	31.0935	31.1948	31.2059	31.2226	31.1392	31.0819	31.1818	31.1693	31.1743	31.1355	31.1971	31.2074	31.2531	31.1639	31.2196	31.2116	31.262	31.1884	31.2391	31.2605
2620000000	32.4956	30.8815	30.8842	30.8347	30.7928	30.8108	30.8108	30.8744	30.8605	30.8837	30.8309	31.0006	31.0073	30.9518	31.0692	31.1105	31.0229	31.059	31.0053	31.0706	31.0216	31.1324	31.0072	31.0731	31.1336	31.1258	31.0197	31.078	31.0761	31.1291	31.095	31.1462	31.1352
2710000000	32.3749	30.7641	30.7339	30.7107	30.6628	30.6438	30.6438	30.6999	30.7597	30.7399	30.7049	30.8644	30.8968	30.8475	30.9323	30.9494	30.9538	30.9808	30.9148	30.9185	30.9049	30.9964	30.8484	30.9336	31.0015	30.981	30.8944	30.957	30.9498	30.697	30.9643	31.05	31.0066
2800000000	32.2385	30.7371	30.5768	30.6387	30.6182	30.6403	30.6403	30.6486	30.6656	30.7203	30.7015	30.6858	30.797	30.7947	30.8957	30.9226	30.9266	30.886	30.8301	30.8837	30.8896	30.9218	30.8415	30.8963	30.9404	30.9343	30.8642	30.9298	30.9367	30.1043	30.8859	30.9449	30.9799
2890000000	32.2685	30.6957	30.4791	30.5797	30.5099	30.621	30.621	30.6233	30.639	30.6478	30.7706	30.6193	30.6835	30.8065	30.8689	30.8503	30.939	30.81	30.8037	30.8163	30.8085	30.8731	30.8498	30.8942	30.7974	30.9098	30.8775	30.8705	30.9317	30.671	30.8261	30.8736	30.8939
2980000000	32.1755	30.6114	30.3104	30.4232	30.475	30.4897	30.4897	30.4685	30.6083	30.533	30.6143	30.5129	30.6197	30.6577	30.6701	30.7348	30.7958	30.7222	30.7066	30.646	30.6903	30.7679	30.7284	30.7794	30.6956	30.7927	30.747	30.7412	30.8407	30.7411	30.7285	30.7542	30.8037
3070000000	32.0877	30.5101	30.35	30.4031	30.3817	30.3853	30.3853	30.3458	30.4257	30.4438	30.4997	30.5043	30.5508	30.5673	30.5868	30.6543	30.6553	30.6086	30.5883	30.6013	30.5782	30.6559	30.5883	30.6365	30.6329	30.6927	30.6408	30.6643	30.6977	30.6608	30.6639	30.6958	30.7192
3160000000	32.071	30.4718	30.3419	30.3263	30.3414	30.2985	30.2985	30.2947	30.346	30.4221	30.3618	30.453	30.4573	30.5018	30.5361	30.6073	30.5941	30.5326	30.5321	30.587	30.4737	30.5841	30.5086	30.5866	30.5928	30.6052	30.6038	30.6535	30.5931	30.5615	30.6225	30.6622	30.6776
3250000000	31.8823	30.2935	30.2205	30.1267	30.2187	30.1366	30.1366	30.1645	30.1896	30.2187	30.1889	30.2806	30.3471	30.3291	30.4065	30.4933	30.3927	30.414	30.3707	30.4533	30.3304	30.4273	30.3752	30.421	30.456	30.4775	30.4298	30.4952	30.4492	30.3174	30.4338	30.4915	30.4912
3340000000	31.7901	30.2368	30.1239	30.0937	30.095	30.091	30.091	30.1362	30.1152	30.1587	30.2032	30.231	30.285	30.2795	30.3724	30.3518	30.3907	30.3686	30.3043	30.3556	30.2938	30.3684	30.3098	30.3882	30.4105	30.3603	30.3555	30.4727	30.3056	30.0882	30.3721	30.437	30.4081
3430000000	31.7124	30.1691	29.9981	29.9943	29.9846	30.0272	30.0272	30.0913	30.011	30.0868	30.1444	30.1077	30.1742	30.225	30.293	30.2126	30.3366	30.2521	30.2402	30.2401	30.2179	30.3547	30.2198	30.3108	30.333	30.2055	30.2395	30.3722	30.2205	30.1991	30.2752	30.3376	30.341
3520000000	31.6541	30.0364	29.9414	29.9682	29.8631	29.9835	29.9835	29.9671	30.0049	30.0225	30.0714	30.0351	30.1108	30.1743	30.1658	30.1588	30.247	30.222	30.1785	30.1873	30.164	30.2929	30.2271	30.2269	30.2141	30.1677	30.1822	30.2613	30.2083	30.242	30.208	30.3221	30.2851
3610000000	31.6167	30.0139	29.8935	29.8975	29.8599	29.9101	29.9101	29.9239	29.9416	29.912	29.9689	29.9883	30.0495	30.1174	30.0944	30.0862	30.1695	30.1537	30.1526	30.1188	30.1124	30.2035	30.1624	30.1983	30.2043	30.188	30.1486	30.2149	30.2004	30.1907	30.1367	30.1764	30.2171
3700000000	31.5487	29.9553	29.8183	29.8009	29.8805	29.8009	29.8009	29.8081	29.8231	29.7749	29.8798	29.9788	29.934	30.0056	30.0446	30.0788	30.0463	30.0995	30.046	29.9864	30.033	30.08	30.0229	30.0927	30.1047	30.076	30.0659	30.0898	30.0956	30.1407	30.0732	30.0875	30.1149
3790000000	31.4163	29.8373	29.7494	29.6821	29.7496	29.6737	29.6737	29.6962	29.7317	29.7012	29.7151	29.7964	29.8089	29.9025	29.9154	29.9685	29.956	29.9393	29.9166	29.8805	29.9175	29.9326	29.8601	29.9909	29.958	29.9374	29.9627	30.0006	29.9506	30.0139	29.9817	30.0089	29.9747
3880000000	31.4351	29.8767	29.6958	29.7216	29.7046	29.6908	29.6908	29.7142	29.7354	29.756	29.7429	29.8184	29.8754	29.9077	29.9264	29.9219	29.9378	29.8975	29.8436	29.9028	29.8758	29.9704	29.9255	29.9606	29.9165	29.951	29.9092	29.9817	29.9417	29.9604	29.9364	29.9973	29.9936
3970000000	31.2781	29.7315	29.5556	29.6525	29.5884	29.5953	29.5953	29.6066	29.5718	29.6502	29.692	29.6644	29.7275	29.7889	29.8337	29.8188	29.8527	29.7605	29.7524	29.793	29.7381	29.8783	29.7943	29.843	29.8211	29.8194	29.7702	29.8419	29.7989	29.841	29.8249	29.8857	29.8606
4060000000	31.246	29.6561	29.5209	29.6101	29.4743	29.5489	29.5489	29.5495	29.5737	29.6084	29.6369	29.5792	29.6954	29.7146	29.7769	29.7878	29.8118	29.751	29.7078	29.7692	29.6651	29.8182	29.7618	29.7267	29.7857	29.7177	29.6809	29.8237	29.7794	29.6923	29.7872	29.8394	29.7916
4150000000	31.1615	29.6378	29.4882	29.5074	29.467	29.4754	29.4754	29.4806	29.5117	29.5058	29.5313	29.5448	29.6366	29.6032	29.7157	29.684	29.682	29.6931	29.6518	29.6938	29.6456	29.7096	29.6172	29.7212	29.7549	29.7581	29.5568	29.7406	29.7599	29.3943	29.6989	29.753	29.7346
4240000000	31.086	29.5671	29.4128	29.4313	29.4284	29.3891	29.3891	29.4221	29.4343	29.3858	29.3387	29.5101	29.5633	29.5873	29.6084	29.6261	29.6058	29.6639	29.6365	29.6302	29.6344	29.6325	29.5661	29.673	29.6432	29.6764	29.5628	29.6352	29.6809	29.4598	29.6039	29.6726	29.7192
4330000000	31.0351	29.4791	29.3132	29.3553	29.3387	29.3157	29.3157	29.3488	29.3534	29.3576	29.32	29.4719	29.5013	29.5568	29.5015	29.5693	29.5448	29.6139	29.5708	29.495	29.57	29.5779	29.5143	29.6253	29.6149	29.6053	29.544	29.5865	29.6191	29.5504	29.534	29.6125	29.6387
4420000000	31.0039	29.4057	29.2659	29.2937	29.296	29.2933	29.2933	29.2848	29.304	29.34	29.3143	29.3663	29.4618	29.4851	29.4664	29.4934	29.5009	29.5329	29.4909	29.404	29.4579	29.5207	29.4902	29.5359	29.5462	29.5578	29.4808	29.4497	29.5555	29.5239	29.4703	29.5368	29.545
4510000000	30.9467	29.3627	29.1986	29.2507	29.2262	29.2278	29.2278	29.1745	29.2626	29.2841	29.3241	29.31	29.4082	29.3952	29.4563	29.4787	29.4534	29.473	29.4664	29.4224	29.386	29.4942	29.4358	29.5135	29.4805	29.5001	29.4057	29.4408	29.4652	29.4807	29.4554	29.4998	29.5043
4600000000	30.8409	29.2661	29.1488	29.1618	29.1768	29.1578	29.1578	29.0668	29.1821	29.2437	29.2531	29.2458	29.3058	29.3443	29.3988	29.4071	29.4016	29.4109	29.3752	29.3546	29.2946	29.4112	29.3654	29.4333	29.4291	29.4132	29.3515	29.3916	29.3712	29.4103	29.3688	29.4346	29.4144
4690000000	30.8561	29.2685	29.1649	29.1608	29.144	29.1087	29.1087	29.0319	29.1687	29.2011	29.2485	29.2323	29.2753	29.3316	29.3603	29.3511	29.3547	29.3533	29.3609	29.3351	29.2795	29.352	29.3523	29.4062	29.3812	29.3702	29.285	29.408	29.3503	29.3755	29.3191	29.3781	29.3876
4780000000	30.7658	29.1882	29.0554	29.0844	29.0468	28.9752	28.9752	29.0365	29.017	29.0685	29.0694	29.1512	29.1772	29.2462	29.2484	29.253	29.2587	29.2496	29.2698	29.2182	29.2048	29.1605	29.2408	29.2783	29.2697	29.2658	29.1911	29.3189	29.2331	29.2624	29.2406	29.2988	29.2839
4870000000	30.6932	29.0942	28.9528	28.9619	28.9498	28.8119	28.8119	28.9325	28.8847	28.9796	28.9453	29.0303	29.0822	29.1284	29.1347	29.1578	29.1673	29.1584	29.1208	29.0793	29.0956	29.0719	29.1215	29.1465	29.1733	29.1481	29.1318	29.1739	29.1182	29.1025	29.1077	29.192	29.2073
4960000000	30.5942	29.0286	28.8938	28.9159	28.8428	28.7963	28.7963	28.8384	28.8468	28.8919	28.8949	28.9641	28.9784	29.0905	29.0419	29.0233	29.0735	29.0504	29.0455	29.0235	29.0213	29.0851	29.0304	29.0683	29.1127	29.0929	29.0419	29.0857	29.1058	28.9839	29.0482	29.1239	29.103
5050000000	30.5085	28.9169	28.863	28.862	28.732	28.7834	28.7834	28.8064	28.82	28.8353	28.8857	28.9045	28.9476	29.0143	28.9903	28.9845	29.0445	29.0303	29.0056	28.9667	29.01	29.0779	28.9976	29.0351	29.035	29.1	28.9809	29.0384	29.0304	28.9911	29.0251	29.0607	29.0855
5140000000	30.4754	28.7759	28.7889	28.8638	28.7443	28.8026	28.8026	28.7344	28.8504	28.8038	28.9474	28.8	28.8998	28.9584	28.9958	28.9908	28.9921	29.0086	28.9411	28.9696	28.9815	28.9973	29.0164	29.0809	28.9885	29.0365	28.889	29.0144	29.0051	28.977	29.0044	29.0165	29.0507
5230000000	30.4433	28.8076	28.714	28.7616	28.7003	28.7054	28.7054	28.7029	28.7522	28.778	28.8631	28.7532	28.8024	28.8813	28.9309	28.9369	28.9404	28.9412	28.9267	28.9008	28.9098	28.9316	28.9422	28.9699	28.935	28.9852	28.8811	28.9833	28.9596	28.9298	28.9679	28.9549	28.9684
5320000000	30.4285	28.8468	28.7204	28.7275	28.6928	28.6421	28.6421	28.6682	28.6964	28.7496	28.7664	28.6929	28.7533	28.8586	28.9054	28.9137	28.9076	28.8874	28.8731	28.8774	28.862	28.9399	28.8638	28.9426	28.8406	28.9246	28.8618	28.9381	28.9005	28.8996	28.9081	28.9488	28.9614
5410000000	30.3727	28.7756	28.6351	28.6623	28.6138	28.5591	28.5591	28.6199	28.5995	28.6376	28.6446	28.6909	28.7223	28.8156	28.8209	28.8609	28.8253	28.7981	28.7855	28.8054	28.7922	28.7683	28.7782	28.8479	28.7782	28.8676	28.7892	28.8518	28.8343	28.8519	28.8402	28.9004	28.8659
5500000000	30.2947	28.6901	28.5627	28.5506	28.5456	28.4817	28.4817	28.5225	28.561	28.5255	28.5461	28.6088	28.6592	28.6963	28.7388	28.7822	28.7251	28.6219	28.6331	28.7502	28.7157	28.7497	28.6904	28.6967	28.7473	28.7804	28.6675	28.7701	28.7685	28.7355	28.7335	28.7805	28.8013
5590000000	30.205	28.6279	28.5113	28.5201	28.4492	28.4898	28.4898	28.4803	28.5011	28.4969	28.518	28.5204	28.6222	28.5792	28.695	28.7229	28.6682	28.6463	28.568	28.6639	28.6689	28.7191	28.6234	28.6071	28.7153	28.7274	28.6014	28.702	28.7148	28.5851	28.6638	28.7095	28.7406
5680000000	30.1164	28.5042	28.4206	28.4433	28.3906	28.3981	28.3981	28.4024	28.4518	28.4489	28.4816	28.5136	28.6152	28.5296	28.6419	28.6382	28.5646	28.617	28.5823	28.5798	28.5924	28.6604	28.5314	28.5752	28.6224	28.6467	28.5892	28.6225	28.5893	28.0621	28.5725	28.6623	28.6541
5770000000	30.106	28.4697	28.3305	28.3745	28.3356	28.3425	28.3425	28.3414	28.3828	28.3949	28.4247	28.4491	28.4498	28.5051	28.5423	28.5587	28.5595	28.5718	28.5302	28.4987	28.5391	28.5809	28.4792	28.5548	28.56	28.6	28.521	28.5634	28.564	27.8261	28.5492	28.5405	28.5575
5860000000	30.0955	28.484	28.2349	28.2936	28.3067	28.3192	28.3192	28.3147	28.3139	28.3695	28.3672	28.3699	28.4321	28.4686	28.4632	28.5326	28.5405	28.513	28.486	28.4459	28.4716	28.5449	28.4733	28.5279	28.5186	28.5527	28.4824	28.4877	28.5198	28.4256	28.4805	28.5076	28.5302
5950000000	30.0213	28.3705	28.148	28.1692	28.2333	28.1649	28.1649	28.2128	28.2391	28.265	28.2693	28.28	28.3355	28.3981	28.3156	28.4452	28.4416	28.3996	28.4064	28.3975	28.3747	28.3808	28.3621	28.4056	28.4348	28.4266	28.3775	28.4783	28.4409	28.4068	28.3852	28.459	28.4638
6040000000	29.9155	28.3661	28.1463	28.1685	28.1734	28.1451	28.1451	28.1481	28.1368	28.1815	28.2042	28.208	28.2928	28.3263	28.3218	28.4076	28.4011	28.3224	28.3365	28.3275	28.2935	28.3569	28.3347	28.3696	28.4286	28.3971	28.3445	28.3795	28.3555	28.343	28.3464	28.3961	28.3843
6130000000	29.8667	28.2779	28.1175	28.1521	28.1101	28.0994	28.0994	28.0913	28.1032	28.1456	28.1775	28.2025	28.2374	28.2669	28.2859	28.3441	28.3021	28.3049	28.2845	28.2966	28.2165	28.3077	28.2755	28.3136	28.3456	28.3399	28.2771	28.3199	28.3123	28.2535	28.3071	28.3332	28.335
6220000000	29.8399	28.1262	27.9876	28.0073	28.0085	27.9737	27.9737	28.004	28.0409	28.0922	28.0768	28.0955	28.1182	28.1766	28.181	28.2496	28.2072	28.2215	28.15	28.2008	28.1587	28.2136	28.1225	28.2163	28.2048	28.238	28.1151	28.2464	28.1451	28.0296	28.1832	28.2149	28.2091
6310000000	29.7128	28.0892	27.9195	27.9778	27.9058	27.9122	27.9122	27.9297	27.915	27.9444	28.1025	28.0064	28.0619	28.0906	28.0689	28.1144	28.1533	28.1288	28.041	28.1236	28.0553	28.1583	28.0643	28.1318	28.1445	28.1515	28.0901	28.1207	28.0183	27.8319	28.0753	28.1644	28.1276
6400000000	29.716	28.1295	27.9328	27.9853	27.9384	27.943	27.943	27.9718	27.9557	27.9829	28.0346	28.0428	28.0766	28.1572	28.1517	28.1232	28.1538	28.147	28.1055	28.1469	28.0802	28.2003	28.0621	28.1611	28.16	28.1223	28.1301	28.141	28.0503	28.066	28.1302	28.1805	28.1385
6490000000	29.679	28.0758	27.8862	27.9271	27.881	27.8809	27.8809	27.8748	27.9064	27.9087	27.9453	27.9746	28.0195	28.056	28.0527	28.0821	28.0958	28.1067	28.1011	28.0267	28.0751	28.1129	28.0604	28.094	28.1234	28.0839	28.0711	28.1013	28.0708	28.0755	28.066	28.1324	28.1062
6580000000	29.6087	27.9583	27.8033	27.8201	27.8102	27.8223	27.8223	27.765	27.8267	27.8044	27.8601	27.915	27.9471	27.9863	27.9945	27.9939	27.9928	28.0206	28.0287	27.9385	28.0008	28.0107	27.97	28.0355	28.0357	28.0129	27.9742	27.9903	28.0169	28.022	27.9659	28.0336	28.0414
6670000000	29.5238	27.9337	27.7519	27.7723	27.7808	27.7763	27.7763	27.748	27.7592	27.7428	27.8177	27.8323	27.8787	27.9791	27.9393	27.9868	27.9834	27.9676	27.992	27.9288	27.9353	27.9665	27.9328	28.028	27.9634	27.965	27.9441	27.9985	27.9834	27.9766	27.9602	27.9856	27.9889
6760000000	29.5039	27.8196	27.7085	27.7582	27.7071	27.7337	27.7337	27.7189	27.7021	27.7384	27.8111	27.7292	27.8665	27.8924	27.8882	27.918	27.9443	27.86	27.9026	27.8834	27.8368	27.9344	27.9368	27.9558	27.884	27.9404	27.8938	27.9465	27.8707	27.8603	27.8449	27.9448	27.9211
6850000000	29.3895	27.8036	27.658	27.7012	27.6342	27.6137	27.6137	27.6512	27.6192	27.6123	27.7482	27.7122	27.7732	27.8057	27.7869	27.781	27.8591	27.8062	27.7841	27.8049	27.7487	27.8413	27.8197	27.7996	27.8171	27.7853	27.7492	27.8268	27.7641	27.8023	27.7847	27.8298	27.8131
6940000000	29.4188	27.8454	27.6549	27.6708	27.633	27.5864	27.5864	27.6068	27.6323	27.6687	27.7286	27.6868	27.7537	27.7468	27.8095	27.8081	27.7855	27.7952	27.7752	27.7866	27.7513	27.8445	27.7975	27.7637	27.8224	27.7893	27.7324	27.8404	27.7936	27.7749	27.7888	27.8896	27.8716
7030000000	29.3366	27.7033	27.5796	27.5449	27.5221	27.4618	27.4618	27.5361	27.5358	27.5557	27.5668	27.6355	27.6801	27.6635	27.7108	27.7213	27.6872	27.7239	27.7239	27.6899	27.7487	27.6832	27.6568	27.7226	27.7437	27.6852	27.6346	27.7531	27.7305	27.5912	27.7091	27.7504	27.7243
7120000000	29.1923	27.6162	27.4668	27.4657	27.4368	27.3774	27.3774	27.4962	27.4124	27.4843	27.4961	27.5526	27.5798	27.6065	27.6174	27.6737	27.6021	27.6587	27.6422	27.6393	27.6849	27.6064	27.6064	27.6289	27.6419	27.653	27.5636	27.7018	27.6819	27.2859	27.5701	27.6244	27.6543
7210000000	29.1804	27.5611	27.4261	27.4061	27.4012	27.3577	27.3577	27.4491	27.4121	27.4123	27.4149	27.5241	27.5462	27.5849	27.5495	27.6146	27.5804	27.6553	27.6405	27.5538	27.6379	27.5882	27.5823	27.6217	27.6169	27.6213	27.5698	27.6094	27.6322	27.5588	27.5551	27.6254	27.6412
7300000000	29.1292	27.4817	27.3602	27.3719	27.3332	27.3576	27.3576	27.3922	27.4075	27.3747	27.3837	27.421	27.4579	27.5194	27.5065	27.5447	27.5375	27.5782	27.5377	27.5075	27.5134	27.5725	27.5589	27.5734	27.5192	27.5594	27.5336	27.5149	27.5262	27.5421	27.4762	27.5426	27.5841
7390000000	29.0466	27.3597	27.2565	27.2596	27.2364	27.2776	27.2776	27.2159	27.2703	27.2493	27.3125	27.2999	27.3912	27.4174	27.3972	27.4121	27.4554	27.4086	27.3975	27.3891	27.3512	27.4448	27.4009	27.4158	27.4338	27.4929	27.3562	27.3714	27.3924	27.4647	27.3917	27.461	27.4701
7480000000	29.1142	27.4096	27.3027	27.3107	27.2672	27.2847	27.2847	27.2091	27.2685	27.2818	27.3338	27.3156	27.369	27.4375	27.424	27.4804	27.4525	27.4397	27.4241	27.4151	27.379	27.4468	27.427	27.4348	27.4412	27.513	27.4018	27.4425	27.4297	27.4728	27.4158	27.4662	27.4632
7570000000	29.0457	27.4101	27.2773	27.2614	27.2135	27.1773	27.1773	27.1796	27.1525	27.224	27.2544	27.2823	27.313	27.3819	27.4041	27.4309	27.4012	27.3396	27.3999	27.4288	27.395	27.3777	27.3101	27.368	27.4082	27.4019	27.338	27.4038	27.4011	27.3615	27.3876	27.3826	27.4216
7660000000	28.9328	27.2852	27.1695	27.2244	27.2137	27.1403	27.1403	27.1524	27.1106	27.2183	27.1663	27.181	27.2523	27.3346	27.3669	27.4334	27.3392	27.3259	27.3137	27.3579	27.3196	27.3149	27.2677	27.3313	27.3675	27.3311	27.2706	27.4226	27.3511	27.3247	27.3503	27.2965	27.3384
7750000000	28.9234	27.2681	27.122	27.1248	27.1194	27.0632	27.0632	27.1414	27.0901	27.1065	27.151	27.1253	27.2637	27.2398	27.2585	27.2897	27.2174	27.2259	27.2772	27.2198	27.2893	27.1993	27.2336	27.2447	27.2605	27.2485	27.1828	27.2935	27.271	27.2464	27.2746	27.2605	27.3289
7840000000	28.8256	27.2266	27.0515	27.0607	27.0456	26.9617	26.9617	27.023	27.0478	27.0458	27.0692	27.1142	27.1633	27.2011	27.166	27.2169	27.2138	27.2075	27.1927	27.1827	27.1816	27.1605	27.15	27.1955	27.1939	27.1769	27.1869	27.1997	27.1786	27.1448	27.1607	27.1978	27.2184
7930000000	28.6811	27.0386	26.9279	26.9341	26.8923	26.9182	26.9182	26.9232	26.9304	26.9118	26.9839	27.0393	27.0601	27.0627	27.0727	27.0689	27.0941	27.105	27.0456	27.0575	27.0118	27.1214	27.0769	27.103	27.0916	27.0868	27.0926	27.1018	27.0838	27.0352	27.0718	27.096	27.1013
8020000000	28.6938	26.9986	26.9068	26.9252	26.8676	26.8926	26.8926	26.8816	26.912	26.8988	26.9226	26.9729	27.0002	27.0135	27.039	27.065	27.0833	27.0571	27.0275	27.0314	27.0132	27.0818	27.013	27.0315	27.1028	27.0748	27.0394	27.0479	27.0288	27.0121	27.0143	27.0527	27.0689
8110000000	28.6956	26.9782	26.8624	26.8517	26.8454	26.8685	26.8685	26.873	26.8978	26.8526	26.9467	26.945	26.9436	26.9625	27.0254	27.0622	27.0888	27.0585	27.0444	27.002	27.0435	27.023	26.9798	27.0118	27.0666	27.0503	26.9849	27.0609	27.0483	27.0416	26.983	26.9879	27.0505
8200000000	28.6133	26.971	26.7695	26.7834	26.788	26.7284	26.7284	26.7692	26.7702	26.8055	26.8314	26.7993	26.8569	26.8989	26.8758	26.9781	26.9674	26.9032	26.8652	26.9139	26.9312	26.848	26.9172	26.9538	26.8689	26.8748	26.8783	26.9645	26.9429	26.9405	26.9144	26.9155	26.9251
8290000000	28.5376	26.9192	26.7447	26.7247	26.732	26.6665	26.6665	26.6952	26.6897	26.7268	26.7505	26.7433	26.8649	26.8264	26.821	26.9376	26.8784	26.8637	26.8571	26.863	26.854	26.8629	26.8573	26.9301	26.8779	26.8435	26.8499	26.9146	26.8849	26.9319	26.8718	26.8442	26.8886
8380000000	28.498	26.8071	26.6867	26.7063	26.6869	26.6245	26.6245	26.6688	26.6846	26.6729	26.709	26.7709	26.7763	26.8111	26.8368	26.8157	26.8401	26.8198	26.7704	26.7837	26.7886	26.8449	26.8446	26.8266	26.8341	26.8438	26.8015	26.8467	26.8461	26.8939	26.8073	26.8202	26.8725
8470000000	28.4014	26.7594	26.6522	26.6301	26.6309	26.5613	26.5613	26.6036	26.6302	26.6196	26.6473	26.7534	26.72	26.7521	26.7883	26.7962	26.7683	26.7369	26.7502	26.7206	26.7147	26.7704	26.7475	26.7771	26.7901	26.8173	26.7049	26.7829	26.7627	26.7598	26.7199	26.7784	26.7999
8560000000	28.3574	26.6968	26.6221	26.6224	26.5542	26.5358	26.5358	26.5384	26.5404	26.5916	26.5868	26.6707	26.6841	26.684	26.7327	26.737	26.7249	26.7698	26.7267	26.6618	26.6696	26.7252	26.6585	26.6957	26.7523	26.7485	26.679	26.725	26.7031	26.5262	26.6937	26.7582	26.7151
8650000000	28.3106	26.6916	26.5702	26.5903	26.5117	26.4831	26.4831	26.5273	26.5126	26.5265	26.5849	26.624	26.626	26.6528	26.6646	26.6792	26.7202	26.7585	26.7224	26.6236	26.677	26.7108	26.6681	26.7124	26.7352	26.6786	26.6288	26.6854	26.6982	25.9199	26.6763	26.6602	26.655
8740000000	28.2707	26.6091	26.5259	26.4565	26.4276	26.3834	26.3834	26.4833	26.3882	26.4579	26.5328	26.5525	26.5245	26.6004	26.6383	26.6202	26.6406	26.6795	26.6445	26.618	26.5965	26.6355	26.6592	26.6997	26.668	26.5862	26.5912	26.6304	26.5793	26.251	26.6085	26.6	26.6196
8830000000	28.2526	26.6161	26.4332	26.3933	26.3833	26.3808	26.3808	26.4379	26.4016	26.4358	26.4652	26.5169	26.5626	26.6332	26.5771	26.5886	26.554	26.6007	26.6098	26.5405	26.6063	26.5651	26.6439	26.652	26.5834	26.5106	26.5588	26.5988	26.5648	26.5701	26.5709	26.5487	26.5656
8920000000	28.1663	26.4852	26.4277	26.3793	26.3379	26.3195	26.3195	26.3449	26.3039	26.3765	26.3668	26.4148	26.451	26.552	26.5175	26.5259	26.5106	26.5037	26.5007	26.4894	26.4875	26.4984	26.5546	26.5425	26.505	26.5124	26.4873	26.5054	26.5093	26.5454	26.4655	26.5382	26.4791
9010000000	28.067	26.4116	26.3808	26.3557	26.2689	26.2848	26.2848	26.2656	26.2855	26.3141	26.3212	26.38	26.4034	26.4335	26.5133	26.4613	26.4724	26.4432	26.4583	26.4226	26.4304	26.4847	26.4662	26.4308	26.4369	26.4554	26.4489	26.45	26.4445	26.4442	26.4014	26.4992	26.4764
9100000000	28.0376	26.3565	26.3168	26.3138	26.1872	26.1998	26.1998	26.2339	26.2424	26.262	26.2727	26.3398	26.304	26.3876	26.4699	26.3992	26.4222	26.4117	26.3887	26.2954	26.3987	26.4135	26.3729	26.4252	26.4305	26.4077	26.3938	26.3773	26.3893	26.3527	26.376	26.4441	26.4234
9190000000	28.0581	26.3235	26.3141	26.2903	26.2067	26.1843	26.1843	26.2263	26.2353	26.237	26.2948	26.286	26.3373	26.4123	26.5143	26.3887	26.3991	26.401	26.4174	26.3564	26.4566	26.384	26.3816	26.4043	26.3834	26.3943	26.3898	26.3563	26.3686	26.2121	26.3409	26.3998	26.4046
9280000000	28.0595	26.3072	26.184	26.2681	26.1979	26.1172	26.1172	26.1214	26.1616	26.2188	26.2815	26.199	26.319	26.2692	26.4203	26.305	26.2803	26.3378	26.3604	26.4064	26.3854	26.3512	26.3123	26.4104	26.27	26.3617	26.2744	26.3252	26.4013	26.1974	26.293	26.3324	26.4026
9370000000	28.0435	26.2555	26.1215	26.1278	26.13	26.1035	26.1035	26.1061	26.1665	26.1394	26.2383	26.1553	26.1752	26.2309	26.3047	26.3253	26.3177	26.1979	26.2564	26.2987	26.259	26.2408	26.2631	26.2659	26.3162	26.2908	26.2641	26.2961	26.279	26.2585	26.2599	26.2534	26.2942
9460000000	27.8884	26.2075	26.0614	26.0657	26.0414	25.957	25.957	26.0012	26.0924	26.0413	26.1232	26.1029	26.1303	26.1603	26.2098	26.1941	26.1914	26.1866	26.1344	26.1759	26.2	26.1462	26.1824	26.1938	26.1722	26.2243	26.1549	26.2138	26.256	26.2232	26.1466	26.2	26.225
9550000000	27.8096	26.0937	25.9878	25.9807	25.9559	25.8577	25.8577	25.942	25.9962	25.9539	25.9842	25.9976	26.0441	26.059	26.0965	26.1118	26.1017	26.0981	26.0347	26.1016	26.1183	26.0939	26.0556	26.0791	26.0697	26.1771	26.0802	26.1208	26.1547	26.153	26.0781	26.1405	26.1309
9640000000	27.7759	26.0519	25.9525	25.9281	25.8908	25.8521	25.8521	25.9258	25.9473	25.9334	25.9631	26.0261	26.0229	26.0281	26.0996	26.1473	26.062	26.0546	26.0534	26.0918	26.0615	26.1029	26.0187	26.0583	26.0818	26.1422	26.0149	26.0948	26.1405	26.1318	26.0764	26.1002	26.1243
9730000000	27.7741	25.9815	25.8628	25.9299	25.8424	25.867	25.867	25.9353	25.8808	25.966	25.9336	25.9459	25.9423	26.0125	26.0492	26.077	26.0408	26.0837	26.0485	26.1045	26.013	26.0703	25.9718	26.087	26.0499	26.1355	26.0361	26.0856	26.054	26.0496	26.0297	26.0138	26.0653
9820000000	27.7251	25.9781	25.8219	25.8411	25.7767	25.8819	25.8819	25.8789	25.903	25.9694	25.8504	25.9124	25.9677	26.0629	26.0311	26.0572	26.066	26.068	26.0295	26.0376	26.0012	26.0013	26.0458	26.0362	26.0617	26.056	25.9247	25.9953	25.9832	26.0554	25.9568	25.9956	26.0042
9910000000	27.5933	25.8929	25.7687	25.6617	25.6982	25.7595	25.7595	25.7744	25.8449	25.8168	25.7927	25.7599	25.8175	25.9155	25.9207	25.9458	25.9705	25.9197	25.9787	25.9082	25.9364	25.9997	25.9445	25.9743	25.9137	25.9373	25.8506	25.8764	25.8784	25.8692	25.864	25.8746	25.9907
10000000000	27.5585	25.8188	25.754	25.6878	25.7093	25.7379	25.7379	25.7153	25.7459	25.7498	25.7739	25.6897	25.7556	25.8543	25.8122	25.8737	25.859	25.8549	25.8289	25.8039	25.765	25.924	25.8197	25.8981	25.8212	25.8888	25.7707	25.8267	25.8693	25.6633	25.7984	25.8776	25.889

## Sheet: e'_run5
	time /min →
	before Piv2O added	1	2	3	4	5	6	7	8	9	10	11	12	13	14	15	16	17	18	19	20	25	30	35	40	45	50	55	60	65	70	75	80
frequency	e'	e'	e'	e'	e'	e'	e'	e'	e'	e'	e'	e'	e'	e'	e'	e'	e'	e'	e'	e'	e'	e'	e'	e'	e'	e'	e'	e'	e'	e'	e'	e'	e'
1000000000	34.2981	32.9313	32.7926	32.8356	32.7876	32.5751	32.5751	32.6847	32.7071	32.5764	32.8802	32.9399	32.9237	33.0064	32.8864	33.0122	33.0188	32.957	32.9175	33.0833	32.8278	32.7485	32.825	32.8739	32.796	32.8585	32.7311	32.7244	32.8699	32.6393	32.7086	32.6596	32.7966
1090000000	34.3305	32.8239	32.8009	32.6878	32.7028	32.6707	32.6707	32.6644	32.6706	32.6111	32.6903	32.7338	32.6804	32.868	32.8755	32.8711	32.9786	32.8339	32.817	32.8862	32.7564	32.8665	32.7556	32.8284	32.7888	32.8904	32.8037	32.8209	32.7872	32.7771	32.777	32.6362	32.773
1180000000	34.399	32.7728	32.8455	32.7444	32.6066	32.4563	32.4563	32.6129	32.5555	32.715	32.6083	32.6237	32.6783	32.736	32.8482	32.8461	32.8024	32.7934	32.7871	32.8161	32.8168	32.8543	32.7162	32.8034	32.8084	32.716	32.8095	32.852	32.7431	32.8384	32.7689	32.7504	32.7523
1270000000	34.2142	32.7183	32.6793	32.5781	32.487	32.4061	32.4061	32.4459	32.5426	32.6378	32.4675	32.5278	32.68	32.6561	32.6382	32.8007	32.7487	32.7058	32.7883	32.8254	32.7921	32.8166	32.7147	32.7025	32.7264	32.6883	32.7463	32.7858	32.6295	32.8398	32.8077	32.6614	32.5815
1360000000	34.0683	32.5515	32.5738	32.5299	32.4286	32.3327	32.3327	32.3423	32.4402	32.4396	32.4526	32.4846	32.5363	32.6104	32.5718	32.6431	32.6364	32.6644	32.593	32.6303	32.6248	32.6699	32.6518	32.5962	32.6202	32.7021	32.6003	32.6289	32.5805	32.621	32.6296	32.5452	32.5617
1450000000	33.8936	32.332	32.2548	32.252	32.2678	32.1595	32.1595	32.2035	32.1744	32.2132	32.312	32.3553	32.3635	32.4094	32.4122	32.4519	32.4439	32.4015	32.4083	32.3296	32.3601	32.4317	32.3828	32.4497	32.3572	32.3741	32.3972	32.3788	32.3994	32.3928	32.4467	32.3228	32.396
1540000000	33.8219	32.2176	32.1142	32.1315	32.0789	32.045	32.045	32.1371	32.0964	32.0533	32.2964	32.2086	32.2406	32.2882	32.3546	32.3587	32.2798	32.2828	32.2797	32.252	32.195	32.3773	32.3485	32.3646	32.2542	32.2958	32.3367	32.3516	32.3519	32.2858	32.2652	32.3035	32.3742
1630000000	33.6299	32.1063	32.0071	31.988	31.9557	31.9151	31.9151	31.975	31.9885	31.9924	32.0443	32.0705	32.1329	32.1704	32.1951	32.2459	32.222	32.2025	32.1862	32.1816	32.1808	32.2246	32.2128	32.2508	32.1596	32.2013	32.1985	32.2235	32.154	32.2024	32.212	32.1107	32.2761
1720000000	33.5062	32.0543	31.9779	31.9561	31.9254	31.7799	31.7799	31.8534	31.9393	31.963	31.8921	31.9406	32.0028	32.0425	32.0657	32.1028	32.1252	32.1442	32.1349	32.0881	32.0817	32.1086	32.1133	32.1229	32.0839	32.1049	32.0195	32.1172	32.1656	32.213	32.1443	32.0182	32.1314
1810000000	33.4091	31.8635	31.8671	31.7961	31.758	31.6463	31.6463	31.7318	31.8583	31.7982	31.7062	31.8119	31.8285	31.8821	32.0167	32.0087	31.984	32.0074	31.9878	32.0038	31.986	31.9691	31.9889	32.0132	31.9754	32.0525	31.8861	32.0743	31.933	32.0024	32.0385	31.8998	32.0119
1900000000	33.286	31.7961	31.752	31.7431	31.6788	31.6138	31.6138	31.6457	31.722	31.7228	31.7294	31.7772	31.8109	31.9216	31.8662	31.9346	31.9454	31.9461	31.9482	31.9184	31.8796	31.9624	31.9951	31.9514	31.9395	31.9592	31.9252	32.0098	31.965	31.9886	31.9711	31.8559	32.0047
1990000000	33.2152	31.7251	31.6032	31.5786	31.5829	31.5882	31.5882	31.5711	31.5657	31.598	31.669	31.6914	31.7425	31.7453	31.8019	31.8539	31.8919	31.855	31.7916	31.7825	31.7683	31.8618	31.8609	31.8787	31.8186	31.8721	31.8639	31.8433	31.8335	31.7946	31.8567	31.7933	31.8581
2080000000	33.1082	31.5966	31.4955	31.4259	31.4499	31.4385	31.4385	31.4857	31.3892	31.4622	31.5653	31.571	31.5921	31.6029	31.6527	31.6831	31.7694	31.6842	31.6767	31.6783	31.6832	31.6772	31.7041	31.7821	31.7109	31.7421	31.7665	31.679	31.7316	31.6499	31.7168	31.6279	31.7128
2170000000	33.0161	31.5205	31.485	31.3981	31.3652	31.3408	31.3408	31.4648	31.3585	31.4108	31.4556	31.5265	31.4989	31.533	31.6353	31.6173	31.6851	31.6751	31.6254	31.6031	31.5859	31.6473	31.6181	31.7128	31.6374	31.6885	31.6791	31.6488	31.6827	31.669	31.6563	31.5954	31.6689
2260000000	32.9293	31.5153	31.4903	31.4081	31.3945	31.3416	31.3416	31.3565	31.4221	31.3965	31.4441	31.4734	31.5152	31.5689	31.5982	31.6018	31.6459	31.6198	31.6364	31.6069	31.5875	31.6612	31.5922	31.6183	31.6351	31.6383	31.6346	31.6967	31.6396	31.6639	31.6488	31.5948	31.6354
2350000000	32.8074	31.3439	31.3642	31.3362	31.2602	31.2232	31.2232	31.2518	31.2888	31.2605	31.3428	31.3692	31.3878	31.4598	31.5019	31.5272	31.5135	31.5213	31.565	31.453	31.5648	31.581	31.5654	31.4783	31.5256	31.5152	31.5259	31.5476	31.5933	31.6722	31.5737	31.4256	31.5123
2440000000	32.7846	31.3212	31.2472	31.209	31.1909	31.0887	31.0887	31.182	31.1879	31.1787	31.2384	31.2725	31.2936	31.3893	31.3706	31.4222	31.4513	31.3982	31.4596	31.3777	31.3976	31.4965	31.446	31.4359	31.415	31.4416	31.4424	31.4686	31.4499	31.507	31.4462	31.3649	31.4432
2530000000	32.6684	31.1651	31.1255	31.0636	31.0636	31.0467	31.0467	31.064	31.0585	31.0825	31.1414	31.1367	31.2029	31.2516	31.2809	31.3004	31.3086	31.2734	31.2614	31.2523	31.2541	31.3092	31.2877	31.3311	31.3002	31.3386	31.2918	31.3355	31.3594	31.3201	31.3774	31.2631	31.3292
2620000000	32.6297	31.0791	31.0736	31.0026	30.9309	30.8808	30.8808	30.9626	30.9484	30.9881	31.05	31.1057	31.1328	31.1552	31.2381	31.251	31.2311	31.2112	31.1407	31.2106	31.1553	31.1706	31.1868	31.2985	31.2108	31.2862	31.235	31.2703	31.2144	31.2008	31.2358	31.2341	31.2628
2710000000	32.5374	31.0325	30.9779	30.9203	30.8945	30.8299	30.8299	30.8948	30.8845	30.969	30.9981	30.963	31.0104	31.0884	31.1106	31.1972	31.183	31.1151	31.1074	31.1353	31.0886	31.1319	31.1269	31.1786	31.1298	31.2006	31.1592	31.1531	31.1701	31.1262	31.1813	31.1324	31.1768
2800000000	32.4578	31.0527	30.9344	30.9013	30.8642	30.8005	30.8005	30.8766	30.8616	30.8889	30.9631	30.9158	30.9904	31.0367	31.0795	31.0863	31.1251	31.0832	31.0854	31.0738	31.0611	31.1391	31.1183	31.1316	31.0792	31.1413	31.1302	31.1291	31.1551	31.1747	31.14	31.0884	31.137
2890000000	32.41	30.9875	30.844	30.8223	30.8158	30.7611	30.7611	30.8066	30.808	30.8149	30.8329	30.8706	30.9419	30.9086	31.019	31.0128	31.09	31.0534	31.0078	30.9999	31.0475	31.1326	31.1416	31.0515	31.0582	31.094	31.0977	31.1073	31.0941	31.1323	31.1043	31.0275	31.0858
2980000000	32.3159	30.8932	30.8026	30.784	30.7029	30.6585	30.6585	30.7091	30.7107	30.7289	30.7265	30.8049	30.8623	30.855	30.8987	30.9364	30.9928	30.9152	30.9487	30.94	30.9026	31.0223	30.9911	30.9576	30.9733	30.9761	31.0186	30.9958	31.0104	31.0245	31.0102	30.8943	30.9954
3070000000	32.2906	30.7668	30.7186	30.6906	30.6575	30.602	30.602	30.635	30.6218	30.6374	30.6766	30.7281	30.789	30.8008	30.821	30.9016	30.8752	30.8644	30.8434	30.8465	30.8165	30.8979	30.8955	30.8941	30.8506	30.9085	30.8657	30.912	30.8859	30.9061	30.8883	30.8356	30.9199
3160000000	32.1445	30.6834	30.6161	30.56	30.4961	30.5006	30.5006	30.5397	30.5171	30.5967	30.6362	30.584	30.6939	30.691	30.7172	30.7971	30.7618	30.7423	30.7292	30.7119	30.7347	30.7735	30.743	30.785	30.7376	30.8602	30.7653	30.8041	30.7846	30.7744	30.7847	30.7424	30.7813
3250000000	32.1591	30.6732	30.5863	30.5516	30.528	30.5244	30.5244	30.5485	30.525	30.5581	30.5668	30.5443	30.6461	30.6983	30.7453	30.7576	30.7165	30.7347	30.7448	30.6807	30.6654	30.7542	30.7163	30.7988	30.7303	30.8395	30.7433	30.772	30.7619	30.7755	30.7738	30.7294	30.7651
3340000000	32.0664	30.5782	30.4996	30.4764	30.4261	30.3915	30.3915	30.4279	30.4013	30.4497	30.4888	30.4937	30.5736	30.5905	30.6833	30.6404	30.6804	30.6661	30.6495	30.6404	30.6608	30.6733	30.6425	30.7027	30.6756	30.6996	30.6901	30.7023	30.6805	30.7246	30.6742	30.5993	30.7417
3430000000	31.9524	30.5233	30.4102	30.4033	30.3636	30.3748	30.3748	30.4028	30.3759	30.4079	30.4236	30.4708	30.5066	30.5475	30.5651	30.5493	30.6237	30.5785	30.5744	30.5386	30.632	30.6445	30.6337	30.6187	30.5668	30.6513	30.6413	30.6588	30.6433	30.6494	30.6857	30.5345	30.6356
3520000000	31.9363	30.4261	30.4015	30.3455	30.3228	30.3046	30.3046	30.2786	30.2962	30.3315	30.3506	30.464	30.4614	30.4435	30.5264	30.5429	30.5635	30.5304	30.5273	30.5735	30.5206	30.5332	30.6014	30.5648	30.511	30.5974	30.5576	30.6235	30.577	30.5914	30.5857	30.4521	30.5826
3610000000	31.9624	30.4665	30.4248	30.3567	30.3114	30.2608	30.2608	30.2943	30.2895	30.3186	30.3407	30.4015	30.436	30.4664	30.5257	30.5438	30.5393	30.5175	30.4986	30.5084	30.4897	30.5604	30.5313	30.5652	30.53	30.5598	30.5426	30.5658	30.5486	30.5453	30.5573	30.4899	30.5692
3700000000	31.9839	30.441	30.3724	30.3281	30.2872	30.2417	30.2417	30.2719	30.2396	30.2984	30.3478	30.2955	30.3675	30.4604	30.4363	30.4946	30.4782	30.4916	30.4715	30.4631	30.4609	30.5274	30.4843	30.4804	30.5008	30.5613	30.473	30.5307	30.5425	30.5152	30.4916	30.4599	30.5223
3790000000	31.8759	30.3455	30.2841	30.2601	30.1733	30.1257	30.1257	30.2451	30.1494	30.2355	30.1928	30.2417	30.3146	30.3462	30.3157	30.4244	30.4056	30.4237	30.3768	30.3549	30.3693	30.4392	30.3717	30.4245	30.4118	30.4503	30.3894	30.4012	30.4548	30.4698	30.4179	30.3741	30.4488
3880000000	31.7393	30.2604	30.2076	30.1741	30.1425	30.068	30.068	30.1456	30.159	30.1	30.1733	30.1702	30.2132	30.2883	30.3295	30.3224	30.3757	30.3158	30.3438	30.3149	30.3358	30.3296	30.3415	30.3969	30.3216	30.3861	30.3367	30.3598	30.3785	30.3788	30.3481	30.3259	30.38
3970000000	31.7207	30.2842	30.2114	30.1569	30.0834	30.0552	30.0552	30.0538	30.0985	30.1007	30.135	30.1619	30.1839	30.2024	30.2947	30.3083	30.3524	30.2557	30.3392	30.2784	30.2662	30.3012	30.2895	30.3609	30.2643	30.325	30.3706	30.2896	30.3419	30.3475	30.3528	30.2462	30.3251
4060000000	31.6865	30.227	30.159	30.1012	30.0262	30.0149	30.0149	29.985	30.0793	30.0463	30.0716	30.1884	30.1805	30.1604	30.2526	30.2421	30.3136	30.2695	30.2393	30.2524	30.2525	30.2686	30.2551	30.2716	30.2244	30.245	30.2831	30.2984	30.2904	30.303	30.3048	30.2011	30.2789
4150000000	31.7262	30.21	30.1467	30.1476	30.0611	30.0093	30.0093	30.0178	30.0424	30.0739	30.1094	30.1671	30.1499	30.2103	30.2592	30.2635	30.2936	30.2269	30.2155	30.2462	30.2377	30.2512	30.2372	30.2921	30.2227	30.2679	30.2647	30.2726	30.2725	30.275	30.2665	30.2061	30.2616
4240000000	31.6198	30.1461	30.0732	30.0038	29.9409	29.9161	29.9161	29.9105	29.9165	29.9531	30.0074	30.0064	30.0595	30.1201	30.1393	30.1963	30.1695	30.1382	30.1327	30.1367	30.0948	30.153	30.1254	30.1543	30.1742	30.2006	30.1638	30.1704	30.144	30.1583	30.1647	30.1325	30.1601
4330000000	31.5711	30.1245	29.9956	29.9485	29.91	29.8749	29.8749	29.913	29.8739	29.9438	29.9564	29.9677	30.0041	30.077	30.0944	30.1397	30.1131	30.0789	30.094	30.0887	30.0639	30.1151	30.0815	30.1362	30.1255	30.13	30.104	30.1159	30.1295	30.1062	30.1202	30.0839	30.1105
4420000000	31.5571	30.0739	29.9514	29.9192	29.8612	29.8223	29.8223	29.8511	29.8598	29.8741	29.9337	29.9255	29.952	30.0128	30.0541	30.0982	30.0645	30.0435	30.0276	30.0591	30.0365	30.0697	30.0534	30.0883	30.0864	30.1216	30.0875	30.1086	30.0716	30.1004	30.073	30.0122	30.0655
4510000000	31.5605	30.0262	29.9731	29.9504	29.9237	29.8357	29.8357	29.8486	29.8878	29.8799	29.9295	29.9547	29.9692	30.0097	30.0982	30.0769	30.1298	30.0729	30.066	30.08	30.05	30.0779	30.0733	30.1134	30.0636	30.0933	30.1148	30.0875	30.0986	30.1276	30.1206	30.024	30.0974
4600000000	31.5068	30.0017	29.9535	29.9057	29.8353	29.8214	29.8214	29.8091	29.8529	29.869	29.8899	29.968	29.9318	30.0022	30.0603	30.0425	30.073	29.9998	30.0249	30.0279	30.0143	30.0433	30.0611	30.0791	30.0212	30.0492	30.0742	30.0831	30.0207	30.0773	30.1227	29.9945	30.0893
4690000000	31.4804	29.9594	29.8889	29.8385	29.8322	29.7776	29.7776	29.7533	29.7945	29.8174	29.8337	29.8941	29.917	29.961	29.9809	29.967	30.0195	30.0015	29.9402	30.014	29.9691	30.0236	30.0094	30.0277	29.9762	30.0301	29.9993	30.0102	29.9655	30.0137	29.9999	29.897	30.0002
4780000000	31.4716	29.9816	29.8673	29.84	29.7787	29.7461	29.7461	29.7085	29.7421	29.7663	29.8013	29.8371	29.8615	29.887	29.943	29.969	29.976	29.9172	29.943	29.922	29.9006	29.9618	29.9314	30.0069	29.968	29.9824	29.9609	29.9893	29.9694	29.9616	29.9501	29.8927	29.9793
4870000000	31.4183	29.9087	29.7748	29.7287	29.7179	29.6619	29.6619	29.6573	29.6899	29.7017	29.7428	29.7692	29.8208	29.8751	29.8857	29.9273	29.8941	29.86	29.8828	29.8881	29.8486	29.8817	29.8678	29.9158	29.8802	29.9413	29.9039	29.9256	29.8722	29.906	29.8874	29.8637	29.936
4960000000	31.3628	29.8345	29.727	29.6859	29.6558	29.5794	29.5794	29.6048	29.6179	29.6444	29.6832	29.7096	29.7485	29.7872	29.8328	29.8574	29.8535	29.7913	29.8397	29.8313	29.7337	29.8206	29.7968	29.8218	29.7735	29.8736	29.831	29.8346	29.796	29.8293	29.8155	29.7932	29.8586
5050000000	31.3316	29.8273	29.7926	29.6863	29.6618	29.6289	29.6289	29.6418	29.6164	29.6246	29.658	29.719	29.7496	29.7488	29.8184	29.808	29.8435	29.8146	29.7995	29.8589	29.8221	29.839	29.8822	29.8622	29.7808	29.8274	29.8441	29.8253	29.8573	29.8647	29.8358	29.7726	29.8568
5140000000	31.2989	29.7931	29.7283	29.671	29.593	29.6014	29.6014	29.5967	29.5535	29.5712	29.6317	29.6632	29.7132	29.7034	29.7714	29.7773	29.807	29.8191	29.8179	29.7813	29.8186	29.8511	29.8699	29.829	29.787	29.8254	29.8131	29.7717	29.7795	29.8581	29.8455	29.7896	29.7943
5230000000	31.2828	29.819	29.7189	29.6308	29.6163	29.5745	29.5745	29.5623	29.5555	29.5643	29.6122	29.63	29.6977	29.7187	29.7361	29.7849	29.8115	29.7909	29.7765	29.7243	29.807	29.8073	29.8162	29.8359	29.782	29.7796	29.7952	29.8035	29.7771	29.8148	29.8267	29.6508	29.7653
5320000000	31.226	29.7425	29.6377	29.6184	29.5281	29.4928	29.4928	29.4745	29.4872	29.5058	29.5465	29.6042	29.6466	29.6907	29.7284	29.7068	29.7385	29.7151	29.673	29.6961	29.6678	29.7254	29.7304	29.7168	29.6798	29.7571	29.7307	29.7654	29.6979	29.7475	29.7289	29.641	29.73
5410000000	31.2383	29.6809	29.5684	29.5656	29.4821	29.4572	29.4572	29.4678	29.4167	29.4622	29.5532	29.5176	29.5942	29.6212	29.6647	29.6825	29.6973	29.6868	29.629	29.6532	29.6118	29.6941	29.6309	29.668	29.6211	29.6643	29.6646	29.707	29.6655	29.6769	29.6405	29.6043	29.6169
5500000000	31.1815	29.6114	29.548	29.5305	29.4785	29.4104	29.4104	29.4333	29.4119	29.4481	29.4716	29.5483	29.5306	29.5696	29.605	29.6116	29.6089	29.6391	29.6017	29.6099	29.5967	29.6511	29.6111	29.6178	29.6366	29.655	29.644	29.6751	29.6123	29.6608	29.6326	29.5443	29.597
5590000000	31.1297	29.6094	29.5411	29.5014	29.4156	29.4206	29.4206	29.4297	29.4633	29.4401	29.4793	29.5044	29.525	29.5922	29.6071	29.64	29.6349	29.613	29.5995	29.6087	29.6201	29.6431	29.6319	29.6405	29.6259	29.6239	29.6386	29.6469	29.6002	29.6174	29.6229	29.5562	29.6171
5680000000	31.0989	29.6207	29.5016	29.4967	29.396	29.4042	29.4042	29.405	29.4411	29.4315	29.4469	29.5044	29.5076	29.567	29.638	29.6146	29.6056	29.6099	29.5613	29.5836	29.5724	29.5933	29.6437	29.6245	29.6005	29.6163	29.6329	29.6044	29.6251	29.6123	29.6431	29.4915	29.6614
5770000000	31.0724	29.5566	29.4903	29.4388	29.3803	29.372	29.372	29.3792	29.3619	29.3949	29.4144	29.483	29.4676	29.5214	29.5971	29.5846	29.5691	29.5814	29.5734	29.5258	29.5327	29.5882	29.6008	29.595	29.5628	29.5498	29.5685	29.57	29.5807	29.5602	29.5628	29.5312	29.5877
5860000000	31.0569	29.5238	29.4432	29.4159	29.3381	29.3116	29.3116	29.2981	29.3071	29.328	29.3918	29.3854	29.4329	29.4809	29.5323	29.5351	29.5236	29.5	29.5104	29.4829	29.4727	29.5419	29.5155	29.5391	29.5036	29.5168	29.507	29.5449	29.5009	29.5161	29.5063	29.4769	29.5047
5950000000	31.0162	29.4534	29.3969	29.3218	29.2663	29.2753	29.2753	29.2367	29.2886	29.2863	29.2859	29.3294	29.3848	29.4445	29.4403	29.4998	29.4808	29.4405	29.4409	29.4293	29.3825	29.4401	29.4533	29.4624	29.4111	29.493	29.4955	29.4949	29.4554	29.4706	29.4671	29.4201	29.4575
6040000000	30.9808	29.4416	29.3831	29.333	29.2137	29.22	29.22	29.2291	29.2291	29.2548	29.26	29.3033	29.3552	29.3835	29.4256	29.4423	29.4439	29.4021	29.4078	29.4151	29.4097	29.4303	29.3972	29.425	29.4279	29.431	29.4257	29.4057	29.4028	29.4318	29.436	29.3767	29.4274
6130000000	30.9702	29.4266	29.3675	29.3258	29.2392	29.2045	29.2045	29.2273	29.1965	29.2435	29.2933	29.2673	29.3176	29.3643	29.4133	29.4151	29.4054	29.3741	29.3937	29.3984	29.4013	29.3889	29.3873	29.4166	29.4012	29.4235	29.4109	29.4333	29.404	29.3927	29.4149	29.3368	29.4151
6220000000	30.9866	29.4612	29.4043	29.3448	29.2434	29.2181	29.2181	29.2205	29.2743	29.315	29.3148	29.337	29.3896	29.3772	29.4533	29.4918	29.4534	29.4286	29.4711	29.468	29.4687	29.4191	29.4579	29.5158	29.4525	29.4666	29.4617	29.4622	29.4415	29.4414	29.4575	29.3642	29.5062
6310000000	30.9035	29.421	29.3127	29.2868	29.1877	29.1994	29.1994	29.1793	29.2067	29.2278	29.26	29.2796	29.3053	29.3239	29.4122	29.385	29.3469	29.4244	29.3849	29.368	29.3934	29.3687	29.3877	29.4351	29.3585	29.3758	29.408	29.4091	29.3814	29.3873	29.4011	29.2967	29.3883
6400000000	30.9178	29.3601	29.2751	29.2508	29.1923	29.1496	29.1496	29.152	29.2084	29.1719	29.2274	29.2585	29.2887	29.3438	29.3096	29.4072	29.3604	29.3587	29.3236	29.3358	29.3419	29.3477	29.3614	29.3881	29.318	29.3701	29.3573	29.3713	29.3199	29.343	29.3785	29.281	29.352
6490000000	30.8212	29.2658	29.1982	29.1467	29.0636	29.0391	29.0391	29.0807	29.0543	29.107	29.1095	29.1211	29.1865	29.2556	29.2673	29.2611	29.2528	29.2535	29.2201	29.2473	29.1906	29.2653	29.2277	29.2535	29.2433	29.2587	29.2412	29.2773	29.2533	29.2368	29.2329	29.1997	29.2817
6580000000	30.8229	29.2592	29.1228	29.1013	29.0349	29.0368	29.0368	29.0072	29.0276	29.0581	29.0845	29.1066	29.1481	29.2099	29.2446	29.2348	29.2876	29.1889	29.2332	29.1835	29.1589	29.2617	29.1926	29.2452	29.2085	29.2177	29.1965	29.2528	29.2167	29.235	29.197	29.1899	29.225
6670000000	30.8078	29.2581	29.131	29.0591	29.0268	28.9882	28.9882	29.014	29.0158	29.0605	29.0911	29.0828	29.0924	29.2138	29.2163	29.2258	29.2281	29.2161	29.1821	29.1525	29.1658	29.2086	29.1971	29.1923	29.1655	29.1929	29.2233	29.2161	29.1999	29.1834	29.2076	29.1351	29.1979
6760000000	30.7443	29.2246	29.1715	29.1033	29.05	28.997	28.997	29.0205	29.0489	29.0547	29.0816	29.1172	29.1186	29.1607	29.1776	29.2101	29.1654	29.2154	29.2315	29.1635	29.2208	29.1918	29.2569	29.2399	29.212	29.2204	29.2586	29.2356	29.2078	29.1628	29.2479	29.1512	29.2423
6850000000	30.7683	29.1932	29.183	29.1036	28.9851	29.0013	29.0013	29.0139	28.9985	29.0539	29.0472	29.0786	29.1087	29.1523	29.2193	29.2719	29.1886	29.2162	29.221	29.1916	29.1985	29.1563	29.2505	29.2456	29.2358	29.1946	29.2115	29.1763	29.2273	29.2124	29.212	29.1512	29.2452
6940000000	30.7254	29.2015	29.1216	29.0741	28.9871	28.9384	28.9384	28.9251	28.9628	28.9787	29.0143	29.029	29.0861	29.1081	29.1452	29.1844	29.1679	29.162	29.1689	29.118	29.1077	29.1395	29.1765	29.1712	29.1399	29.1363	29.1515	29.1518	29.1417	29.1568	29.1481	29.0706	29.1438
7030000000	30.6648	29.0696	28.9672	28.9157	28.8998	28.8275	28.8275	28.8567	28.8266	28.8271	28.8985	28.8824	28.9893	29.0083	29.0602	29.0545	29.0812	29.064	29.0255	29.0068	28.9795	29.0606	29.035	29.0251	29.0181	29.0543	29.017	29.07	29.0125	29.0137	29.0626	29.0372	28.9909
7120000000	30.5656	29.0607	28.9422	28.8525	28.7955	28.764	28.764	28.7538	28.8082	28.8051	28.8325	28.8069	28.9167	28.9288	28.9911	28.959	29.0233	29.0197	28.9921	28.9477	28.8954	28.9766	28.942	28.9554	28.9765	28.9707	28.939	29.0364	28.9659	28.9708	28.9874	28.9036	28.935
7210000000	30.5787	28.9953	28.947	28.8899	28.8339	28.7382	28.7382	28.7922	28.8003	28.8198	28.8699	28.8577	28.9189	28.9212	28.9987	28.9759	29.0194	28.9852	28.9775	28.9372	28.9639	28.991	28.9999	29.0258	28.9472	29.0132	28.9682	29.0021	28.957	28.953	28.9728	28.9277	28.9774
7300000000	30.6143	29.0923	29.0028	28.9752	28.9241	28.8624	28.8624	28.8773	28.8874	28.8852	28.8996	28.9529	29.0099	29.0296	29.0873	29.0892	29.0787	29.0544	29.0333	29.0458	29.0376	29.0836	29.0336	29.0584	29.0536	29.0141	29.0641	29.092	29.067	29.0261	29.0888	29.0097	29.0311
7390000000	30.6039	29.0312	28.9595	28.929	28.8692	28.8242	28.8242	28.8344	28.8474	28.8628	28.8707	28.9051	28.915	29.0118	29.0385	29.0666	29.0032	29.0246	29.0294	29.0092	28.9918	29.028	29.0083	29.0442	28.9978	28.9946	29.0315	29.0222	28.9801	29.0243	29.0636	28.9732	29.0053
7480000000	30.6072	29.0446	28.9378	28.8974	28.8355	28.7859	28.7859	28.7986	28.8176	28.8471	28.8316	28.9007	28.9258	28.941	28.9886	29.0132	29.0147	28.995	28.9834	28.9902	28.9628	28.9855	28.9711	29.0081	28.9915	28.9955	28.9989	29.0229	28.9917	28.9884	28.9951	28.9391	28.9923
7570000000	30.5931	29.0131	28.8968	28.8596	28.8047	28.7799	28.7799	28.7824	28.8006	28.816	28.8592	28.844	28.8839	28.9173	28.9478	28.9665	29.019	28.9592	28.9723	28.9432	28.915	28.9289	28.9394	28.9613	28.9539	28.9837	28.9118	28.9753	28.9363	28.9829	28.9292	28.884	28.9702
7660000000	30.5665	29.0235	28.8648	28.7659	28.7486	28.7302	28.7302	28.7016	28.7282	28.8393	28.7929	28.808	28.8899	28.8858	28.8987	28.9255	28.9784	28.8788	28.8695	28.8581	28.8297	28.8438	28.9352	28.9306	28.9254	28.9853	28.8396	28.9911	28.9103	28.9395	28.8388	28.8978	28.9064
7750000000	30.5068	28.8538	28.7883	28.7599	28.7099	28.6151	28.6151	28.633	28.6716	28.7	28.7333	28.6988	28.7876	28.8335	28.8403	28.8946	28.9024	28.8712	28.8471	28.7776	28.7768	28.8224	28.8433	28.8008	28.8326	28.8618	28.8375	28.8447	28.8339	28.868	28.7944	28.7737	28.8399
7840000000	30.5189	28.9084	28.8613	28.7757	28.7194	28.6926	28.6926	28.7225	28.7576	28.702	28.7541	28.7676	28.8085	28.8727	28.9594	28.9259	28.8905	28.9159	28.8699	28.863	28.8173	28.8976	28.8939	28.9109	28.88	28.8929	28.9026	28.8765	28.8764	28.9249	28.8999	28.8417	28.9219
7930000000	30.4538	28.91	28.8387	28.7567	28.7078	28.6594	28.6594	28.6607	28.7051	28.6835	28.7017	28.7856	28.7703	28.8159	28.8888	28.883	28.8436	28.8589	28.8695	28.8821	28.8126	28.8912	28.8362	28.8807	28.8431	28.8369	28.8612	28.8429	28.8123	28.8918	28.8713	28.8191	28.8567
8020000000	30.4207	28.8524	28.7893	28.7016	28.6562	28.6042	28.6042	28.6255	28.6161	28.6517	28.6728	28.7159	28.7304	28.7761	28.8331	28.8328	28.8212	28.8469	28.8033	28.8167	28.7838	28.8221	28.792	28.8364	28.7704	28.8128	28.8094	28.829	28.7858	28.8251	28.8007	28.7258	28.8196
8110000000	30.4696	28.8101	28.7499	28.6925	28.6315	28.6423	28.6423	28.5768	28.6237	28.679	28.6319	28.6852	28.7384	28.7161	28.822	28.811	28.8112	28.7887	28.777	28.7657	28.7686	28.8043	28.7446	28.7872	28.7406	28.7877	28.7717	28.8326	28.7941	28.7538	28.745	28.7126	28.7927
8200000000	30.4229	28.7624	28.6794	28.6663	28.5372	28.6092	28.6092	28.5357	28.5727	28.5828	28.619	28.5666	28.6247	28.6216	28.6591	28.6649	28.7197	28.7274	28.757	28.6696	28.7077	28.742	28.6752	28.7729	28.7492	28.6637	28.6951	28.7013	28.6998	28.7023	28.6873	28.6299	28.729
8290000000	30.378	28.7692	28.6815	28.554	28.5092	28.5383	28.5383	28.4686	28.5056	28.5797	28.5697	28.6249	28.6338	28.6845	28.7169	28.7235	28.7437	28.694	28.6835	28.6717	28.6922	28.7075	28.6895	28.7498	28.7421	28.6922	28.718	28.7226	28.6817	28.6968	28.6798	28.6576	28.6835
8380000000	30.3665	28.761	28.7326	28.6185	28.5874	28.5544	28.5544	28.5508	28.5756	28.5631	28.5956	28.6291	28.6498	28.6638	28.7573	28.7909	28.7373	28.7483	28.7542	28.7155	28.7	28.7603	28.7219	28.7419	28.7292	28.7655	28.7447	28.7228	28.7242	28.7144	28.7352	28.6854	28.7291
8470000000	30.3728	28.7739	28.6459	28.5866	28.5478	28.5174	28.5174	28.5431	28.592	28.5628	28.5962	28.6381	28.6675	28.707	28.7526	28.791	28.7408	28.7744	28.7448	28.698	28.729	28.729	28.7304	28.7295	28.6947	28.7376	28.6967	28.7467	28.7004	28.734	28.7523	28.6955	28.6953
8560000000	30.3799	28.7337	28.6736	28.611	28.5153	28.5256	28.5256	28.5255	28.5348	28.5525	28.591	28.6009	28.6387	28.6832	28.7133	28.7288	28.7546	28.7239	28.7239	28.6881	28.6787	28.744	28.697	28.7269	28.6803	28.7176	28.6948	28.7302	28.7133	28.7277	28.7315	28.6619	28.7217
8650000000	30.3398	28.6656	28.6078	28.512	28.4755	28.4009	28.4009	28.4431	28.4692	28.4818	28.5058	28.4965	28.5845	28.6025	28.6329	28.623	28.6506	28.6278	28.6282	28.6186	28.5634	28.6269	28.5992	28.6212	28.6147	28.5992	28.5828	28.6604	28.6124	28.5313	28.5723	28.5543	28.625
8740000000	30.2908	28.6611	28.4671	28.501	28.3585	28.3964	28.3964	28.3853	28.3714	28.4473	28.4369	28.4885	28.5158	28.5641	28.5464	28.5817	28.6232	28.5299	28.5514	28.5201	28.5003	28.5823	28.5406	28.5809	28.5224	28.5617	28.5303	28.5861	28.5532	28.5463	28.5048	28.5474	28.5499
8830000000	30.2856	28.6233	28.5425	28.4996	28.4398	28.4085	28.4085	28.407	28.3852	28.4217	28.4429	28.4854	28.5123	28.5341	28.6108	28.6046	28.5949	28.5414	28.5453	28.5344	28.4795	28.5651	28.5463	28.6059	28.5611	28.5959	28.5718	28.5732	28.5417	28.5883	28.581	28.5298	28.5585
8920000000	30.2849	28.6655	28.5748	28.539	28.5116	28.4282	28.4282	28.4323	28.4669	28.455	28.5016	28.5837	28.5993	28.5931	28.627	28.6446	28.6372	28.6269	28.6282	28.5652	28.6279	28.6555	28.6006	28.6822	28.6405	28.6192	28.6387	28.6375	28.6299	28.6378	28.6415	28.5175	28.5974
9010000000	30.2538	28.6178	28.5426	28.4751	28.3784	28.383	28.383	28.4101	28.3674	28.413	28.4442	28.4669	28.4883	28.546	28.5745	28.6033	28.5878	28.5702	28.5762	28.5526	28.5343	28.623	28.5743	28.5824	28.5463	28.5512	28.5623	28.5473	28.5677	28.5756	28.5881	28.4995	28.5538
9100000000	30.2291	28.5786	28.4946	28.43	28.3542	28.3129	28.3129	28.3126	28.3598	28.3806	28.411	28.4144	28.4482	28.4789	28.5279	28.5491	28.5558	28.548	28.5234	28.4936	28.478	28.5435	28.5281	28.5252	28.5382	28.5302	28.523	28.4886	28.5047	28.5024	28.5489	28.466	28.4985
9190000000	30.2045	28.5358	28.4602	28.4392	28.3359	28.3228	28.3228	28.2591	28.2674	28.3764	28.3392	28.3948	28.4348	28.4544	28.4632	28.5149	28.4548	28.4576	28.5006	28.4917	28.448	28.4967	28.4796	28.4866	28.48	28.5154	28.4175	28.4633	28.4629	28.4268	28.5137	28.4299	28.4718
9280000000	30.1737	28.4666	28.4165	28.3474	28.3444	28.3813	28.3813	28.2933	28.3346	28.351	28.3666	28.3677	28.44	28.4685	28.4938	28.4663	28.4646	28.5061	28.4858	28.5431	28.4594	28.4468	28.4798	28.5933	28.4977	28.4869	28.4735	28.4793	28.4281	28.4428	28.5109	28.4212	28.5008
9370000000	30.2267	28.4009	28.458	28.3719	28.3359	28.2859	28.2859	28.3137	28.3273	28.3437	28.4082	28.4048	28.4082	28.4507	28.4477	28.5133	28.4299	28.5136	28.5014	28.4224	28.4985	28.4475	28.4434	28.561	28.5133	28.4637	28.4508	28.4652	28.416	28.4158	28.4725	28.3996	28.4657
9460000000	30.147	28.4926	28.3735	28.3144	28.2654	28.2386	28.2386	28.253	28.281	28.2855	28.3382	28.3098	28.3499	28.3951	28.446	28.4308	28.4172	28.4461	28.4252	28.4127	28.3962	28.4264	28.4551	28.4452	28.4396	28.4409	28.4262	28.4764	28.4113	28.4511	28.4465	28.3811	28.4075
9550000000	30.1144	28.4908	28.389	28.346	28.2618	28.2274	28.2274	28.2566	28.2616	28.2824	28.2932	28.322	28.373	28.426	28.416	28.4452	28.4478	28.4509	28.4299	28.396	28.4114	28.4378	28.4039	28.4179	28.3979	28.4187	28.4345	28.4347	28.4114	28.428	28.4293	28.3639	28.4083
9640000000	30.1293	28.4264	28.4056	28.3378	28.2883	28.2581	28.2581	28.2544	28.2775	28.2745	28.3122	28.3319	28.3577	28.4359	28.404	28.4379	28.4264	28.4263	28.4095	28.4428	28.3873	28.4504	28.428	28.4352	28.398	28.4242	28.4319	28.42	28.406	28.4159	28.4106	28.3737	28.433
9730000000	30.1517	28.4753	28.3766	28.3162	28.2128	28.2828	28.2828	28.2632	28.3037	28.2307	28.292	28.2923	28.3301	28.3566	28.4221	28.3987	28.3953	28.4428	28.4059	28.3989	28.4889	28.4418	28.4402	28.4443	28.4138	28.4468	28.3654	28.4643	28.408	28.3808	28.39	28.3557	28.4662
9820000000	29.9959	28.3061	28.2313	28.3018	28.1895	28.1855	28.1855	28.1625	28.1893	28.1539	28.2384	28.2341	28.2422	28.2686	28.2869	28.2875	28.348	28.3839	28.2955	28.2915	28.2448	28.3454	28.3001	28.3448	28.3582	28.4046	28.2573	28.3766	28.3162	28.2244	28.3561	28.2505	28.2724
9910000000	30.064	28.3441	28.2854	28.2555	28.2216	28.1751	28.1751	28.2089	28.1951	28.1786	28.2064	28.2361	28.2709	28.2835	28.3404	28.3377	28.3786	28.3341	28.3534	28.3134	28.2984	28.3464	28.3454	28.3461	28.4047	28.3495	28.2821	28.3429	28.384	28.3309	28.2931	28.268	28.3109
10000000000	30.0079	28.3756	28.2925	28.2661	28.1986	28.1684	28.1684	28.161	28.2247	28.2011	28.1957	28.2178	28.2925	28.2887	28.343	28.3588	28.3083	28.3391	28.3096	28.3072	28.2824	28.3069	28.3276	28.3489	28.3122	28.312	28.3109	28.325	28.2931	28.3289	28.3352	28.3148	28.3075

## Sheet: e''_run1
	time /min →
	before Piv2O added	1	2	3	4	5	6	7	8	9	10	11	12	13	14	15	16	17	18	19	20	25	30	35	40	45	50	55	60	65	70	75	80
frequency	e''	e''	e''	e''	e''	e''	e''	e''	e''	e''	e''	e''	e''	e''	e''	e''	e''	e''	e''	e''	e''	e''	e''	e''	e''	e''	e''	e''	e''	e''	e''	e''	e''
1000000000	15.6462	11.6416	10.5311	9.6321	9.0444	8.4753	7.9642	7.6048	7.4387	7.1474	6.9699	6.7805	6.7924	6.4064	6.4914	6.3101	6.1158	6.018	6.1316	5.8636	5.9005	5.5627	5.4584	5.1198	5.1181	4.9208	4.8755	4.8452	4.7556	4.5605	4.6803	4.7252	4.4365
1090000000	14.9906	11.0364	10.4289	9.5456	8.9519	8.4802	8.0084	7.5817	7.5168	7.1116	7.1324	6.8186	6.686	6.4254	6.58	6.3547	6.2251	6.3046	6.3925	5.9162	6.1471	5.7765	5.7036	5.3708	5.3643	5.2079	5.2404	4.9177	5.0362	4.8923	4.945	4.8429	4.8028
1180000000	14.2632	10.7255	9.9467	9.0526	8.693	8.1164	7.7822	7.3502	7.2775	6.8874	6.8675	6.7122	6.5209	6.3247	6.4203	6.3521	6.0683	6.0808	6.3148	5.7258	5.9808	5.7267	5.4829	5.3015	5.252	5.0665	5.1226	5.0571	4.9649	4.9692	4.8785	4.9096	4.7766
1270000000	13.6655	10.4659	9.5427	8.8206	8.4455	8.0132	7.5769	7.3178	7.0688	6.8601	6.841	6.6174	6.4849	6.2947	6.4317	6.2569	6.1042	6.054	6.1055	5.8745	5.9197	5.7413	5.6006	5.4195	5.3653	5.2107	5.0836	5.1087	5.0792	4.9897	4.9871	5.0062	4.7243
1360000000	13.0133	9.9902	9.2438	8.5649	8.1297	7.6851	7.2578	7.1413	6.8799	6.6466	6.6312	6.4041	6.3018	6.1176	6.1712	6.1577	5.9372	5.8908	5.9501	5.7359	5.7075	5.6268	5.4864	5.3571	5.1643	5.155	4.998	5.0252	4.9713	4.9465	4.9817	4.8171	4.6382
1450000000	12.6654	9.8635	9.0645	8.3875	7.9832	7.5972	7.3124	7.1294	6.9153	6.5824	6.7098	6.4811	6.3439	6.2037	6.2545	6.1316	5.9942	5.9735	6.0687	5.7712	5.8188	5.6819	5.5547	5.3788	5.2573	5.254	5.0454	5.0747	5.0784	5.0772	4.9808	4.927	4.8628
1540000000	12.1038	9.5074	8.7568	8.1951	7.8518	7.4413	7.1554	6.9456	6.6926	6.4683	6.4851	6.3893	6.2765	6.1386	6.1217	6.0087	5.9098	5.9114	5.9661	5.7524	5.7425	5.6625	5.4312	5.3882	5.2488	5.1918	5.1947	5.0504	5.051	4.9928	4.9055	4.9279	4.7501
1630000000	11.7451	9.243	8.5639	8.1002	7.7157	7.3739	7.0121	6.8151	6.6215	6.5266	6.3914	6.3369	6.2238	6.0809	6.1314	6.0308	5.8244	5.8393	5.8926	5.7	5.7049	5.7378	5.549	5.3299	5.2566	5.1531	5.1442	5.0776	5.045	5.0105	4.9041	4.8796	4.832
1720000000	11.4825	9.1077	8.5359	8.0094	7.6861	7.3759	7.0797	6.8453	6.7126	6.559	6.4819	6.4022	6.2905	6.1522	6.1971	6.124	5.9161	5.9485	6.0533	5.8516	5.7435	5.8092	5.6566	5.4604	5.3632	5.2532	5.3234	5.189	5.189	5.181	5.1268	5.0158	5.0109
1810000000	11.1957	9.0866	8.3571	7.8869	7.5882	7.3269	7.0899	6.8322	6.6562	6.5137	6.4699	6.357	6.2441	6.1636	6.2	6.1658	5.955	5.9615	6.0488	5.7929	5.808	5.7703	5.6876	5.5027	5.4577	5.3324	5.2831	5.2057	5.2015	5.2576	5.1915	5.1336	5.0607
1900000000	10.9523	9.0042	8.264	7.8169	7.5503	7.2578	6.9898	6.8783	6.6943	6.5551	6.433	6.3912	6.2734	6.2037	6.2076	6.1861	6.0033	5.9887	6.0083	5.9544	5.9065	5.7067	5.7211	5.6253	5.579	5.4232	5.3688	5.3768	5.2653	5.3324	5.3224	5.2277	5.1994
1990000000	10.8067	8.8728	8.1933	7.7284	7.5374	7.2109	6.9876	6.8125	6.6573	6.5073	6.4331	6.3782	6.3158	6.2263	6.2792	6.174	6.064	6.1111	6.0541	5.9697	5.8965	5.7364	5.728	5.6609	5.5469	5.5242	5.4895	5.4185	5.4175	5.3321	5.336	5.319	5.285
2080000000	10.4564	8.5893	8.0014	7.5886	7.3669	7.0436	6.8549	6.6483	6.5436	6.4177	6.2781	6.265	6.2302	6.0586	6.0743	6.0535	5.9522	5.9839	5.9575	5.833	5.806	5.7406	5.6009	5.5057	5.4459	5.4373	5.3742	5.348	5.3204	5.3195	5.3074	5.257	5.1779
2170000000	10.2984	8.4799	7.9357	7.6418	7.3659	7.0251	6.8559	6.6943	6.5925	6.42	6.3547	6.356	6.1892	6.1186	6.0597	6.0948	6.0333	6.0084	6.0213	5.9048	5.8483	5.8703	5.6523	5.555	5.5527	5.4933	5.4825	5.3414	5.363	5.3895	5.3532	5.3145	5.3117
2260000000	10.1838	8.3521	7.9119	7.5771	7.3553	7.0717	6.91	6.7259	6.598	6.439	6.3986	6.3549	6.2495	6.2171	6.1506	6.1584	5.9891	6.0604	6.05	5.9683	5.9657	5.9004	5.6916	5.6117	5.6254	5.5841	5.4886	5.427	5.4204	5.4375	5.4486	5.3813	5.3201
2350000000	10.0893	8.3461	7.8991	7.5506	7.2713	6.9544	6.8551	6.7325	6.5988	6.4743	6.462	6.3319	6.3087	6.2959	6.1769	6.1863	6.0046	6.0987	6.1121	5.9895	5.9645	5.8741	5.7307	5.7161	5.6609	5.5956	5.5549	5.5395	5.4686	5.496	5.4887	5.4623	5.4503
2440000000	10.0299	8.3848	7.9315	7.5551	7.3602	7.0286	6.9154	6.7372	6.6733	6.5538	6.5206	6.3964	6.3922	6.3374	6.3129	6.2471	6.0574	6.2023	6.1612	6.0904	6.0867	5.9744	5.8845	5.8137	5.7407	5.6738	5.6377	5.6658	5.616	5.6684	5.5692	5.6166	5.5114
2530000000	9.9223	8.4141	7.9763	7.5734	7.4032	7.0959	7.0772	6.7935	6.7306	6.5878	6.5468	6.4799	6.5087	6.3948	6.4082	6.4157	6.2344	6.2757	6.2441	6.1679	6.1979	6.0705	6.0118	5.9328	5.873	5.8194	5.7491	5.7668	5.7712	5.7762	5.6804	5.7216	5.6757
2620000000	9.7843	8.2377	7.8604	7.5579	7.3064	7.0233	6.9584	6.7822	6.7052	6.5811	6.534	6.4066	6.4083	6.3543	6.4017	6.3876	6.251	6.303	6.1939	6.1372	6.1428	6.077	6.0404	5.8843	5.8727	5.8164	5.789	5.7546	5.7302	5.7499	5.6826	5.6853	5.6788
2710000000	9.6693	8.2243	7.8273	7.5333	7.2915	7.0627	6.9533	6.8116	6.7827	6.622	6.5839	6.4764	6.4523	6.418	6.4433	6.4336	6.3073	6.3449	6.2788	6.2055	6.1913	6.1607	6.075	5.973	5.9761	5.9067	5.8959	5.831	5.7984	5.7981	5.7652	5.778	5.7562
2800000000	9.5744	8.1891	7.7771	7.496	7.2734	7.0771	6.9697	6.8154	6.7208	6.6239	6.5786	6.4973	6.4728	6.4744	6.4702	6.4484	6.3297	6.3591	6.3025	6.186	6.2144	6.2054	6.0583	5.9722	5.9646	5.9547	5.9468	5.8577	5.8249	5.8083	5.8557	5.8125	5.7798
2890000000	9.4831	8.1297	7.7346	7.4483	7.222	7.0262	6.9277	6.8176	6.677	6.5953	6.5419	6.4872	6.4031	6.3989	6.4063	6.423	6.2642	6.3672	6.3184	6.2175	6.1951	6.1645	6.0528	5.9875	5.9621	5.9352	5.8503	5.8653	5.8469	5.8394	5.8216	5.7652	5.7592
2980000000	9.3928	8.0955	7.6947	7.3556	7.1806	6.9701	6.8624	6.757	6.6131	6.598	6.5517	6.4701	6.4386	6.4165	6.3829	6.3929	6.3207	6.377	6.2712	6.2524	6.2035	6.1724	6.1106	5.9996	5.9769	5.9221	5.894	5.8722	5.8705	5.8997	5.8407	5.8232	5.7567
3070000000	9.2941	8.0119	7.6292	7.3288	7.1929	6.9637	6.799	6.7246	6.6553	6.5142	6.5862	6.4762	6.4859	6.3876	6.4236	6.3946	6.3313	6.338	6.294	6.2305	6.2137	6.1731	6.0799	6.0364	6.0268	5.9552	5.9047	5.9077	5.8792	5.93	5.883	5.8408	5.8018
3160000000	9.2755	8.0431	7.6685	7.4019	7.2149	6.9921	6.8852	6.7813	6.6692	6.6389	6.6125	6.5618	6.5556	6.4547	6.5037	6.4581	6.4159	6.4212	6.3514	6.3239	6.3022	6.1904	6.1969	6.0815	6.0532	6.0688	5.9882	5.9576	5.9662	6.0021	5.9822	5.956	5.9206
3250000000	9.2245	8.011	7.6792	7.4373	7.2834	7.0836	6.9563	6.8173	6.7719	6.6593	6.7061	6.6264	6.561	6.5328	6.6144	6.5369	6.4762	6.5054	6.4284	6.3681	6.3911	6.295	6.2765	6.1643	6.116	6.1173	6.0924	6.0336	6.0443	6.037	6.0235	6.0445	5.9906
3340000000	9.1606	8.0316	7.6787	7.455	7.3503	7.0811	6.9917	6.894	6.802	6.7387	6.7404	6.6971	6.5665	6.5915	6.6651	6.6089	6.4299	6.555	6.4504	6.4217	6.4418	6.4091	6.3546	6.2135	6.1921	6.1858	6.1419	6.1294	6.1092	6.1485	6.1138	6.077	6.0106
3430000000	9.0963	7.9896	7.6838	7.3914	7.3262	7.0972	6.9833	6.8702	6.8263	6.6986	6.7083	6.7262	6.596	6.5297	6.6637	6.5704	6.5331	6.5354	6.4915	6.4644	6.405	6.417	6.369	6.2676	6.2219	6.2112	6.2193	6.1192	6.1214	6.1855	6.1374	6.0993	6.0347
3520000000	9.0622	7.9851	7.7024	7.3827	7.2566	7.0961	7.0153	6.8772	6.8228	6.7795	6.7613	6.6642	6.673	6.5809	6.6534	6.6308	6.5549	6.5807	6.5808	6.4536	6.4555	6.3907	6.3272	6.2699	6.237	6.2271	6.1932	6.1808	6.1738	6.2028	6.1648	6.1694	6.0773
3610000000	9.0175	7.9317	7.7159	7.4192	7.2918	7.0737	6.9821	6.8974	6.8548	6.7441	6.7461	6.7221	6.6769	6.5975	6.6752	6.6355	6.5859	6.5689	6.5705	6.4657	6.4801	6.4369	6.3658	6.3085	6.2277	6.3044	6.2223	6.1982	6.1876	6.1885	6.209	6.1816	6.1085
3700000000	8.9151	7.8859	7.674	7.3915	7.2527	7.0117	6.9641	6.8744	6.8295	6.7552	6.7322	6.7052	6.6607	6.6049	6.6755	6.6345	6.5986	6.5591	6.5659	6.5059	6.4672	6.4377	6.3858	6.3363	6.2491	6.289	6.1998	6.2123	6.2251	6.2485	6.2127	6.1868	6.1865
3790000000	8.9505	7.9204	7.6985	7.3945	7.2825	7.0635	7.0238	6.9035	6.8993	6.7989	6.7876	6.7544	6.7333	6.6164	6.7213	6.6759	6.5958	6.6445	6.5799	6.5106	6.5215	6.4968	6.4497	6.393	6.3523	6.3272	6.3152	6.3126	6.3043	6.3022	6.2193	6.2616	6.2221
3880000000	8.9102	7.9788	7.692	7.423	7.3271	7.0815	7.03	6.9208	6.9052	6.8596	6.8307	6.7927	6.7478	6.6439	6.7273	6.7167	6.648	6.6161	6.6537	6.5261	6.5769	6.6102	6.5421	6.436	6.3727	6.3572	6.3398	6.3571	6.3598	6.346	6.3296	6.3188	6.2855
3970000000	8.8821	7.9525	7.6612	7.4521	7.3475	7.1762	7.0391	7.0058	6.9148	6.8599	6.8112	6.7632	6.7841	6.7354	6.7629	6.7572	6.6967	6.6647	6.7064	6.5785	6.5789	6.5843	6.5268	6.4697	6.3834	6.3884	6.3457	6.3699	6.4355	6.351	6.3485	6.3784	6.353
4060000000	8.942	8.0211	7.7263	7.4977	7.3543	7.203	7.1333	7.0435	6.9719	6.9714	6.9238	6.9125	6.8549	6.8177	6.849	6.8082	6.7977	6.7841	6.7736	6.706	6.6904	6.6834	6.6274	6.554	6.5205	6.502	6.4492	6.4863	6.4696	6.4841	6.4454	6.4717	6.4449
4150000000	8.8941	8.0214	7.7575	7.5364	7.405	7.2763	7.1408	7.097	6.9943	6.9545	6.9808	6.9494	6.9147	6.8505	6.9148	6.8514	6.8696	6.8322	6.8163	6.7443	6.7229	6.7232	6.6423	6.637	6.5618	6.5624	6.4933	6.5543	6.5416	6.5699	6.4797	6.5453	6.4729
4240000000	8.895	7.9933	7.7714	7.5687	7.4348	7.3016	7.1609	7.1245	7.0102	6.9571	7.0026	6.9552	6.9243	6.9137	6.9609	6.8856	6.8716	6.8821	6.8466	6.8323	6.7891	6.7488	6.6877	6.6997	6.6433	6.6221	6.5608	6.5559	6.5869	6.5798	6.518	6.5661	6.5019
4330000000	8.786	7.9571	7.6826	7.4786	7.3657	7.2047	7.0646	7.0289	6.9815	6.9265	6.9482	6.8852	6.9199	6.855	6.9184	6.8603	6.7919	6.8065	6.8137	6.7499	6.7429	6.697	6.6592	6.6123	6.5652	6.5386	6.4976	6.5345	6.5207	6.5688	6.4989	6.5291	6.461
4420000000	8.7907	7.9881	7.7207	7.5368	7.3793	7.2603	7.1638	7.0842	7.0636	6.9886	7.0409	6.945	6.9329	6.905	6.9318	6.8936	6.8509	6.8698	6.8967	6.7457	6.7967	6.7528	6.7045	6.6888	6.6348	6.6055	6.5739	6.5735	6.556	6.6112	6.5648	6.5471	6.5588
4510000000	8.7928	8.013	7.749	7.5993	7.4851	7.3548	7.197	7.1582	7.1004	7.0512	7.1084	7.015	6.9507	6.9826	7.0103	6.9608	6.9153	6.8968	6.9384	6.7961	6.8455	6.8293	6.783	6.6892	6.7092	6.6546	6.6399	6.6759	6.6233	6.6578	6.6273	6.6351	6.6317
4600000000	8.797	8.0065	7.7883	7.6161	7.4685	7.3794	7.2441	7.1615	7.1254	7.0612	7.1021	7.0432	7.0234	7.0108	7.0941	7.0059	6.9208	6.961	6.9734	6.8633	6.8933	6.8595	6.791	6.7608	6.7411	6.7261	6.6976	6.7067	6.703	6.7367	6.6931	6.6958	6.6689
4690000000	8.756	8.036	7.7963	7.6002	7.4918	7.3885	7.264	7.1893	7.1781	7.0713	7.1376	7.0868	7.0792	7.0535	7.0507	7.0117	7.0032	7.0263	7.012	6.9826	6.9098	6.9002	6.8479	6.7834	6.8116	6.7625	6.714	6.7047	6.7563	6.7548	6.6933	6.7979	6.6615
4780000000	8.7517	8.0518	7.841	7.63	7.4925	7.3702	7.2801	7.1812	7.1906	7.1481	7.14	7.1002	7.0643	7.0909	7.1322	7.0307	7.042	7.079	7.0398	7.0071	6.9522	6.9115	6.8714	6.8805	6.8417	6.8247	6.7646	6.7779	6.7793	6.8254	6.7782	6.8213	6.6816
4870000000	8.7278	8.0269	7.7858	7.5816	7.4931	7.3641	7.3044	7.1901	7.2395	7.1012	7.1541	7.0782	7.0991	7.0651	7.1085	7.094	7.024	7.0381	7.0329	6.9647	6.9159	6.9479	6.8856	6.8651	6.8061	6.7994	6.7614	6.8003	6.7556	6.8217	6.7834	6.7734	6.7261
4960000000	8.7067	8.0585	7.8281	7.6379	7.4888	7.406	7.3273	7.2203	7.2127	7.167	7.252	7.1377	7.109	7.0911	7.1579	7.1279	7.036	7.0664	7.0457	6.9768	6.9746	6.9937	6.9194	6.9121	6.8639	6.8503	6.803	6.8166	6.7931	6.838	6.7869	6.793	6.7665
5050000000	8.7434	8.0579	7.8733	7.7257	7.5738	7.4487	7.349	7.3048	7.27	7.217	7.2591	7.1697	7.1911	7.1995	7.1965	7.1776	7.1023	7.1587	7.1053	7.0371	7.0436	7.0459	6.921	6.9221	6.9253	6.9069	6.8434	6.8372	6.8328	6.8698	6.8202	6.8494	6.8533
5140000000	8.8078	8.1498	7.8831	7.7317	7.5982	7.5185	7.3809	7.3448	7.3452	7.269	7.2854	7.2008	7.2035	7.2221	7.2145	7.2052	7.2045	7.1868	7.1958	7.0788	7.0635	7.1006	7.014	7.0173	6.9797	6.9889	6.9348	6.9487	6.9357	6.9764	6.8624	6.8991	6.8702
5230000000	8.7916	8.1556	7.9199	7.7668	7.6341	7.5713	7.4163	7.3937	7.3552	7.3094	7.3014	7.3104	7.2801	7.2749	7.294	7.2867	7.2564	7.24	7.2109	7.1614	7.1712	7.1625	7.0656	7.075	7.0089	7.0553	6.9624	6.9913	7.0085	7.0524	6.9859	6.9587	6.9082
5320000000	8.8374	8.2217	7.9965	7.826	7.6894	7.6364	7.5192	7.4656	7.4509	7.3842	7.4078	7.3904	7.378	7.3408	7.3859	7.3532	7.3155	7.3131	7.3062	7.2771	7.2114	7.2049	7.1566	7.1378	7.0774	7.1483	7.0692	7.0512	7.093	7.1001	7.0822	7.0622	7.0149
5410000000	8.7788	8.1522	7.9908	7.8072	7.7109	7.6016	7.5003	7.4275	7.4445	7.3649	7.4054	7.3944	7.3823	7.3555	7.3912	7.3261	7.3212	7.3308	7.3117	7.3098	7.2054	7.2106	7.1314	7.1289	7.113	7.1012	7.058	7.049	7.0931	7.0703	7.0434	7.0434	6.9971
5500000000	8.7893	8.1946	7.9626	7.8147	7.6638	7.6206	7.536	7.4677	7.4972	7.3915	7.4324	7.3823	7.3593	7.3769	7.3839	7.3658	7.3133	7.3296	7.3161	7.2983	7.257	7.2095	7.1725	7.1468	7.1238	7.1044	7.0746	7.0925	7.1013	7.0947	7.0747	7.0899	7.0641
5590000000	8.7629	8.1657	7.9487	7.8005	7.6792	7.6256	7.5313	7.4737	7.4625	7.3994	7.486	7.3522	7.3421	7.3591	7.3727	7.4021	7.3102	7.3331	7.2992	7.2934	7.2417	7.2294	7.1974	7.1875	7.1126	7.1586	7.1116	7.0641	7.0782	7.1144	7.0986	7.0782	7.0507
5680000000	8.7047	8.1737	7.9571	7.8115	7.6957	7.6363	7.5547	7.4741	7.4611	7.3976	7.4382	7.4062	7.4011	7.423	7.3848	7.3969	7.3338	7.3591	7.3014	7.2752	7.265	7.2752	7.2126	7.2	7.1777	7.1767	7.1233	7.0833	7.1561	7.1028	7.092	7.0951	7.0699
5770000000	8.7262	8.1881	8.012	7.8367	7.7318	7.6505	7.5603	7.5116	7.5073	7.4501	7.4774	7.4541	7.4183	7.4562	7.4307	7.4017	7.394	7.3639	7.339	7.3467	7.2633	7.3056	7.2446	7.2121	7.2204	7.2067	7.1387	7.1625	7.1999	7.1921	7.1449	7.1304	7.1126
5860000000	8.7814	8.2778	8.0573	7.883	7.8244	7.6822	7.6278	7.5864	7.5702	7.5021	7.5428	7.5009	7.4826	7.4846	7.517	7.4976	7.4462	7.4404	7.4023	7.4129	7.3496	7.3525	7.3231	7.2755	7.2779	7.2756	7.2434	7.2707	7.2691	7.2598	7.2306	7.2206	7.2191
5950000000	8.8201	8.276	8.1109	7.9263	7.8583	7.7168	7.6582	7.6032	7.5829	7.5531	7.5651	7.5134	7.543	7.5431	7.5547	7.5097	7.4949	7.5237	7.4732	7.4673	7.4223	7.4051	7.3606	7.3378	7.323	7.3225	7.2939	7.2931	7.3176	7.2498	7.3065	7.298	7.2411
6040000000	8.8348	8.3073	8.1292	7.9573	7.866	7.7817	7.7714	7.6356	7.6408	7.6311	7.6344	7.5747	7.5312	7.575	7.6088	7.5765	7.5338	7.5328	7.5093	7.489	7.4359	7.4701	7.4109	7.3813	7.3602	7.3896	7.3422	7.3187	7.326	7.2954	7.328	7.3138	7.3034
6130000000	8.8659	8.3406	8.1497	8.0177	7.8771	7.8325	7.7556	7.6521	7.6894	7.6223	7.6398	7.6037	7.5576	7.6098	7.612	7.5919	7.5778	7.5336	7.5304	7.4903	7.4913	7.481	7.4429	7.3888	7.3984	7.4005	7.3659	7.3732	7.3379	7.3481	7.3244	7.3162	7.373
6220000000	8.8204	8.2814	8.1016	7.9598	7.8512	7.7541	7.7173	7.647	7.6403	7.6038	7.5971	7.5773	7.5861	7.5918	7.5925	7.5826	7.5491	7.5388	7.4871	7.4614	7.4842	7.4414	7.4141	7.3779	7.4257	7.4014	7.3476	7.3379	7.3193	7.3029	7.3346	7.2639	7.3458
6310000000	8.7519	8.3229	8.1138	7.9669	7.8758	7.7714	7.7207	7.6664	7.6475	7.6084	7.6258	7.6122	7.5899	7.5698	7.5881	7.6067	7.5322	7.5478	7.4851	7.507	7.4236	7.4756	7.4258	7.3572	7.4239	7.4308	7.3286	7.3634	7.3801	7.3441	7.3205	7.2972	7.3407
6400000000	8.7397	8.2644	8.094	7.9837	7.8623	7.7201	7.7122	7.6766	7.6541	7.5889	7.627	7.6201	7.6094	7.5946	7.5823	7.5651	7.5575	7.5621	7.4823	7.5185	7.496	7.4919	7.4513	7.381	7.3914	7.4438	7.3607	7.3394	7.3677	7.3571	7.3394	7.3007	7.3684
6490000000	8.6788	8.2297	8.0349	7.9144	7.8059	7.7138	7.6429	7.6218	7.6093	7.5601	7.5418	7.5634	7.5587	7.5642	7.5626	7.5105	7.4832	7.517	7.4578	7.4655	7.4188	7.4705	7.3894	7.3507	7.3604	7.3589	7.3298	7.2934	7.2989	7.3218	7.2911	7.2648	7.2907
6580000000	8.7133	8.2832	8.0912	7.9658	7.8796	7.7511	7.7307	7.6581	7.6681	7.6211	7.6422	7.6085	7.6042	7.6317	7.6334	7.6179	7.5839	7.5822	7.5399	7.4994	7.523	7.5225	7.4586	7.4235	7.4252	7.4392	7.4042	7.3974	7.414	7.3845	7.3528	7.3528	7.3878
6670000000	8.8147	8.4234	8.2467	8.0606	7.9996	7.9022	7.8606	7.8007	7.8072	7.7646	7.7743	7.7153	7.721	7.7309	7.7186	7.675	7.6761	7.6636	7.6824	7.5879	7.6247	7.6158	7.5835	7.5946	7.5011	7.5422	7.4855	7.5067	7.5048	7.4688	7.5282	7.5058	7.4853
6760000000	8.9941	8.5367	8.345	8.1954	8.1093	7.988	7.9748	7.9644	7.8674	7.8954	7.8568	7.8655	7.8379	7.863	7.8518	7.8293	7.7817	7.7856	7.7647	7.7604	7.7461	7.7042	7.6812	7.716	7.6697	7.6726	7.6157	7.6623	7.6166	7.5976	7.641	7.5925	7.6259
6850000000	9.0683	8.6338	8.461	8.3057	8.1817	8.0992	8.0895	8.0333	8.0052	7.9461	7.964	8.0109	7.9359	7.9693	7.98	7.9605	7.939	7.9241	7.8797	7.8356	7.842	7.8544	7.8407	7.785	7.807	7.8015	7.7344	7.7428	7.7325	7.7342	7.7257	7.7348	7.7045
6940000000	9.0405	8.626	8.4297	8.289	8.1839	8.0901	8.0777	8.0196	8.0073	8.0105	8.0186	7.9896	7.9365	7.979	7.9977	7.9702	7.9561	7.9177	7.885	7.8918	7.8764	7.8792	7.8349	7.774	7.7786	7.8086	7.7436	7.7585	7.7749	7.7742	7.7698	7.72	7.7095
7030000000	8.9339	8.5271	8.39	8.1792	8.097	7.9913	7.9618	7.9297	7.9051	7.8894	7.9299	7.8861	7.8766	7.916	7.925	7.8869	7.8639	7.8915	7.8177	7.7903	7.8426	7.8173	7.776	7.7011	7.6743	7.735	7.6556	7.6713	7.6968	7.6879	7.6878	7.6586	7.6268
7120000000	8.7807	8.3516	8.2759	8.0855	7.9583	7.9024	7.8441	7.779	7.792	7.8142	7.7971	7.7314	7.7218	7.7757	7.784	7.7864	7.7404	7.7551	7.6547	7.6541	7.7073	7.6847	7.6045	7.5851	7.5662	7.5981	7.5273	7.525	7.5491	7.5419	7.5227	7.5264	7.5318
7210000000	8.717	8.307	8.1906	7.9937	7.9177	7.8123	7.778	7.728	7.7488	7.7274	7.7402	7.7012	7.6805	7.7027	7.7153	7.762	7.6158	7.6855	7.6211	7.5806	7.6196	7.595	7.5933	7.5464	7.5269	7.5148	7.471	7.4764	7.4962	7.468	7.5019	7.5159	7.4388
7300000000	8.6199	8.22	8.0854	7.9649	7.8471	7.7653	7.7187	7.6811	7.6701	7.6538	7.6984	7.6092	7.6357	7.6217	7.6283	7.6857	7.5574	7.6089	7.5679	7.4894	7.5223	7.5096	7.4824	7.4422	7.4662	7.4832	7.3981	7.4159	7.4202	7.3879	7.4351	7.4159	7.3507
7390000000	8.641	8.1823	8.0492	7.9383	7.8441	7.762	7.7201	7.6803	7.6306	7.623	7.6507	7.639	7.6037	7.6157	7.6516	7.6376	7.6051	7.5976	7.5528	7.5447	7.5557	7.5272	7.5039	7.4662	7.4952	7.4595	7.4154	7.4254	7.4478	7.4227	7.3959	7.4224	7.3842
7480000000	8.683	8.3174	8.149	7.9582	7.9094	7.8552	7.7926	7.7556	7.7421	7.6957	7.7042	7.6899	7.7028	7.7161	7.7246	7.722	7.6865	7.7109	7.6609	7.65	7.6187	7.635	7.5518	7.5869	7.5685	7.5507	7.5192	7.5039	7.5335	7.5371	7.509	7.4791	7.4587
7570000000	8.6571	8.3256	8.1734	7.9907	7.9444	7.8144	7.7937	7.7261	7.7341	7.7456	7.6936	7.7471	7.6821	7.7343	7.7291	7.7257	7.6937	7.6771	7.6745	7.6487	7.615	7.6302	7.5951	7.5681	7.5733	7.5239	7.5215	7.5084	7.5275	7.5683	7.5065	7.5119	7.4618
7660000000	8.6526	8.3253	8.1805	8.0178	7.9274	7.8157	7.8522	7.7605	7.7743	7.7749	7.7648	7.7385	7.7546	7.6935	7.705	7.7307	7.7443	7.7496	7.6941	7.637	7.7154	7.6933	7.6311	7.5514	7.5577	7.5739	7.542	7.5935	7.5087	7.5412	7.5562	7.5494	7.4827
7750000000	8.6795	8.3902	8.2412	8.0798	7.9918	7.9033	7.883	7.8175	7.7912	7.8158	7.7814	7.835	7.7493	7.805	7.8067	7.8031	7.7465	7.7671	7.7347	7.6717	7.6705	7.6737	7.6826	7.5933	7.6592	7.6034	7.6471	7.6138	7.5755	7.6009	7.5935	7.547	7.5645
7840000000	8.6477	8.3286	8.1777	8.0902	7.9273	7.84	7.7799	7.8071	7.7914	7.7381	7.7577	7.7555	7.7349	7.8032	7.7637	7.7063	7.7055	7.772	7.7103	7.6271	7.6624	7.6459	7.6166	7.5587	7.5948	7.6023	7.585	7.5489	7.5555	7.5391	7.5399	7.5833	7.5
7930000000	8.6335	8.3266	8.1511	8.0284	7.8997	7.8619	7.8539	7.7714	7.756	7.7751	7.7419	7.7762	7.7556	7.7678	7.7559	7.7493	7.7485	7.7625	7.6931	7.6405	7.6446	7.6453	7.6086	7.6056	7.5841	7.6117	7.6001	7.5498	7.6029	7.5527	7.5075	7.5714	7.5262
8020000000	8.5981	8.2692	8.0949	7.9482	7.8781	7.8202	7.7708	7.7364	7.7279	7.7152	7.7063	7.7081	7.6869	7.7166	7.7456	7.7409	7.6935	7.6824	7.6574	7.6671	7.6448	7.6482	7.5889	7.5572	7.5601	7.5634	7.545	7.5207	7.5249	7.5456	7.4865	7.5061	7.4956
8110000000	8.5508	8.2057	8.0469	7.8937	7.8153	7.777	7.7524	7.6911	7.7131	7.6741	7.6631	7.6574	7.6913	7.6728	7.7258	7.7147	7.6677	7.6607	7.6347	7.624	7.5913	7.5993	7.5566	7.5461	7.5375	7.5168	7.4904	7.4741	7.5308	7.4747	7.4673	7.4618	7.4578
8200000000	8.5504	8.2836	8.1184	7.9352	7.8695	7.8269	7.7803	7.7761	7.6969	7.684	7.6802	7.6695	7.6818	7.7357	7.7183	7.7026	7.6912	7.6681	7.6705	7.6057	7.6353	7.6142	7.6116	7.5606	7.5545	7.5484	7.5097	7.4628	7.5303	7.5301	7.5041	7.504	7.4894
8290000000	8.5897	8.2804	8.1233	7.9981	7.9198	7.8202	7.7591	7.7599	7.7177	7.7168	7.7308	7.7193	7.6715	7.7312	7.7661	7.7317	7.6879	7.7132	7.6593	7.6291	7.6433	7.6257	7.5848	7.6225	7.5987	7.5913	7.5828	7.5681	7.5184	7.5289	7.5104	7.5486	7.5322
8380000000	8.674	8.3553	8.1958	8.0658	7.9396	7.8696	7.8462	7.8119	7.7642	7.7807	7.7776	7.7845	7.7593	7.8467	7.8462	7.805	7.7385	7.7538	7.7528	7.6817	7.687	7.6961	7.6391	7.6808	7.646	7.6269	7.62	7.6242	7.5767	7.6068	7.544	7.6032	7.591
8470000000	8.595	8.3288	8.1561	8.0218	7.9884	7.8505	7.8095	7.8096	7.7783	7.7723	7.7556	7.7657	7.7562	7.7869	7.8429	7.7996	7.7589	7.758	7.7215	7.6711	7.6916	7.7079	7.6943	7.6678	7.604	7.644	7.5932	7.5931	7.5683	7.593	7.5415	7.5857	7.574
8560000000	8.6066	8.2638	8.15	8.0086	7.934	7.8424	7.8425	7.8057	7.7845	7.736	7.7651	7.7431	7.772	7.8042	7.7968	7.7704	7.7267	7.7456	7.699	7.7085	7.664	7.6858	7.6446	7.6522	7.6135	7.6237	7.5479	7.5898	7.5824	7.6022	7.5894	7.5652	7.5629
8650000000	8.593	8.2288	8.1299	7.9772	7.9082	7.8701	7.8038	7.7988	7.7664	7.7274	7.7474	7.7571	7.755	7.7518	7.7702	7.8076	7.7728	7.7162	7.7069	7.7183	7.7075	7.6771	7.6506	7.6641	7.642	7.6542	7.5547	7.584	7.5727	7.6376	7.5652	7.5899	7.5846
8740000000	8.4593	8.2351	8.058	7.928	7.8533	7.7732	7.7272	7.6741	7.6346	7.6685	7.6519	7.6912	7.6848	7.6904	7.7008	7.6814	7.6756	7.6463	7.5768	7.6362	7.6116	7.6105	7.5732	7.6077	7.5531	7.5162	7.5509	7.4962	7.521	7.5173	7.4861	7.475	7.446
8830000000	8.4222	8.1536	8.0002	7.8909	7.8293	7.7464	7.7469	7.6829	7.6486	7.6474	7.6408	7.6363	7.6312	7.7154	7.654	7.7003	7.6509	7.7107	7.6451	7.5867	7.5721	7.5573	7.5756	7.5078	7.5108	7.528	7.5238	7.491	7.4394	7.4828	7.5154	7.4986	7.4974
8920000000	8.4656	8.2071	8.0195	7.9112	7.8472	7.8137	7.7207	7.7052	7.6911	7.6934	7.6947	7.6903	7.6496	7.7361	7.7353	7.7234	7.6969	7.6757	7.6431	7.6132	7.6079	7.6182	7.5787	7.588	7.5657	7.5649	7.5475	7.5386	7.5123	7.5375	7.5165	7.5206	7.5232
9010000000	8.503	8.2645	8.0882	7.9491	7.9011	7.8164	7.773	7.8059	7.749	7.7119	7.7228	7.7484	7.7391	7.7729	7.7571	7.7637	7.7224	7.716	7.6868	7.685	7.6741	7.6863	7.6568	7.6267	7.6192	7.6127	7.5921	7.586	7.5607	7.5625	7.5533	7.5796	7.5608
9100000000	8.5195	8.3214	8.1573	7.995	7.9485	7.8842	7.8217	7.8292	7.7892	7.7478	7.7885	7.7855	7.8024	7.7774	7.8064	7.7974	7.7554	7.783	7.7555	7.7315	7.7078	7.6964	7.7094	7.6947	7.6456	7.6857	7.6362	7.6445	7.6253	7.6385	7.5836	7.6234	7.6205
9190000000	8.5562	8.2982	8.1216	8.0022	7.9145	7.8742	7.8482	7.8028	7.7819	7.7707	7.7629	7.7301	7.8004	7.7927	7.8311	7.7523	7.739	7.761	7.7052	7.6773	7.6682	7.7306	7.6419	7.5867	7.6632	7.6526	7.5753	7.6125	7.5942	7.6324	7.6136	7.6183	7.6176
9280000000	8.5109	8.2585	8.1006	7.9392	7.8816	7.9281	7.8004	7.6814	7.7615	7.7271	7.7424	7.7108	7.7092	7.7954	7.7753	7.7806	7.686	7.7455	7.7435	7.7246	7.6428	7.7057	7.6624	7.6067	7.5681	7.5992	7.5324	7.5725	7.5382	7.6177	7.5872	7.547	7.6201
9370000000	8.4454	8.219	8.0534	7.9374	7.8573	7.8585	7.7907	7.6832	7.7474	7.6854	7.7276	7.6932	7.6652	7.7056	7.7865	7.7248	7.6773	7.7517	7.6609	7.6333	7.6842	7.5964	7.5756	7.595	7.5929	7.6312	7.5647	7.5898	7.5459	7.5917	7.5255	7.5802	7.5231
9460000000	8.3424	8.1612	8.0056	7.856	7.7788	7.7272	7.7045	7.6706	7.6417	7.6349	7.6375	7.6704	7.624	7.6419	7.6651	7.6737	7.6451	7.645	7.6093	7.606	7.5619	7.5895	7.5718	7.5542	7.5547	7.5607	7.4823	7.5176	7.4988	7.5152	7.4528	7.5081	7.4282
9550000000	8.2847	8.1052	7.9682	7.8316	7.7521	7.6972	7.6506	7.6264	7.6004	7.599	7.604	7.6203	7.5943	7.6055	7.639	7.6485	7.6046	7.6177	7.5506	7.5562	7.5593	7.5471	7.512	7.5076	7.5	7.5039	7.4401	7.5003	7.468	7.4659	7.4339	7.4476	7.4387
9640000000	8.2886	8.0774	7.955	7.8092	7.723	7.6659	7.6453	7.5959	7.5805	7.595	7.5646	7.6205	7.5876	7.6032	7.6107	7.644	7.5941	7.6072	7.5588	7.5437	7.5405	7.5466	7.5381	7.4881	7.4765	7.5006	7.4473	7.465	7.4371	7.4603	7.4504	7.4314	7.4504
9730000000	8.3143	8.1064	7.9684	7.8484	7.7837	7.7242	7.7144	7.6736	7.6779	7.6077	7.6294	7.6443	7.6524	7.6225	7.697	7.6603	7.6405	7.6848	7.5875	7.5875	7.562	7.6029	7.5336	7.5635	7.5158	7.553	7.4756	7.5295	7.4927	7.5673	7.5011	7.4869	7.492
9820000000	8.4013	8.2131	8.075	7.9037	7.8728	7.7675	7.7461	7.7388	7.688	7.7163	7.7182	7.775	7.7074	7.6828	7.7966	7.8053	7.7134	7.7637	7.6745	7.6696	7.6727	7.7117	7.6249	7.6159	7.6121	7.5964	7.5925	7.6198	7.5238	7.6342	7.594	7.6019	7.5579
9910000000	8.4981	8.3218	8.1958	8.0281	7.962	7.9147	7.8819	7.8291	7.788	7.7827	7.7908	7.8095	7.7803	7.8083	7.8486	7.8507	7.7845	7.8422	7.7904	7.7094	7.7591	7.7502	7.7499	7.7348	7.6869	7.773	7.6422	7.717	7.6472	7.6691	7.6195	7.703	7.6382
10000000000	8.3674	8.171	8.0864	7.9199	7.8316	7.7996	7.7848	7.7359	7.7175	7.7149	7.7207	7.72	7.7228	7.7591	7.7772	7.7656	7.7039	7.7089	7.7283	7.6466	7.6574	7.6645	7.6272	7.6193	7.6183	7.6204	7.6016	7.6214	7.5936	7.5703	7.5763	7.5499	7.5575

## Sheet: e''_run2
	time /min →
	before Piv2O added	1	2	3	4	5	6	7	8	9	10	11	12	13	14	15	16	17	18	19	20	25	30	35	40	45	50	55	60	65	70	75	80
frequency	e''	e''	e''	e''	e''	e''	e''	e''	e''	e''	e''	e''	e''	e''	e''	e''	e''	e''	e''	e''	e''	e''	e''	e''	e''	e''	e''	e''	e''	e''	e''	e''	e''
1000000000	14.9478	11.0775	10.0849	9.2	8.5586	7.923	7.6133	7.3877	6.9544	6.7058	6.572	6.3891	6.2849	6.1006	6.1022	5.8502	5.8387	5.6601	5.6811	5.5214	5.5104	5.3347	5.1402	4.7681	4.6805	4.4751	4.446	4.4152	4.4555	4.217	4.2202	4.2824	4.1007
1090000000	13.9493	10.4751	9.6183	8.8037	8.3076	7.7263	7.3603	7.1585	6.6886	6.5558	6.4356	6.2723	6.0998	6.1367	6.0154	5.6381	5.6312	5.5808	5.6035	5.659	5.5795	5.1369	5.0646	4.7861	4.7892	4.5201	4.4253	4.3762	4.2928	4.1606	4.1927	4.3177	3.9547
1180000000	13.0514	9.7081	8.8363	8.2409	7.6468	7.2291	6.7647	6.7323	6.2459	6.1583	6.0261	5.8482	5.6991	5.7041	5.6172	5.3578	5.3982	5.2864	5.2507	5.1995	5.1769	4.7796	4.8635	4.4597	4.4572	4.3325	4.2653	4.0949	4.1601	3.8817	3.896	3.9041	3.8581
1270000000	12.4771	9.5147	8.8585	8.0883	7.4657	7.1544	6.7404	6.7072	6.2897	6.168	6.0478	5.8815	5.7894	5.7865	5.6749	5.5129	5.4146	5.2874	5.2635	5.234	5.2964	4.8765	4.7799	4.5052	4.4494	4.394	4.3047	4.182	4.2767	4.0721	4.0653	4.0474	4.0951
1360000000	11.8289	9.0754	8.3202	7.7017	7.1922	6.8483	6.498	6.3589	6.0531	5.9563	5.8575	5.6246	5.556	5.4886	5.4321	5.2147	5.2418	5.106	5.103	4.9893	4.9946	4.7464	4.5836	4.3073	4.339	4.2457	4.2823	4.174	4.054	3.9402	4.0097	3.9865	3.8719
1450000000	11.375	8.7273	8.0647	7.4996	6.9655	6.563	6.4019	6.3078	5.9856	5.8422	5.7073	5.5659	5.4851	5.3933	5.4391	5.1857	5.119	4.9623	5.0557	4.9233	4.8886	4.7417	4.5292	4.4256	4.1829	4.2156	4.2397	4.1882	4.1151	3.9121	4.0057	3.9532	3.9177
1540000000	11.081	8.6032	7.9138	7.4067	6.9523	6.6169	6.4139	6.1176	5.9731	5.8588	5.7346	5.6083	5.5432	5.4096	5.461	5.2392	5.1932	5.0978	5.1312	5.0799	5.04	4.8827	4.6649	4.4995	4.3435	4.4639	4.3711	4.3824	4.2165	4.1065	4.156	4.1703	4.062
1630000000	10.6127	8.2262	7.5423	7.2272	6.6958	6.41	6.2262	5.9805	5.7242	5.653	5.6141	5.4837	5.4487	5.1892	5.3267	5.0254	5.1164	5.0749	4.9393	4.9999	5.03	4.7683	4.6081	4.4516	4.3711	4.3263	4.1654	4.3117	4.2271	4.1094	4.1719	3.9565	4.0426
1720000000	10.1238	7.8014	7.3232	6.9649	6.4739	6.2481	5.9407	5.7959	5.5358	5.4603	5.4273	5.257	5.2137	5.1183	5.1692	4.9534	4.9422	4.854	4.7649	4.8252	4.8231	4.6242	4.4765	4.2576	4.1692	4.2475	4.1552	4.0416	4.0128	3.9871	3.9545	3.9424	3.8495
1810000000	9.7631	7.709	7.1453	6.7939	6.3643	6.0943	5.8385	5.7729	5.5032	5.3651	5.3533	5.1854	5.1718	5.104	5.0648	4.9427	4.8809	4.8246	4.7034	4.7414	4.7002	4.606	4.4586	4.2887	4.1717	4.2107	4.1136	4.068	4.058	4.0258	3.9434	3.9318	3.845
1900000000	9.6887	7.6548	7.206	6.8046	6.382	6.1123	5.8224	5.7883	5.5021	5.4611	5.413	5.2548	5.2471	5.1519	5.0666	4.9817	4.9701	4.8113	4.8702	4.7995	4.8293	4.6171	4.4573	4.4034	4.3053	4.3217	4.2646	4.2381	4.1294	4.1685	4.0255	4.018	4.0628
1990000000	9.3907	7.5254	6.9999	6.5802	6.2124	5.9672	5.7307	5.7016	5.4877	5.4056	5.3194	5.2105	5.1473	5.0729	5.0242	4.9662	4.9527	4.7624	4.7653	4.7435	4.7217	4.5821	4.4249	4.4422	4.2965	4.3142	4.2434	4.2043	4.1102	4.167	4.0613	3.9939	4.0262
2080000000	9.1091	7.3026	6.7642	6.4911	6.0944	5.8509	5.6488	5.5465	5.3618	5.288	5.2602	5.0991	5.0238	5.0099	5.0074	4.8259	4.7758	4.7565	4.7322	4.6881	4.6573	4.5795	4.4282	4.3802	4.2376	4.1957	4.1933	4.1841	4.105	4.0779	4.0459	3.9918	4.0053
2170000000	8.8063	7.094	6.6757	6.317	6.0252	5.7768	5.6024	5.4801	5.3214	5.1985	5.1683	5.0498	4.9564	4.9093	4.9879	4.8512	4.714	4.7715	4.7005	4.6905	4.7063	4.5089	4.4541	4.3118	4.2705	4.1648	4.1789	4.1425	4.0968	4.0339	4.083	4.0915	3.9817
2260000000	8.5733	6.9652	6.4852	6.2024	5.986	5.7517	5.5635	5.4802	5.2842	5.1549	5.0926	5.0385	4.9685	4.8875	5.0019	4.8784	4.7815	4.7763	4.7026	4.658	4.7112	4.5371	4.4242	4.3014	4.2251	4.1814	4.2345	4.14	4.0863	4.0538	4.0516	4.0932	3.9475
2350000000	8.3852	6.8826	6.3656	6.1412	5.8444	5.6162	5.5017	5.4464	5.1451	5.1102	5.0188	4.9878	4.9096	4.8379	4.9079	4.7701	4.668	4.6593	4.581	4.5086	4.5945	4.3646	4.2964	4.2728	4.2109	4.1318	4.1391	4.125	3.9971	4.0573	4.0466	4.0595	3.9902
2440000000	8.2455	6.8022	6.3588	6.0309	5.7781	5.5924	5.4104	5.3524	5.1357	5.1104	5.0325	4.9635	4.902	4.8108	4.861	4.7341	4.6443	4.6191	4.539	4.5707	4.5416	4.4107	4.3015	4.2766	4.2414	4.1439	4.1169	4.103	4.0882	4.0694	3.985	4.0211	4.0201
2530000000	8.172	6.7493	6.3097	5.99	5.7411	5.5448	5.4134	5.3617	5.1318	5.114	5.0601	5	4.93	4.8697	4.8591	4.7389	4.6994	4.669	4.5909	4.5488	4.5798	4.4119	4.3381	4.2989	4.2633	4.213	4.287	4.1485	4.154	4.085	4.0645	4.0147	4.0257
2620000000	7.9873	6.6272	6.2421	5.901	5.6456	5.4841	5.3679	5.2979	5.1075	5.0126	5.0434	4.9387	4.8764	4.8013	4.7892	4.6996	4.6597	4.5918	4.5778	4.5966	4.5786	4.4347	4.37	4.3089	4.2898	4.197	4.2139	4.152	4.138	4.0828	4.1145	4.0537	4.0339
2710000000	7.828	6.4759	6.1122	5.8255	5.5651	5.4572	5.3106	5.2308	5.0669	4.9637	4.9654	4.8215	4.8139	4.8045	4.8036	4.6888	4.6775	4.6137	4.6468	4.5398	4.5667	4.409	4.3678	4.2716	4.2237	4.1892	4.1853	4.162	4.1327	4.078	4.1192	4.0848	4.0453
2800000000	7.686	6.3297	6.0397	5.7804	5.5314	5.4118	5.2405	5.1735	5.029	4.9056	4.9229	4.8603	4.8208	4.7973	4.7815	4.7119	4.6326	4.6003	4.6071	4.5794	4.5807	4.4284	4.4069	4.1984	4.2235	4.1981	4.1908	4.1981	4.1098	4.139	4.1169	4.1726	4.0292
2890000000	7.5193	6.2185	5.9538	5.6495	5.4463	5.2862	5.1344	5.0245	4.9536	4.8595	4.866	4.7276	4.7096	4.6734	4.7214	4.6285	4.5419	4.5121	4.526	4.4568	4.5576	4.3182	4.3104	4.1584	4.139	4.1681	4.1516	4.1361	4.0902	4.0011	4.0539	4.0319	3.9326
2980000000	7.4554	6.2342	5.9394	5.6449	5.4337	5.3809	5.1592	5.1467	4.949	4.8964	4.8598	4.7533	4.7636	4.7263	4.7067	4.6418	4.5418	4.5416	4.5304	4.4801	4.5117	4.3424	4.2931	4.1945	4.1913	4.1364	4.166	4.1273	4.1302	4.0646	4.0957	4.0736	3.9815
3070000000	7.3798	6.1952	5.8946	5.6175	5.3816	5.2932	5.1249	5.0613	4.8939	4.9091	4.8471	4.7652	4.8012	4.7069	4.7039	4.6774	4.5393	4.555	4.4889	4.4713	4.4792	4.3903	4.3372	4.2087	4.1918	4.131	4.1938	4.1396	4.1233	4.0761	4.0873	4.0283	4.0156
3160000000	7.2463	6.1706	5.8714	5.612	5.3892	5.2263	5.1552	5.0489	4.9313	4.8966	4.8299	4.8273	4.7046	4.6908	4.6574	4.6413	4.5646	4.5037	4.5091	4.4658	4.4742	4.3889	4.3014	4.2734	4.2557	4.1621	4.1875	4.1958	4.1528	4.1308	4.1341	4.0945	4.0748
3250000000	7.1712	6.131	5.7728	5.5768	5.4101	5.2604	5.1174	5.0382	4.9417	4.9073	4.835	4.7938	4.7768	4.7248	4.7056	4.6639	4.5908	4.5743	4.6185	4.516	4.5039	4.4182	4.385	4.2684	4.3213	4.2316	4.2246	4.2467	4.2088	4.1191	4.1774	4.1572	4.0318
3340000000	7.1113	5.9823	5.7798	5.5213	5.3917	5.2168	5.1549	5.0024	4.9256	4.8381	4.8044	4.7545	4.7857	4.7255	4.7595	4.6904	4.5724	4.5595	4.5206	4.5387	4.5798	4.4504	4.3598	4.3141	4.2822	4.2316	4.2673	4.2432	4.2474	4.1788	4.1891	4.1438	4.0699
3430000000	6.9764	5.9121	5.6801	5.4661	5.2856	5.1449	5.0662	4.9798	4.8391	4.8365	4.7665	4.6939	4.688	4.7069	4.7336	4.6627	4.5116	4.5267	4.5188	4.5203	4.5383	4.3782	4.3651	4.2843	4.2222	4.2486	4.2024	4.1966	4.1897	4.1124	4.1491	4.0917	4.0765
3520000000	6.8471	5.8783	5.5884	5.3442	5.1424	5.0733	4.9399	4.832	4.7459	4.7545	4.7408	4.6432	4.614	4.5389	4.5271	4.5572	4.4148	4.4482	4.422	4.4429	4.4296	4.3222	4.2436	4.1584	4.1925	4.1357	4.1126	4.0668	4.1063	4.0531	4.0461	4.0372	3.9938
3610000000	6.8263	5.8655	5.6234	5.3707	5.1251	5.1004	4.9747	4.8618	4.7344	4.7639	4.7315	4.6678	4.6477	4.6065	4.6251	4.6012	4.4655	4.494	4.412	4.3999	4.3928	4.3483	4.2867	4.2263	4.2461	4.1542	4.1878	4.1509	4.132	4.0666	4.0898	4.0651	4.0676
3700000000	6.8328	5.917	5.592	5.4255	5.2324	5.1037	5.0279	4.9664	4.821	4.8253	4.8303	4.703	4.7226	4.6665	4.6713	4.5818	4.5482	4.5672	4.5053	4.4622	4.4875	4.3836	4.3742	4.3129	4.334	4.221	4.235	4.2266	4.2428	4.1103	4.1653	4.1346	4.127
3790000000	6.7342	5.8476	5.5768	5.3679	5.1934	5.1546	5.0249	4.9633	4.7981	4.8116	4.838	4.7266	4.6946	4.6319	4.6233	4.6143	4.5328	4.5665	4.5482	4.4568	4.4826	4.4608	4.4108	4.3221	4.3237	4.3096	4.2774	4.2477	4.2638	4.1782	4.1806	4.1903	4.1508
3880000000	6.6167	5.7372	5.4981	5.296	5.1222	5.1027	4.9748	4.869	4.8166	4.7518	4.7448	4.6998	4.6888	4.6301	4.629	4.595	4.5134	4.5307	4.4946	4.4914	4.4762	4.4266	4.3885	4.3095	4.2416	4.3085	4.2436	4.2288	4.2416	4.1755	4.2027	4.182	4.1027
3970000000	6.5153	5.6728	5.4044	5.2579	5.0292	4.9677	4.9071	4.7844	4.7135	4.6578	4.6031	4.6118	4.5962	4.5582	4.5429	4.521	4.421	4.4393	4.3968	4.4063	4.4168	4.3562	4.3066	4.2651	4.2267	4.2332	4.178	4.1336	4.1303	4.1044	4.1067	4.1341	4.0616
4060000000	6.4724	5.6258	5.399	5.2215	5.031	4.9951	4.9202	4.7794	4.6791	4.7033	4.6585	4.5979	4.6156	4.5437	4.5731	4.5117	4.3889	4.477	4.3778	4.3968	4.3379	4.3676	4.2599	4.2501	4.2003	4.2177	4.1784	4.1562	4.1408	4.0888	4.1138	4.1005	4.0598
4150000000	6.441	5.642	5.4106	5.2378	5.0037	4.9541	4.8505	4.7936	4.7253	4.724	4.6755	4.6138	4.6318	4.5543	4.5124	4.5187	4.4678	4.4922	4.4057	4.3825	4.3407	4.3278	4.2878	4.2625	4.2292	4.1738	4.1874	4.1515	4.1787	4.1075	4.0893	4.0854	4.0976
4240000000	6.4995	5.7054	5.4375	5.2613	5.0837	5.0235	4.9139	4.8891	4.7896	4.7852	4.716	4.665	4.7013	4.6123	4.5798	4.5476	4.4756	4.5308	4.4416	4.4473	4.4353	4.4239	4.3546	4.3065	4.3309	4.2616	4.2676	4.2186	4.2531	4.2518	4.1565	4.1295	4.1935
4330000000	6.4445	5.7047	5.4668	5.2809	5.0952	5.0893	4.9489	4.916	4.7861	4.7873	4.7362	4.6993	4.6774	4.6593	4.6151	4.5935	4.5414	4.548	4.5289	4.5175	4.485	4.4473	4.3593	4.3495	4.3578	4.3141	4.2962	4.2494	4.3171	4.2144	4.2373	4.2334	4.2364
4420000000	6.3766	5.6407	5.3928	5.273	5.0812	5.0457	4.9513	4.8564	4.7705	4.7913	4.742	4.692	4.7276	4.6675	4.6261	4.6471	4.5649	4.5674	4.5307	4.5188	4.4599	4.4397	4.411	4.3225	4.3362	4.3653	4.2929	4.295	4.2971	4.2689	4.2494	4.2513	4.2325
4510000000	6.3282	5.6079	5.3645	5.263	5.115	5.0552	4.9203	4.7894	4.785	4.764	4.7439	4.6751	4.7684	4.6753	4.6037	4.5908	4.5885	4.5101	4.5519	4.5418	4.5005	4.4338	4.3927	4.3483	4.3151	4.3629	4.2696	4.301	4.3103	4.2122	4.2509	4.2383	4.2276
4600000000	6.2761	5.5584	5.3322	5.2303	5.0392	4.9947	4.8777	4.7851	4.7199	4.7445	4.6706	4.6488	4.6761	4.6162	4.5801	4.5148	4.5041	4.4667	4.4996	4.4286	4.4193	4.3751	4.3504	4.365	4.3012	4.2815	4.2611	4.2325	4.236	4.1826	4.2393	4.1847	4.2319
4690000000	6.2604	5.5492	5.3865	5.1857	5.0446	4.9955	4.8672	4.8634	4.7498	4.7901	4.7477	4.6781	4.6739	4.6318	4.5787	4.6146	4.5559	4.4757	4.5049	4.4214	4.4342	4.4096	4.361	4.3478	4.3729	4.3345	4.2897	4.2397	4.2802	4.2171	4.2538	4.2469	4.2173
4780000000	6.281	5.5965	5.4181	5.2351	5.0679	5.0672	4.9186	4.8604	4.811	4.7735	4.8015	4.7122	4.7189	4.7077	4.671	4.6299	4.5765	4.5684	4.5522	4.4601	4.4874	4.4425	4.4193	4.451	4.4149	4.3425	4.3252	4.3512	4.3348	4.3137	4.3518	4.309	4.2608
4870000000	6.2484	5.63	5.4487	5.2667	5.1153	5.0863	4.9985	4.9095	4.8296	4.8488	4.8213	4.7499	4.7884	4.7683	4.6963	4.6918	4.6621	4.6418	4.5891	4.5446	4.5422	4.5329	4.4929	4.4516	4.4092	4.4161	4.377	4.3608	4.4212	4.3316	4.3743	4.3243	4.3021
4960000000	6.2142	5.621	5.4129	5.2757	5.1155	5.0417	4.9786	4.9163	4.8692	4.8447	4.7909	4.7791	4.8224	4.7613	4.7386	4.7125	4.6562	4.6573	4.6131	4.5916	4.6331	4.5335	4.4903	4.4861	4.4362	4.4795	4.4316	4.4113	4.3869	4.3465	4.3683	4.3739	4.3763
5050000000	6.1711	5.5798	5.3582	5.2829	5.0798	5.0346	4.985	4.9155	4.8705	4.8435	4.7743	4.8051	4.8018	4.7214	4.6733	4.6805	4.5881	4.6437	4.6135	4.5884	4.6444	4.5245	4.496	4.4693	4.4619	4.4777	4.4026	4.4058	4.4061	4.3538	4.3765	4.37	4.3368
5140000000	6.1603	5.5753	5.3976	5.2852	5.0975	5.0412	4.9142	4.8997	4.8427	4.8117	4.8116	4.7503	4.7839	4.7445	4.7419	4.733	4.6556	4.66	4.6618	4.5932	4.6255	4.5406	4.5495	4.4698	4.4012	4.4723	4.3872	4.3999	4.3645	4.3558	4.3239	4.3649	4.3652
5230000000	6.1172	5.556	5.3708	5.1972	5.072	5.0056	4.8855	4.8439	4.8157	4.7733	4.7698	4.705	4.7315	4.6941	4.6357	4.6782	4.5689	4.6333	4.5748	4.5456	4.5183	4.4599	4.43	4.4504	4.4101	4.3828	4.3859	4.3335	4.3834	4.3549	4.3013	4.2902	4.327
5320000000	6.1833	5.6682	5.4414	5.3047	5.1291	5.0714	4.9763	4.9458	4.8703	4.873	4.8452	4.8025	4.8337	4.7935	4.7571	4.7593	4.6868	4.6817	4.6719	4.6446	4.5921	4.5615	4.5122	4.5688	4.5375	4.5159	4.5018	4.415	4.4921	4.4123	4.3525	4.4144	4.4495
5410000000	6.169	5.6496	5.4203	5.2921	5.1507	5.073	5.0023	4.9522	4.8806	4.8868	4.9034	4.8028	4.8581	4.7967	4.805	4.7658	4.7068	4.7024	4.6697	4.6347	4.6679	4.6105	4.5726	4.5813	4.5627	4.5047	4.503	4.4636	4.5206	4.5216	4.431	4.4691	4.4367
5500000000	6.1644	5.6414	5.4735	5.3197	5.2223	5.098	5.0495	5.0011	4.9677	4.9788	4.9386	4.8907	4.888	4.876	4.8366	4.8108	4.7547	4.7716	4.7601	4.7168	4.7277	4.6479	4.6654	4.609	4.6063	4.6454	4.5465	4.5905	4.5538	4.5325	4.5256	4.5056	4.4928
5590000000	6.1485	5.6051	5.4317	5.3163	5.2139	5.0875	5.0574	4.9881	4.93	4.9446	4.9016	4.8768	4.8434	4.8479	4.8173	4.8224	4.7461	4.8081	4.7437	4.7053	4.7278	4.6818	4.6617	4.6433	4.5995	4.6428	4.5508	4.5688	4.5492	4.501	4.5333	4.5006	4.5336
5680000000	6.0669	5.5449	5.3648	5.2884	5.167	5.0682	5.0316	4.9233	4.9111	4.8915	4.8673	4.7768	4.8161	4.7958	4.7939	4.7778	4.6943	4.7485	4.7019	4.6546	4.6434	4.6278	4.6171	4.6131	4.5479	4.5566	4.53	4.5342	4.4787	4.4664	4.5147	4.4463	4.4128
5770000000	6.0718	5.5543	5.415	5.2965	5.1445	5.0677	5.029	4.9603	4.906	4.9167	4.8797	4.8459	4.8714	4.8463	4.8075	4.7859	4.7564	4.7156	4.6814	4.7054	4.6584	4.6337	4.6224	4.5925	4.5565	4.5741	4.5369	4.5334	4.4986	4.4995	4.4862	4.4799	4.4959
5860000000	6.0921	5.6	5.4294	5.3291	5.192	5.1155	5.0111	4.988	4.9411	4.9267	4.9386	4.8798	4.9055	4.8707	4.8844	4.8123	4.7655	4.7709	4.7495	4.7362	4.651	4.7018	4.6129	4.6452	4.6112	4.5777	4.5626	4.5568	4.5544	4.5541	4.5165	4.5338	4.5181
5950000000	6.1217	5.67	5.4969	5.3424	5.2474	5.1851	5.0782	5.0516	5.0273	4.9868	4.9805	4.9707	4.9713	4.9448	4.9194	4.86	4.8401	4.8556	4.8198	4.7887	4.7521	4.7264	4.7077	4.7128	4.6823	4.6938	4.6547	4.6868	4.6299	4.6343	4.5879	4.6112	4.5854
6040000000	6.1265	5.7222	5.5302	5.3624	5.2839	5.2032	5.1753	5.0919	5.062	5.0584	5.0288	5.009	4.9739	4.9759	4.9745	4.9182	4.891	4.8928	4.8571	4.8391	4.8193	4.8216	4.7829	4.7722	4.691	4.7418	4.7312	4.7406	4.6949	4.6939	4.6722	4.6319	4.6623
6130000000	6.0783	5.6531	5.4821	5.3565	5.2522	5.2194	5.1964	5.1188	5.048	5.0574	5.0108	4.9849	4.9943	4.9327	4.9414	4.9156	4.8965	4.8561	4.8505	4.8363	4.8384	4.7681	4.7723	4.7649	4.692	4.7978	4.6874	4.7295	4.6919	4.6208	4.6424	4.6312	4.6867
6220000000	5.9578	5.55	5.4193	5.2839	5.1486	5.0874	5.0786	5.0014	4.9887	4.943	4.9145	4.9262	4.8815	4.8955	4.9087	4.8337	4.7924	4.8069	4.8051	4.739	4.7356	4.7132	4.665	4.654	4.6501	4.6545	4.617	4.5887	4.6045	4.5535	4.5823	4.5729	4.5898
6310000000	6.0075	5.5355	5.4402	5.2666	5.1751	5.0744	5.0732	5.0301	5.0003	4.9399	4.9324	4.8767	4.9337	4.8507	4.8797	4.839	4.8115	4.8343	4.7495	4.7597	4.736	4.7087	4.675	4.6486	4.6411	4.6177	4.6065	4.6044	4.6118	4.5728	4.5363	4.6074	4.611
6400000000	5.9978	5.5425	5.4326	5.2685	5.1485	5.1056	5.018	5.0205	5.0124	4.9544	4.9196	4.9219	4.9105	4.8804	4.8624	4.8202	4.8211	4.8476	4.7749	4.7478	4.7205	4.6989	4.6977	4.6683	4.6292	4.6335	4.6654	4.6072	4.5824	4.5918	4.5469	4.592	4.6022
6490000000	6.0665	5.6724	5.4951	5.3679	5.2351	5.2029	5.1364	5.1127	5.0578	5.0403	5.0137	4.995	5.0045	5.01	4.9762	4.9205	4.9166	4.9025	4.8556	4.8357	4.8207	4.8215	4.8295	4.7867	4.7415	4.7573	4.741	4.7317	4.7222	4.7031	4.7004	4.6931	4.6991
6580000000	6.0675	5.6997	5.5011	5.4095	5.2865	5.2391	5.1764	5.1769	5.1402	5.0769	5.042	5.0289	5.0262	5.0227	5.0443	5.0052	4.9594	4.9637	4.91	4.9251	4.8888	4.8462	4.8601	4.8223	4.8265	4.817	4.7814	4.7885	4.7446	4.7439	4.7258	4.743	4.7239
6670000000	6.0623	5.7054	5.5084	5.4526	5.3607	5.2903	5.2305	5.1734	5.1569	5.1551	5.1071	5.1109	5.0935	5.0815	5.0726	5.0668	5.0084	4.9716	4.9712	4.9661	4.9454	4.8926	4.9354	4.8447	4.8193	4.904	4.7805	4.7829	4.8214	4.7723	4.7736	4.7724	4.7981
6760000000	6.0505	5.6828	5.5412	5.4166	5.2842	5.24	5.2072	5.1811	5.1425	5.1294	5.0597	5.1062	5.0983	5.0289	5.0509	5.026	5.0111	4.9556	4.9767	4.9547	4.9097	4.8677	4.9133	4.8259	4.7904	4.8792	4.7367	4.7806	4.803	4.7677	4.7498	4.7521	4.7861
6850000000	5.9526	5.6124	5.5077	5.3445	5.2766	5.192	5.132	5.1022	5.0456	5.0568	4.9781	4.9952	5.0341	4.9759	4.9719	4.9579	4.9281	4.9225	4.8832	4.8614	4.8848	4.8071	4.8008	4.7853	4.7411	4.7861	4.7102	4.7092	4.7564	4.6966	4.6666	4.675	4.6987
6940000000	6.0061	5.7057	5.6049	5.4212	5.3477	5.3132	5.1919	5.2112	5.1644	5.093	5.0599	5.099	5.1358	5.0323	5.0821	5.0521	4.9906	5.0238	4.9549	4.9643	4.9372	4.8975	4.8749	4.8323	4.8316	4.8418	4.8179	4.8096	4.8144	4.7621	4.7501	4.7659	4.7907
7030000000	6.0858	5.7879	5.6698	5.5112	5.4073	5.3723	5.2813	5.2672	5.26	5.2014	5.172	5.1432	5.2066	5.1083	5.182	5.1476	5.1031	5.1044	5.0596	5.0204	5.0122	5.0096	4.9669	4.9093	4.9152	4.9055	4.9203	4.8837	4.9098	4.8627	4.886	4.857	4.8663
7120000000	6.0819	5.7681	5.6186	5.4423	5.3837	5.3633	5.2987	5.2368	5.2444	5.2322	5.1478	5.1309	5.1658	5.0952	5.1271	5.166	5.0851	5.0837	4.9822	4.9731	4.9329	4.9858	4.9924	4.9506	4.8954	4.9434	4.8869	4.8631	4.8598	4.8563	4.8366	4.8478	4.876
7210000000	6.0949	5.7495	5.6281	5.5	5.4143	5.3647	5.2943	5.262	5.2142	5.2553	5.1799	5.1808	5.1561	5.1885	5.1575	5.1191	5.1467	5.1266	5.0989	5.0243	5.0378	4.9936	5.0546	4.9425	4.9595	4.9808	4.8931	4.951	4.9335	4.8385	4.8779	4.8895	4.8855
7300000000	6.0509	5.7479	5.5804	5.4589	5.3749	5.3479	5.3099	5.1995	5.1973	5.2467	5.1774	5.1329	5.198	5.1057	5.1396	5.1546	5.1052	5.0505	5.0629	5.0375	5.0408	5.0125	5.0754	4.9347	4.9595	4.9855	4.9298	4.9248	4.8924	4.92	4.8806	4.9178	4.8874
7390000000	6.0464	5.7374	5.6007	5.4696	5.395	5.3221	5.2651	5.1979	5.2182	5.1603	5.1991	5.1434	5.1852	5.136	5.1661	5.1295	5.0994	5.0698	5.0575	5.0279	5.0209	4.9862	5.0092	4.9585	4.9799	4.9652	4.9106	4.9221	4.9078	4.8732	4.8806	4.9308	4.9111
7480000000	5.9982	5.7375	5.6324	5.4392	5.3654	5.3229	5.2273	5.2379	5.212	5.1696	5.184	5.1494	5.1387	5.1359	5.1368	5.1221	5.0907	5.0388	5.0165	4.9925	5.0073	4.9761	4.9852	4.9543	5.009	4.9363	4.919	4.9014	4.9101	4.8676	4.8629	4.889	4.8703
7570000000	6.0867	5.7846	5.6986	5.5513	5.4392	5.3687	5.3137	5.3222	5.249	5.3214	5.2623	5.2648	5.2543	5.1986	5.213	5.1779	5.1748	5.1281	5.0886	5.1177	5.0631	5.0667	5.0808	5.0243	5.0049	5.0192	4.9902	5.0224	5.0028	4.9669	4.9369	4.9989	4.9888
7660000000	6.0747	5.8227	5.6815	5.6096	5.464	5.4453	5.3525	5.3508	5.3374	5.3053	5.2895	5.2672	5.2604	5.2081	5.2067	5.263	5.1915	5.2172	5.1554	5.1091	5.1042	5.0865	5.1045	5.08	5.0673	5.0765	5.0357	5.0878	5.0688	4.9886	4.9501	4.9959	4.9952
7750000000	6.134	5.7721	5.6629	5.5917	5.4887	5.4562	5.3886	5.3076	5.3357	5.3717	5.2525	5.2517	5.2663	5.2336	5.2614	5.2385	5.2125	5.1972	5.139	5.1643	5.0724	5.168	5.0924	5.056	5.0707	5.0886	5.0716	5.026	5.0436	5.0066	5.017	5.0265	5.0395
7840000000	6.1187	5.8272	5.6658	5.5899	5.458	5.4254	5.3646	5.3144	5.3291	5.3156	5.2392	5.2577	5.2908	5.2495	5.2405	5.2531	5.2629	5.1673	5.1705	5.1501	5.113	5.1299	5.1523	5.0562	5.0946	5.1003	5.0862	5.0805	5.0661	5.0241	5.042	5.0666	5.0336
7930000000	6.1085	5.835	5.6702	5.5823	5.5134	5.4523	5.4398	5.3325	5.2872	5.2781	5.2823	5.2757	5.3189	5.2478	5.2826	5.2671	5.2294	5.1719	5.1689	5.1467	5.1559	5.1726	5.1256	5.083	5.1245	5.1187	5.0578	5.0852	5.0616	5.0301	5.0336	5.046	5.0494
8020000000	6.0643	5.8738	5.7264	5.6062	5.512	5.4819	5.4142	5.3732	5.3371	5.3321	5.2915	5.267	5.3261	5.2686	5.3338	5.2947	5.2126	5.1824	5.1911	5.1558	5.1775	5.1905	5.1322	5.1098	5.1279	5.1418	5.0831	5.081	5.0833	5.0856	5.0782	5.0521	5.048
8110000000	6.0324	5.8876	5.6944	5.5993	5.5086	5.464	5.3666	5.3923	5.3452	5.3487	5.3499	5.2705	5.3476	5.3106	5.344	5.2541	5.1926	5.2342	5.174	5.1574	5.1507	5.1413	5.1141	5.1444	5.1008	5.1131	5.1	5.0525	5.1197	5.1092	5.0356	5.0974	5.0967
8200000000	6.1076	5.9621	5.8039	5.6296	5.5958	5.535	5.4899	5.4303	5.3935	5.3633	5.3781	5.3105	5.3862	5.2991	5.4129	5.3037	5.3096	5.2839	5.25	5.2713	5.1825	5.2384	5.2472	5.2032	5.2136	5.2326	5.1544	5.1843	5.227	5.1225	5.0944	5.1147	5.1207
8290000000	6.225	6.0003	5.8862	5.7232	5.6726	5.6158	5.5649	5.5252	5.5	5.457	5.4706	5.4192	5.4244	5.4096	5.4947	5.4168	5.406	5.3734	5.3687	5.3434	5.3126	5.3655	5.2816	5.3239	5.3402	5.2936	5.2335	5.2938	5.3078	5.231	5.2593	5.1914	5.277
8380000000	6.1964	6.0158	5.7913	5.6926	5.6152	5.5973	5.554	5.5038	5.4683	5.4587	5.4711	5.4496	5.4378	5.4147	5.4208	5.406	5.3956	5.3529	5.383	5.3432	5.2933	5.3451	5.3049	5.2601	5.2956	5.2794	5.2525	5.3019	5.3059	5.1609	5.2317	5.1824	5.2357
8470000000	6.1637	5.9581	5.7541	5.6951	5.597	5.5923	5.5039	5.5269	5.4492	5.4072	5.4435	5.4055	5.4187	5.3686	5.4034	5.3959	5.3865	5.3338	5.327	5.3393	5.3082	5.286	5.2967	5.2345	5.2577	5.2435	5.1992	5.1959	5.2041	5.21	5.1785	5.1629	5.2371
8560000000	6.1543	5.9864	5.8183	5.703	5.6623	5.5939	5.5112	5.5256	5.4961	5.4479	5.4567	5.4475	5.4369	5.4162	5.4727	5.3744	5.391	5.3583	5.3598	5.3378	5.3148	5.3417	5.2964	5.2635	5.2462	5.2886	5.2449	5.2402	5.234	5.2136	5.1979	5.214	5.2326
8650000000	6.2117	6.0558	5.9174	5.7649	5.7551	5.709	5.6087	5.6141	5.5558	5.5229	5.5419	5.5164	5.5285	5.4902	5.506	5.5119	5.4731	5.4455	5.4317	5.3973	5.416	5.4261	5.3797	5.3202	5.3009	5.3584	5.353	5.2847	5.3478	5.2814	5.286	5.2589	5.2546
8740000000	6.1586	6.0004	5.9054	5.7316	5.7013	5.6122	5.6024	5.5334	5.5725	5.5329	5.47	5.4859	5.5157	5.4758	5.5205	5.4969	5.4688	5.4056	5.4633	5.3734	5.3344	5.3393	5.3695	5.2903	5.3374	5.309	5.283	5.3764	5.3006	5.3063	5.3023	5.2649	5.2931
8830000000	6.2506	6.0607	5.9137	5.8094	5.7519	5.6574	5.627	5.5879	5.5641	5.5609	5.5644	5.5547	5.5906	5.5195	5.5486	5.5391	5.5009	5.4866	5.457	5.3837	5.4551	5.4134	5.3861	5.3813	5.4057	5.4103	5.289	5.3775	5.3716	5.3465	5.3475	5.331	5.3541
8920000000	6.2833	6.1294	5.9349	5.8684	5.7586	5.6856	5.635	5.6406	5.6418	5.6317	5.6242	5.5619	5.6296	5.582	5.6095	5.5843	5.5282	5.506	5.5166	5.513	5.4761	5.4549	5.4819	5.431	5.443	5.4794	5.3439	5.4088	5.4358	5.392	5.3659	5.3889	5.426
9010000000	6.2563	6.1196	5.9393	5.8634	5.76	5.6783	5.661	5.6244	5.6331	5.5832	5.6088	5.5436	5.5938	5.5958	5.5938	5.5694	5.5628	5.5415	5.4761	5.5111	5.4378	5.4783	5.4796	5.4432	5.4274	5.4392	5.3618	5.3929	5.4014	5.4054	5.367	5.3642	5.37
9100000000	6.2685	6.1059	5.9428	5.8293	5.7484	5.6737	5.6923	5.6514	5.6125	5.573	5.611	5.5615	5.5916	5.6047	5.6006	5.5395	5.4931	5.5147	5.513	5.4789	5.4764	5.4819	5.469	5.4194	5.4185	5.4228	5.3834	5.3781	5.403	5.3757	5.3376	5.3675	5.3745
9190000000	6.3039	6.1787	5.9995	5.9002	5.8238	5.7283	5.6903	5.7302	5.6569	5.6753	5.6237	5.6144	5.6753	5.6317	5.6585	5.601	5.6124	5.5889	5.5893	5.5052	5.4953	5.5617	5.5188	5.4822	5.4617	5.467	5.4702	5.3926	5.4378	5.4206	5.4061	5.3809	5.4024
9280000000	6.3412	6.2412	6.0308	5.8737	5.8034	5.8252	5.7763	5.7862	5.7508	5.7095	5.749	5.667	5.7254	5.7114	5.7317	5.7056	5.6584	5.6187	5.6931	5.5757	5.5796	5.6255	5.5444	5.524	5.5272	5.5866	5.5022	5.5214	5.5378	5.4693	5.4911	5.5337	5.4748
9370000000	6.3399	6.2624	6.0873	6.0256	5.9307	5.855	5.7979	5.8265	5.7862	5.7579	5.7704	5.7422	5.7274	5.7079	5.812	5.6476	5.6924	5.6191	5.6432	5.6184	5.6292	5.6188	5.5763	5.5396	5.6014	5.5767	5.5048	5.576	5.5428	5.5188	5.4673	5.5228	5.5209
9460000000	6.3832	6.2435	6.072	5.9674	5.8706	5.844	5.7985	5.7566	5.7656	5.7587	5.7666	5.7262	5.7404	5.7215	5.7562	5.7195	5.702	5.671	5.6468	5.6591	5.5913	5.614	5.6492	5.5953	5.5437	5.594	5.5204	5.6046	5.5693	5.5372	5.529	5.5086	5.52
9550000000	6.3901	6.2537	6.0851	5.9516	5.9399	5.8593	5.7647	5.7799	5.7506	5.7814	5.7471	5.7251	5.7536	5.7427	5.7167	5.7165	5.701	5.6679	5.6656	5.6359	5.6329	5.6565	5.6373	5.5981	5.5921	5.5986	5.5376	5.5743	5.5641	5.5647	5.5585	5.4955	5.5396
9640000000	6.4625	6.3014	6.1485	6.0233	5.9493	5.9226	5.8686	5.813	5.8419	5.8037	5.8065	5.8006	5.8214	5.8236	5.7809	5.7813	5.7691	5.7243	5.7109	5.6959	5.6692	5.6777	5.6634	5.6018	5.662	5.6594	5.59	5.6326	5.6392	5.6163	5.5907	5.5827	5.593
9730000000	6.4132	6.284	6.0866	6.0244	5.9156	5.9248	5.8829	5.8313	5.8021	5.7887	5.7848	5.8008	5.821	5.7619	5.7985	5.7362	5.7668	5.7278	5.6659	5.6549	5.643	5.6888	5.6516	5.6092	5.6295	5.6336	5.5731	5.632	5.5876	5.5834	5.5973	5.5397	5.5654
9820000000	6.4287	6.2949	6.0814	6.0031	5.8827	5.8877	5.9012	5.8261	5.8543	5.8372	5.8439	5.8008	5.7994	5.7555	5.8142	5.7142	5.7797	5.6746	5.647	5.6982	5.6833	5.69	5.6079	5.6042	5.6316	5.6243	5.5705	5.6088	5.6271	5.5921	5.5785	5.5785	5.5685
9910000000	6.501	6.4388	6.2519	6.186	6.0026	6.0837	5.9683	5.9657	5.8952	5.9882	5.9392	5.8905	5.9207	5.9234	5.9292	5.9397	5.8291	5.7992	5.7554	5.7843	5.8163	5.7951	5.8019	5.7523	5.7912	5.8038	5.6955	5.8002	5.7306	5.7042	5.7076	5.7009	5.6861
10000000000	6.504	6.4008	6.309	6.1689	6.1045	6.0156	5.9892	5.9775	5.9475	5.9478	5.9904	5.9123	5.9679	5.9239	5.965	5.9529	5.901	5.8665	5.8431	5.8264	5.7994	5.8357	5.8256	5.8222	5.7662	5.8098	5.7319	5.7773	5.7821	5.7363	5.6859	5.7468	5.7609

## Sheet: e''_run3
	time /min →
	before Piv2O added	1	2	3	4	5	6	7	8	9	10	11	12	13	14	15	16	17	18	19	20	25	30	35	40	45	50	55	60	65	70	75	80
frequency	e''	e''	e''	e''	e''	e''	e''	e''	e''	e''	e''	e''	e''	e''	e''	e''	e''	e''	e''	e''	e''	e''	e''	e''	e''	e''	e''	e''	e''	e''	e''	e''	e''
1000000000	14.8344	10.8248	9.8574	9.176	8.465	7.9574	7.383	7.1914	6.9746	6.7815	6.534	6.257	6.2431	6.0122	5.751	5.7333	5.7283	5.5684	5.4597	5.5233	5.3195	5.1283	5.0043	4.7329	4.6213	4.4872	4.4891	4.3981	4.3723	4.2605	4.2101	4.0928	4.1091
1090000000	14.0438	10.3325	9.5472	8.857	8.3502	7.723	7.3788	7.0971	6.8198	6.6962	6.4701	6.2292	6.2832	5.9723	5.7973	5.8504	5.7444	5.51	5.596	5.5716	5.6179	5.1506	5.1065	4.8443	4.7001	4.4632	4.6024	4.4194	4.4585	4.29	4.3349	4.0588	4.3077
1180000000	13.1803	9.68	8.8728	8.3203	7.7324	7.2679	6.7683	6.6996	6.3743	6.2757	6.0212	5.8397	5.8211	5.622	5.5766	5.4682	5.3996	5.2028	5.2335	5.2502	5.2379	4.8539	4.7931	4.5854	4.3536	4.1379	4.3712	4.0913	4.2358	4.0523	4.0743	3.9018	4.1497
1270000000	12.4014	9.1973	8.3398	7.901	7.2015	6.8147	6.4888	6.3328	5.9519	5.921	5.7147	5.6137	5.554	5.3425	5.2397	5.314	5.1976	5.0228	5.0872	5.023	4.8706	4.6684	4.5664	4.3846	4.2316	4.1883	4.2363	4.0224	4.0931	3.9264	3.957	3.8089	4.0535
1360000000	11.77	8.911	8.1742	7.6523	7.1185	6.7149	6.3597	6.2163	5.9345	5.8944	5.7157	5.5733	5.4934	5.2456	5.0962	5.296	5.0971	5.0062	5.0828	5.0208	4.79	4.6665	4.6331	4.2963	4.1776	4.3295	4.2374	4.0953	4.1167	3.9171	3.9546	3.8492	3.9747
1450000000	11.4126	8.624	7.9035	7.439	6.9502	6.4968	6.3138	6.1222	5.8437	5.8179	5.6223	5.4526	5.4855	5.2344	5.1097	5.1923	5.0658	5.0136	4.9581	4.9978	4.8435	4.6815	4.5357	4.3855	4.2053	4.3608	4.2727	4.1689	4.0657	4.0066	3.997	3.9522	3.921
1540000000	10.937	8.3079	7.6544	7.1867	6.7822	6.4151	6.1029	6.0061	5.7554	5.6307	5.5313	5.3658	5.3193	5.1081	5.1088	5.2243	5.065	4.9171	4.8954	4.8553	4.8261	4.5788	4.5068	4.4369	4.3015	4.2204	4.3054	4.0917	4.0302	4.0256	3.971	4.0113	3.9162
1630000000	10.5781	8.0653	7.5623	6.9444	6.5658	6.3576	6.0802	6.0204	5.6629	5.6531	5.4843	5.2703	5.2191	5.1614	5.0423	5.0678	5.0334	4.8685	4.9244	4.9069	4.8427	4.5355	4.4529	4.4537	4.312	4.1228	4.1619	4.1429	4.1387	4.0288	4.0611	3.9139	3.9719
1720000000	10.2443	7.9133	7.3848	6.8951	6.5056	6.2002	5.9744	5.908	5.4956	5.619	5.4069	5.1704	5.143	5.1346	5.049	4.9786	5.0026	4.879	4.8765	4.7928	4.6925	4.6262	4.4615	4.3949	4.4167	4.2211	4.1788	4.1538	4.1234	3.9674	3.9412	3.9755	4.0316
1810000000	9.83	7.613	7.0863	6.6631	6.297	5.9189	5.8535	5.6468	5.4351	5.3657	5.2366	5.0715	4.9983	4.9374	4.8565	4.8683	4.8527	4.7222	4.763	4.7093	4.5701	4.5093	4.3952	4.2551	4.2563	4.1675	4.0082	4.0707	4.0704	3.9436	3.8659	3.8846	3.9774
1900000000	9.5035	7.4058	6.9881	6.5406	6.1833	5.8386	5.8043	5.5789	5.3882	5.316	5.1615	5.1119	5.0191	4.9134	4.9168	4.8414	4.7996	4.7071	4.7302	4.7178	4.5305	4.5302	4.4024	4.2048	4.2648	4.1668	4.0269	4.113	4.0866	3.9409	3.9206	3.8933	3.8688
1990000000	9.1812	7.1867	6.7517	6.319	5.9952	5.6818	5.6017	5.416	5.227	5.172	5.0324	4.9777	4.8806	4.8041	4.8197	4.7508	4.6554	4.6511	4.5992	4.6429	4.4678	4.4415	4.2363	4.1288	4.1476	4.0959	3.9893	4.0287	4.0034	3.8527	3.8628	3.8333	3.7938
2080000000	8.8573	7.0672	6.6168	6.184	5.8924	5.6744	5.5034	5.3489	5.1739	5.1271	5.0321	4.9119	4.8606	4.7757	4.7777	4.7323	4.7089	4.5851	4.5491	4.6801	4.4979	4.3435	4.2381	4.1485	4.1792	4.1111	3.9556	3.9721	3.973	3.8779	3.9113	3.8495	3.8368
2170000000	8.7144	7.0208	6.5499	6.2358	5.8952	5.7607	5.5108	5.4378	5.1856	5.1325	5.0334	4.8917	4.9208	4.8166	4.7848	4.7574	4.6708	4.6507	4.646	4.6746	4.5201	4.4667	4.2984	4.2907	4.312	4.1504	4.0666	4.0479	4.079	3.983	3.9939	3.9231	3.9706
2260000000	8.5906	6.9199	6.5169	6.1615	5.8759	5.756	5.3966	5.3867	5.1955	5.098	4.9282	4.8725	4.8513	4.8163	4.7126	4.7569	4.7211	4.6658	4.6597	4.6155	4.5882	4.4679	4.3423	4.2748	4.4155	4.2199	4.1304	4.138	4.0363	4.0314	4.0149	3.9633	4.0399
2350000000	8.3091	6.6826	6.3436	5.9827	5.6828	5.607	5.3249	5.2835	5.0955	4.9861	4.9566	4.7218	4.7013	4.7547	4.6052	4.6393	4.5963	4.5599	4.5717	4.5013	4.4041	4.3877	4.2343	4.2065	4.2896	4.192	4.0803	4.059	3.9839	3.9562	3.9373	3.9272	3.9429
2440000000	8.2106	6.6059	6.2413	5.9243	5.6475	5.4792	5.2902	5.14	5.0594	4.9912	4.9074	4.8001	4.6951	4.7092	4.6394	4.6173	4.5672	4.5528	4.492	4.4939	4.4317	4.3404	4.2445	4.1895	4.1874	4.1507	3.9863	4.0666	3.9877	3.9697	3.9392	3.9049	3.9352
2530000000	7.9949	6.5166	6.1594	5.8298	5.5995	5.3784	5.2431	5.0431	4.96	4.9314	4.8786	4.8036	4.6821	4.6775	4.5777	4.5906	4.5556	4.5069	4.5031	4.4462	4.4288	4.3698	4.2413	4.186	4.2126	4.1524	4.0738	4.0795	3.9718	3.9166	4.0036	3.9011	3.9333
2620000000	7.896	6.3877	6.0788	5.8007	5.5445	5.3879	5.2064	5.0591	4.9688	4.9029	4.789	4.7046	4.7246	4.6618	4.588	4.5866	4.5262	4.5177	4.5508	4.477	4.4489	4.3173	4.1776	4.1991	4.1982	4.1811	4.0561	4.0682	4.0177	3.975	3.9953	3.8922	3.9564
2710000000	7.8239	6.3799	6.0838	5.7886	5.4655	5.3508	5.1881	5.0874	4.9777	4.8577	4.7906	4.6983	4.6993	4.6269	4.6077	4.5844	4.5458	4.5324	4.5404	4.4772	4.4284	4.3942	4.2436	4.2354	4.194	4.0983	4.0623	4.1004	4.0338	3.9668	4.0266	3.9428	4.0208
2800000000	7.6471	6.3006	5.9655	5.7292	5.4444	5.3305	5.15	5.0857	4.938	4.8821	4.7937	4.7364	4.6613	4.6619	4.57	4.5603	4.5368	4.4805	4.5145	4.4993	4.4765	4.4467	4.2229	4.2005	4.223	4.0942	4.1149	4.0449	4.0639	3.9899	4.0249	3.9591	4.0589
2890000000	7.4254	6.1438	5.8088	5.5418	5.3018	5.2156	5.0252	4.954	4.7591	4.7642	4.6934	4.6017	4.5557	4.5813	4.4954	4.4947	4.43	4.3415	4.3732	4.3784	4.3568	4.2999	4.1403	4.1019	4.1088	4.059	4.0203	3.9697	3.9766	3.9019	3.9082	3.8763	3.9029
2980000000	7.357	6.0319	5.7361	5.4463	5.1752	5.1361	4.8954	4.884	4.665	4.7215	4.5809	4.5208	4.5343	4.5307	4.4484	4.4391	4.4189	4.3591	4.3205	4.3527	4.2322	4.2146	4.0661	4.1319	4.1325	4.0065	3.9651	3.9795	3.9251	3.8529	3.8706	3.8691	3.8322
3070000000	7.3164	6.0442	5.7497	5.4885	5.2465	5.1171	4.9837	4.9232	4.6921	4.77	4.64	4.5988	4.5989	4.508	4.4936	4.5094	4.5001	4.4424	4.3991	4.4063	4.2873	4.2614	4.1614	4.1836	4.1822	4.1362	3.9986	4.0741	3.9935	3.8939	3.9284	3.8763	3.912
3160000000	7.2161	6.043	5.7709	5.463	5.2629	5.1074	4.9911	4.93	4.7571	4.7795	4.6669	4.6522	4.6148	4.5433	4.5011	4.5908	4.5024	4.4292	4.4477	4.4254	4.3577	4.2926	4.2098	4.1989	4.182	4.1372	4.1106	4.111	4.0694	3.9715	4.0189	3.9761	3.9877
3250000000	7.0277	5.9212	5.6395	5.3975	5.2065	5.0773	4.9189	4.913	4.7206	4.6875	4.5948	4.5632	4.525	4.5355	4.4993	4.4954	4.4252	4.3718	4.378	4.4	4.2915	4.2879	4.1844	4.1761	4.1704	4.0646	4.0417	4.0041	4.0691	3.9852	4.0474	3.9634	3.9808
3340000000	6.9901	5.9666	5.6029	5.4055	5.1372	5.1165	4.9412	4.901	4.7731	4.691	4.6244	4.6522	4.5109	4.5754	4.5145	4.4862	4.5184	4.4343	4.3942	4.4195	4.4026	4.2878	4.2269	4.2171	4.195	4.1213	4.018	4.047	4.1129	3.9767	4.0448	3.9992	3.9928
3430000000	6.855	5.8386	5.5662	5.2778	5.0642	4.9882	4.8379	4.8428	4.682	4.6537	4.5851	4.5508	4.3865	4.5279	4.5059	4.4332	4.3819	4.3469	4.3305	4.3546	4.2984	4.1905	4.1661	4.1304	4.1318	4.0551	4.0079	4.0109	4.0472	3.8485	3.9958	3.9092	3.9602
3520000000	6.8186	5.7552	5.5592	5.2967	5.0645	4.9234	4.8052	4.8205	4.6862	4.6492	4.5321	4.5896	4.4643	4.4939	4.4618	4.456	4.4513	4.3569	4.3397	4.4056	4.2377	4.2815	4.1772	4.1268	4.1461	4.0673	4.018	4.0351	4.0437	3.9024	3.9731	3.9657	3.9912
3610000000	6.7029	5.6806	5.4249	5.2331	4.9948	4.8619	4.7705	4.7312	4.6271	4.6286	4.5242	4.4842	4.4701	4.4524	4.4118	4.4058	4.4016	4.2984	4.3185	4.2993	4.1965	4.2159	4.1392	4.1075	4.0681	4.0533	3.9872	4.0103	4.0305	3.8999	3.9921	3.9484	3.9657
3700000000	6.7268	5.7429	5.5231	5.2622	5.0826	4.9077	4.831	4.7833	4.7019	4.72	4.5476	4.527	4.57	4.5208	4.5008	4.4683	4.4761	4.4037	4.4136	4.3991	4.3094	4.2915	4.2798	4.1742	4.1414	4.1372	4.1085	4.1499	4.1511	4.0118	4.0821	4.0431	4.0974
3790000000	6.6201	5.6612	5.4867	5.2481	5.0215	4.9148	4.8544	4.7911	4.6629	4.6048	4.5375	4.4939	4.5313	4.5212	4.4483	4.4975	4.4314	4.3883	4.4018	4.379	4.2918	4.2785	4.2414	4.1812	4.1998	4.1644	4.0739	4.0944	4.0788	4.0464	4.0538	4.026	4.0888
3880000000	6.5085	5.5748	5.3965	5.1619	4.9841	4.876	4.7845	4.7202	4.6388	4.5257	4.5018	4.4062	4.4521	4.4776	4.4117	4.4108	4.431	4.3144	4.3199	4.3165	4.2634	4.2679	4.161	4.1944	4.1398	4.0775	3.989	4.0275	4.0767	3.9764	4.014	3.9571	3.9588
3970000000	6.4163	5.5027	5.4048	5.1345	4.9477	4.7819	4.7154	4.7279	4.6415	4.5189	4.5587	4.4165	4.4287	4.4132	4.4623	4.4114	4.4332	4.3477	4.3184	4.3288	4.2632	4.2463	4.1537	4.1619	4.1609	4.0401	4.0229	4.011	4.0705	3.9634	4.0072	3.9906	3.993
4060000000	6.3833	5.5537	5.316	5.2117	4.9595	4.8593	4.7641	4.7338	4.6435	4.5775	4.5478	4.4887	4.4406	4.4284	4.482	4.4637	4.4338	4.3467	4.2907	4.318	4.2934	4.2452	4.1692	4.1382	4.1533	4.1017	4.0658	4.0637	4.067	4.013	4.0372	4.0034	4.0545
4150000000	6.3856	5.5166	5.326	5.1409	4.9458	4.7991	4.7376	4.717	4.563	4.5709	4.5803	4.4619	4.4165	4.4169	4.4206	4.4238	4.3966	4.3171	4.3489	4.3179	4.2898	4.2779	4.1837	4.1296	4.1428	4.116	4.1288	4.1017	4.1088	4.0096	4.0047	4.0026	4.028
4240000000	6.3648	5.5176	5.2929	5.1335	4.9329	4.7833	4.7392	4.6819	4.5865	4.5357	4.5411	4.4566	4.4507	4.3988	4.4435	4.4339	4.4344	4.3553	4.3457	4.3613	4.2779	4.2926	4.1602	4.1358	4.1461	4.1309	4.118	4.1011	4.101	4.0726	4.0286	4.0225	4.0624
4330000000	6.2723	5.4533	5.2577	5.0711	4.8744	4.7592	4.7096	4.6531	4.5734	4.5269	4.4747	4.4472	4.4265	4.4234	4.383	4.4478	4.3822	4.3267	4.331	4.3627	4.2656	4.2595	4.1511	4.1544	4.1251	4.1146	4.0745	4.0742	4.0902	4.0361	4.0459	4.0196	4.0465
4420000000	6.2659	5.5112	5.2842	5.102	4.9238	4.8483	4.7693	4.7334	4.6414	4.5939	4.5867	4.5154	4.4913	4.4904	4.446	4.483	4.4375	4.3895	4.3986	4.4205	4.3623	4.3076	4.24	4.2454	4.231	4.203	4.142	4.1553	4.1479	4.1097	4.1547	4.1342	4.1084
4510000000	6.2275	5.4357	5.2085	5.0874	4.9544	4.8346	4.7441	4.7318	4.6331	4.5484	4.5665	4.4878	4.4227	4.483	4.4249	4.4834	4.4153	4.376	4.3595	4.3846	4.3197	4.3201	4.2396	4.2258	4.1915	4.1472	4.1053	4.1164	4.1707	4.0777	4.139	4.0963	4.1169
4600000000	6.0797	5.374	5.1883	5.0201	4.8311	4.7673	4.6743	4.6372	4.5731	4.4838	4.4868	4.4853	4.3527	4.4458	4.4109	4.4429	4.3595	4.328	4.3107	4.3646	4.2497	4.2432	4.2003	4.1478	4.1252	4.1187	4.106	4.0773	4.1211	4.0283	4.0076	4.0325	4.0426
4690000000	6.132	5.4129	5.1523	4.9897	4.8743	4.7879	4.6674	4.6257	4.6264	4.5572	4.5043	4.4802	4.4706	4.4504	4.4246	4.4356	4.4064	4.3629	4.3418	4.3689	4.3088	4.329	4.1732	4.1798	4.1754	4.1404	4.1496	4.1485	4.1789	4.0728	4.07	4.0225	4.0553
4780000000	6.1853	5.4618	5.2106	5.0455	4.906	4.8356	4.7708	4.7091	4.6396	4.5954	4.5568	4.5611	4.5381	4.5589	4.5054	4.494	4.4623	4.4191	4.4186	4.4157	4.3431	4.3915	4.2315	4.303	4.2356	4.2749	4.224	4.1842	4.2469	4.17	4.1633	4.1712	4.1822
4870000000	6.1055	5.4197	5.1809	5.0107	4.8743	4.7859	4.6983	4.7053	4.6049	4.5943	4.5174	4.5251	4.5173	4.5204	4.4667	4.5203	4.4474	4.4066	4.4079	4.4377	4.3479	4.3698	4.2828	4.2842	4.2296	4.2347	4.2423	4.2105	4.2098	4.1888	4.1675	4.1584	4.13
4960000000	6.077	5.4012	5.2462	5.0866	4.9564	4.8427	4.7323	4.7517	4.6359	4.6015	4.5533	4.546	4.5367	4.5635	4.5415	4.5292	4.5043	4.4742	4.4612	4.483	4.4001	4.4042	4.288	4.3309	4.2839	4.2881	4.2553	4.2054	4.2671	4.1743	4.2241	4.1699	4.1572
5050000000	6.0673	5.4628	5.1942	5.0737	4.9465	4.8634	4.7408	4.731	4.6764	4.5876	4.5645	4.5467	4.5018	4.5598	4.5262	4.4592	4.4633	4.4325	4.5088	4.4549	4.4164	4.3305	4.3234	4.33	4.2506	4.2438	4.214	4.2393	4.2599	4.141	4.2239	4.183	4.1759
5140000000	5.9757	5.3572	5.184	5.0322	4.8591	4.7841	4.7039	4.686	4.6202	4.5218	4.5375	4.5052	4.5149	4.5019	4.4641	4.4756	4.4346	4.391	4.3962	4.3966	4.3362	4.3742	4.2825	4.2694	4.2544	4.2469	4.2247	4.2225	4.2842	4.1569	4.1704	4.1477	4.1753
5230000000	5.9928	5.3744	5.1742	5.0036	4.8729	4.7904	4.7394	4.6712	4.6193	4.6006	4.5333	4.552	4.4989	4.5374	4.4909	4.4753	4.4969	4.3868	4.4386	4.4439	4.3424	4.3639	4.2416	4.2665	4.2607	4.2737	4.2187	4.1874	4.2444	4.1603	4.1629	4.1749	4.204
5320000000	6.0274	5.4358	5.2108	5.0655	4.9361	4.8976	4.8061	4.7345	4.614	4.7047	4.5915	4.6072	4.5795	4.5994	4.5003	4.5737	4.5443	4.5109	4.4592	4.497	4.4213	4.4376	4.3279	4.3878	4.3054	4.3689	4.3262	4.2891	4.316	4.2391	4.1713	4.2705	4.2695
5410000000	6.024	5.4361	5.2288	5.0714	4.9428	4.9028	4.7814	4.7625	4.6818	4.7074	4.594	4.6109	4.6082	4.6098	4.5574	4.5818	4.5868	4.5111	4.5161	4.5069	4.4737	4.4901	4.3468	4.3938	4.329	4.3459	4.3266	4.3116	4.3406	4.3075	4.2795	4.2923	4.2705
5500000000	6.0028	5.4115	5.2705	5.1171	4.9569	4.899	4.7966	4.7898	4.7283	4.7139	4.671	4.6458	4.621	4.636	4.6437	4.6094	4.593	4.533	4.5669	4.5609	4.4794	4.4984	4.3516	4.4102	4.3747	4.3986	4.3702	4.3288	4.3807	4.3311	4.3343	4.3032	4.3027
5590000000	5.9642	5.3809	5.2515	5.0884	4.909	4.9036	4.7698	4.7851	4.7538	4.6843	4.652	4.6219	4.6107	4.6031	4.6628	4.5898	4.5847	4.4857	4.5316	4.512	4.5085	4.4612	4.4036	4.4381	4.4196	4.397	4.3024	4.2984	4.3801	4.3023	4.3155	4.2868	4.3291
5680000000	5.8813	5.3824	5.212	5.0431	4.9175	4.8281	4.7342	4.7203	4.6762	4.5946	4.6293	4.5974	4.6546	4.5657	4.6019	4.5643	4.5625	4.4776	4.4767	4.4692	4.4628	4.4531	4.3548	4.3892	4.358	4.364	4.3052	4.2819	4.33	4.2489	4.2734	4.2909	4.3123
5770000000	5.9172	5.3989	5.1932	5.0191	4.9085	4.8345	4.77	4.7398	4.7009	4.6233	4.6056	4.6034	4.6001	4.5967	4.5595	4.5868	4.579	4.482	4.4749	4.5325	4.4473	4.4344	4.3803	4.3863	4.3403	4.3509	4.355	4.2832	4.3235	4.2591	4.2889	4.2505	4.2857
5860000000	5.8813	5.3689	5.1929	5.0097	4.9144	4.841	4.7532	4.7195	4.6973	4.6745	4.6074	4.6125	4.6214	4.6126	4.5704	4.6114	4.5968	4.5064	4.495	4.5164	4.4672	4.4186	4.3815	4.4098	4.3609	4.3686	4.356	4.3076	4.3325	4.3038	4.3056	4.2695	4.3321
5950000000	5.8941	5.3684	5.2094	5.0223	4.9183	4.8638	4.7922	4.7423	4.703	4.6727	4.5887	4.6164	4.6141	4.6121	4.5654	4.6191	4.5952	4.5339	4.5165	4.5095	4.5149	4.4573	4.4239	4.4634	4.3663	4.4438	4.3443	4.3525	4.3926	4.324	4.3298	4.3105	4.3369
6040000000	5.8671	5.4161	5.2176	5.077	4.9529	4.8413	4.8015	4.754	4.7324	4.6785	4.664	4.677	4.6509	4.6464	4.6488	4.6216	4.6262	4.5746	4.5733	4.5807	4.5512	4.546	4.443	4.4803	4.4285	4.4513	4.3592	4.3603	4.404	4.3982	4.3741	4.3745	4.3843
6130000000	5.8988	5.4064	5.2599	5.0797	4.935	4.9151	4.822	4.8836	4.7383	4.7069	4.6728	4.7001	4.667	4.6672	4.7146	4.6469	4.6555	4.6068	4.593	4.6481	4.5983	4.5779	4.4931	4.5317	4.4741	4.4914	4.3817	4.3836	4.4585	4.405	4.3989	4.3465	4.4122
6220000000	5.8602	5.4212	5.244	5.1014	4.9568	4.9035	4.7859	4.7858	4.7598	4.7265	4.6835	4.6813	4.6665	4.6683	4.6615	4.6326	4.6703	4.579	4.6095	4.6012	4.5631	4.562	4.4663	4.5408	4.4461	4.4431	4.3907	4.3702	4.4698	4.3909	4.4002	4.3356	4.4202
6310000000	5.8671	5.3805	5.2742	5.1109	4.9881	4.9034	4.8375	4.8292	4.7845	4.7582	4.7125	4.73	4.7166	4.7386	4.6993	4.7022	4.6681	4.6492	4.6239	4.6426	4.5411	4.557	4.5015	4.5547	4.5018	4.4781	4.4638	4.4158	4.4559	4.4418	4.4275	4.3936	4.4709
6400000000	5.8809	5.4253	5.2563	5.1584	5.0447	4.9287	4.9138	4.8475	4.7823	4.7584	4.7143	4.7128	4.7512	4.7525	4.6998	4.7327	4.7033	4.6395	4.6604	4.6264	4.5754	4.5973	4.5356	4.5595	4.5547	4.5263	4.4831	4.4631	4.5293	4.4374	4.4237	4.4145	4.4679
6490000000	5.8653	5.411	5.2403	5.1332	5.0333	4.9467	4.8729	4.8695	4.8096	4.8325	4.7172	4.7378	4.7609	4.7432	4.7272	4.7481	4.7263	4.6781	4.6703	4.6624	4.6294	4.6131	4.5472	4.6037	4.559	4.5019	4.5058	4.4832	4.5096	4.4956	4.4471	4.4927	4.4947
6580000000	5.8723	5.435	5.2891	5.1414	5.0054	4.9309	4.8814	4.8171	4.7971	4.8229	4.782	4.768	4.7685	4.7364	4.7575	4.7298	4.7333	4.724	4.6977	4.6888	4.6593	4.6801	4.571	4.5827	4.5472	4.521	4.5465	4.494	4.5596	4.4886	4.4986	4.465	4.4789
6670000000	5.9268	5.4873	5.3824	5.2367	5.1037	5.0048	4.981	4.9042	4.8413	4.8169	4.8298	4.8084	4.8613	4.8544	4.8619	4.8393	4.8026	4.7711	4.7329	4.8067	4.7262	4.7791	4.61	4.668	4.6243	4.6111	4.6076	4.5556	4.6619	4.549	4.5919	4.4956	4.564
6760000000	5.8571	5.4787	5.3224	5.1871	5.0463	4.9819	4.9506	4.8758	4.8391	4.8517	4.8392	4.8145	4.8442	4.8101	4.8391	4.7868	4.7729	4.7427	4.7555	4.7266	4.7412	4.7318	4.6021	4.625	4.598	4.5929	4.6059	4.5309	4.6099	4.5002	4.5898	4.511	4.5764
6850000000	5.8889	5.4994	5.344	5.2079	5.0853	4.9778	4.9525	4.9246	4.8751	4.8516	4.8348	4.7854	4.8275	4.8383	4.8336	4.7924	4.8082	4.7586	4.7352	4.7387	4.7056	4.6815	4.613	4.6782	4.6036	4.6193	4.5948	4.5941	4.6006	4.5017	4.5429	4.535	4.5776
6940000000	5.8548	5.4749	5.299	5.1661	5.054	4.9795	4.9246	4.9126	4.8578	4.8329	4.8229	4.7574	4.8507	4.8156	4.803	4.7749	4.7534	4.6994	4.7158	4.7119	4.6904	4.6888	4.6144	4.636	4.6233	4.595	4.5665	4.5135	4.5796	4.5487	4.5162	4.5382	4.5805
7030000000	5.8624	5.4471	5.316	5.1768	5.0499	5.0082	4.9983	5.0069	4.8751	4.8822	4.8329	4.7821	4.8555	4.8504	4.8183	4.8362	4.8068	4.7947	4.7452	4.8053	4.6933	4.7678	4.6351	4.6678	4.6295	4.6297	4.6232	4.594	4.6339	4.6028	4.6015	4.5663	4.5838
7120000000	5.9401	5.5314	5.3733	5.2673	5.1302	5.0898	5.0963	4.9858	4.9363	4.9126	4.8729	4.8892	4.8839	4.9107	4.9527	4.8536	4.8806	4.8381	4.8211	4.8761	4.7374	4.8263	4.6905	4.7497	4.6781	4.6581	4.6482	4.6515	4.6939	4.6174	4.6661	4.6769	4.6641
7210000000	5.9434	5.5625	5.3759	5.2676	5.1229	5.0089	5.0813	5.0348	4.961	4.9397	4.8996	4.919	4.8887	4.9438	4.9303	4.9052	4.9323	4.8707	4.8077	4.8566	4.8069	4.7984	4.7373	4.7672	4.7561	4.7146	4.7445	4.7194	4.6992	4.6517	4.7104	4.6073	4.6737
7300000000	5.9156	5.5652	5.3686	5.2922	5.1246	5.0381	5.0557	5.0052	4.9478	4.8946	4.896	4.8885	4.8933	4.8886	4.8983	4.9153	4.9123	4.8371	4.8364	4.8501	4.7944	4.8356	4.711	4.7492	4.7367	4.7444	4.7196	4.7048	4.7221	4.6721	4.6797	4.6164	4.6559
7390000000	5.853	5.5176	5.404	5.2214	5.0904	5.0874	5.0453	4.9895	4.9507	4.9253	4.8923	4.8951	4.885	4.9246	4.9297	4.9116	4.9263	4.863	4.8028	4.8451	4.7934	4.8041	4.7163	4.7195	4.722	4.7398	4.6977	4.691	4.7256	4.6459	4.6665	4.6039	4.6687
7480000000	5.8739	5.5415	5.4039	5.2334	5.1416	5.1151	5.0565	5.0458	4.938	4.9892	4.9141	4.8943	4.9084	4.9316	4.9429	4.9159	4.9157	4.8845	4.8414	4.8634	4.8	4.8174	4.796	4.7636	4.7496	4.7817	4.6795	4.6682	4.7774	4.6723	4.711	4.6549	4.6688
7570000000	5.9034	5.6279	5.4607	5.319	5.2394	5.1459	5.1216	5.1326	5.006	5.0175	5.0054	4.9764	4.9982	5.0202	5.0131	4.9964	4.973	4.9707	4.9503	4.9705	4.868	4.9065	4.8583	4.8652	4.802	4.851	4.7693	4.8044	4.8331	4.7497	4.7281	4.7561	4.7823
7660000000	5.9658	5.6722	5.4603	5.3833	5.261	5.2238	5.1902	5.1238	5.1048	5.0986	5.0417	5.0141	5.023	5.0542	5.0956	5.0429	5.0443	5.0287	5.026	4.9881	4.9191	4.9897	4.9149	4.8922	4.8812	4.8965	4.7529	4.8793	4.9202	4.8629	4.7527	4.7886	4.7796
7750000000	5.9727	5.6636	5.5166	5.3862	5.2358	5.2054	5.1714	5.161	5.1337	5.0579	5.0355	5.0281	5.0122	5.0989	5.0693	5.0432	5.0444	5.0602	4.9911	5.0033	4.9721	4.9706	4.9138	4.9382	4.8203	4.8988	4.8156	4.7763	4.8523	4.8393	4.8102	4.7801	4.8274
7840000000	5.9687	5.6435	5.4915	5.4025	5.2845	5.2108	5.1193	5.1387	5.1223	5.0709	5.0163	5.0498	5.0465	5.0791	5.1158	5.089	5.0879	4.9927	4.9881	5.0109	4.9535	5.0003	4.913	4.9711	4.8682	4.8945	4.8727	4.8445	4.9001	4.8512	4.8464	4.815	4.8645
7930000000	5.9858	5.652	5.495	5.3887	5.2921	5.2672	5.1787	5.1865	5.0964	5.0916	5.0932	5.0891	5.0527	5.1052	5.1319	5.0801	5.0567	5.0518	4.9545	5.0109	4.9732	4.9745	4.9184	4.937	4.8982	4.9179	4.8947	4.8183	4.8666	4.8585	4.8184	4.7921	4.8395
8020000000	5.9562	5.6976	5.5274	5.3922	5.2899	5.2395	5.1932	5.1899	5.1135	5.1064	5.0876	5.0883	5.0917	5.089	5.1149	5.1072	5.0844	5.0809	5.0202	5.0283	4.985	4.9865	4.965	4.95	4.8841	4.8971	4.8549	4.8623	4.8928	4.8692	4.8807	4.8555	4.8688
8110000000	5.9541	5.7255	5.5297	5.412	5.314	5.2227	5.2026	5.1762	5.1472	5.1224	5.1047	5.1282	5.0995	5.0948	5.1127	5.134	5.0741	5.0703	5.0195	5.0666	4.9868	5.0232	4.9486	4.9706	4.9178	4.9805	4.9069	4.8589	4.9569	4.8877	4.916	4.863	4.8924
8200000000	5.9828	5.7096	5.5614	5.4574	5.3341	5.2214	5.2123	5.1785	5.1556	5.1166	5.1293	5.064	5.1096	5.1311	5.1339	5.1123	5.0927	5.0611	5.0303	5.1182	5.0346	5.0638	4.9946	4.9579	4.9862	4.9252	4.9023	4.8742	4.9311	4.9031	4.8491	4.872	4.8918
8290000000	6.0842	5.8037	5.6611	5.5065	5.39	5.3656	5.3072	5.2815	5.2767	5.2666	5.2244	5.2468	5.2075	5.2688	5.1986	5.2123	5.2521	5.2145	5.1139	5.2123	5.1352	5.1798	5.0858	5.1212	5.0394	5.0307	5.0457	4.9554	5.0435	5.0322	5.0195	5.0013	4.9882
8380000000	5.9953	5.7796	5.6177	5.558	5.397	5.3405	5.3113	5.2678	5.2256	5.2184	5.2644	5.1694	5.2287	5.2526	5.2462	5.2249	5.257	5.2285	5.2042	5.1981	5.0625	5.1746	5.0832	5.1251	5.0511	5.0361	5.0003	5.0068	5.021	4.9981	4.993	4.9862	4.9725
8470000000	5.9848	5.7534	5.6039	5.48	5.3524	5.306	5.2773	5.1999	5.1824	5.2193	5.2027	5.1926	5.2042	5.1642	5.1834	5.1569	5.1904	5.1582	5.0906	5.1412	5.0552	5.119	5.0343	5.0956	5.0185	5.041	4.9717	4.9601	5.0239	4.9637	4.9315	4.9811	4.8983
8560000000	5.9921	5.7915	5.6108	5.4888	5.36	5.3589	5.269	5.2251	5.2234	5.2144	5.1985	5.1969	5.219	5.1947	5.1912	5.213	5.2071	5.1445	5.0837	5.1281	5.0587	5.1409	5.048	5.0819	5.0182	5.0567	5.0031	4.9758	5.0074	4.9726	4.9799	4.9973	4.9457
8650000000	6.0476	5.9489	5.701	5.5921	5.4832	5.4342	5.3945	5.326	5.3505	5.3684	5.3287	5.2759	5.3025	5.3242	5.2851	5.3057	5.2826	5.2671	5.232	5.2187	5.1207	5.2795	5.1622	5.1878	5.1336	5.1936	5.0762	5.068	5.1278	5.0428	5.0796	5.0837	5.0413
8740000000	6.03	5.8584	5.6278	5.607	5.4658	5.3821	5.3597	5.3236	5.2736	5.2854	5.2656	5.2559	5.256	5.2773	5.2965	5.2938	5.3191	5.2208	5.2209	5.2474	5.1746	5.2007	5.1918	5.1767	5.0806	5.1084	5.0733	5.0559	5.0671	5.0431	5.0103	5.041	5.0631
8830000000	6.0449	5.8331	5.6768	5.6031	5.4682	5.3968	5.4005	5.3122	5.3326	5.2786	5.2609	5.3316	5.2521	5.2991	5.2888	5.294	5.2705	5.2896	5.2362	5.2417	5.2006	5.2343	5.1894	5.1445	5.1191	5.1361	5.1152	5.0503	5.1186	5.0726	5.098	5.0352	5.0495
8920000000	6.1222	5.9136	5.7273	5.6626	5.5362	5.4671	5.4291	5.3854	5.3737	5.361	5.3158	5.362	5.351	5.3276	5.3696	5.3749	5.315	5.3462	5.2769	5.2917	5.2803	5.2386	5.2017	5.2018	5.1839	5.2357	5.1595	5.12	5.1798	5.1532	5.1872	5.1005	5.0947
9010000000	6.1077	5.9	5.7611	5.6281	5.5038	5.4757	5.4058	5.3824	5.3745	5.355	5.3691	5.3188	5.3559	5.3357	5.3988	5.3887	5.3507	5.3397	5.309	5.3043	5.2813	5.2827	5.2219	5.2446	5.2035	5.193	5.164	5.1444	5.1941	5.1667	5.1583	5.1181	5.1199
9100000000	6.0782	5.9127	5.7419	5.6425	5.5305	5.4926	5.4347	5.4078	5.3638	5.3395	5.3645	5.3327	5.3552	5.3615	5.3409	5.3488	5.3579	5.3141	5.3083	5.3217	5.1957	5.2646	5.2393	5.2322	5.1821	5.2062	5.1686	5.1248	5.167	5.1465	5.1484	5.1293	5.1548
9190000000	6.0426	5.8948	5.6973	5.5894	5.5164	5.4567	5.4296	5.4139	5.393	5.3636	5.3457	5.29	5.3906	5.3545	5.3315	5.3748	5.3804	5.3182	5.2753	5.2918	5.2549	5.3122	5.2453	5.2496	5.2188	5.2424	5.2087	5.1514	5.1933	5.1634	5.1647	5.075	5.1338
9280000000	6.2298	5.9595	5.8108	5.7738	5.5954	5.6065	5.4996	5.5081	5.5318	5.4644	5.4577	5.4174	5.4185	5.391	5.3749	5.4805	5.4563	5.5155	5.4086	5.4222	5.3508	5.3793	5.3042	5.3935	5.2499	5.3737	5.2388	5.2267	5.277	5.2435	5.2734	5.1816	5.2863
9370000000	6.2195	6.075	5.9008	5.7855	5.6622	5.646	5.6051	5.6041	5.5381	5.5194	5.4866	5.4972	5.4809	5.4974	5.5068	5.5085	5.5794	5.5287	5.5248	5.5008	5.4329	5.455	5.3856	5.4001	5.4099	5.4	5.3021	5.3229	5.3492	5.3891	5.3267	5.2519	5.3185
9460000000	6.2591	6.0402	5.8609	5.7988	5.6573	5.6331	5.5755	5.5568	5.5471	5.5185	5.5479	5.4996	5.5371	5.5861	5.5329	5.5676	5.5704	5.5199	5.463	5.4525	5.4308	5.4427	5.392	5.4242	5.3601	5.3791	5.3585	5.3311	5.4183	5.3645	5.3616	5.2978	5.3211
9550000000	6.1934	6.0211	5.8398	5.7303	5.6299	5.5965	5.551	5.5202	5.5187	5.4845	5.4612	5.4728	5.4883	5.5112	5.5083	5.5353	5.5117	5.474	5.447	5.4453	5.3975	5.4524	5.378	5.373	5.3228	5.3444	5.2815	5.3078	5.3457	5.2929	5.3318	5.2979	5.2767
9640000000	6.2279	6.0813	5.9183	5.8005	5.6802	5.6619	5.6094	5.5921	5.5692	5.5291	5.5483	5.5533	5.5593	5.5485	5.5549	5.5436	5.5967	5.5199	5.5122	5.4717	5.4543	5.5077	5.4502	5.4424	5.3932	5.4125	5.3901	5.352	5.405	5.368	5.3892	5.3456	5.328
9730000000	6.2245	6.0295	5.8942	5.7538	5.6696	5.6004	5.5691	5.5094	5.5289	5.4854	5.5032	5.4661	5.507	5.4704	5.5268	5.5037	5.4931	5.4647	5.4668	5.4492	5.3722	5.4043	5.4026	5.3773	5.3114	5.3718	5.3514	5.313	5.3455	5.2954	5.301	5.2764	5.2948
9820000000	6.2607	6.1084	5.8847	5.82	5.7049	5.6125	5.6033	5.5696	5.5508	5.6083	5.5486	5.4951	5.5658	5.5316	5.6166	5.5421	5.5977	5.5599	5.5346	5.5395	5.4745	5.457	5.4304	5.4249	5.3845	5.4891	5.3617	5.3414	5.349	5.3812	5.4028	5.3865	5.3342
9910000000	6.2649	6.171	6.0176	5.9072	5.8225	5.757	5.7731	5.7033	5.6591	5.6746	5.7166	5.6439	5.5868	5.6682	5.6802	5.6714	5.643	5.6684	5.6481	5.6457	5.5357	5.6389	5.4912	5.5442	5.5581	5.555	5.4755	5.5016	5.5008	5.4315	5.4927	5.5034	5.4958
10000000000	6.3734	6.1662	6.0059	5.9308	5.7999	5.7869	5.725	5.7391	5.6976	5.6656	5.7094	5.6801	5.6787	5.7659	5.7296	5.7104	5.7351	5.6868	5.6823	5.6798	5.6074	5.6825	5.5256	5.5593	5.5504	5.5641	5.478	5.5242	5.5706	5.5502	5.4728	5.4959	5.4942

## Sheet: e''_run4
	time /min →
	before Piv2O added	1	2	3	4	5	6	7	8	9	10	11	12	13	14	15	16	17	18	19	20	25	30	35	40	45	50	55	60	65	70	75	80
frequency	e''	e''	e''	e''	e''	e''	e''	e''	e''	e''	e''	e''	e''	e''	e''	e''	e''	e''	e''	e''	e''	e''	e''	e''	e''	e''	e''	e''	e''	e''	e''	e''	e''
1000000000	15.3961	11.3051	10.4924	9.4274	8.8078	8.2726	7.8035	7.6372	7.2401	7.0274	6.8416	6.7914	6.4557	6.3169	6.4164	6.1481	6.1709	5.9716	5.8419	5.9071	5.9106	5.7124	5.3651	5.1404	4.9864	4.9918	4.8264	4.6	4.7732	4.6818	4.5016	4.4833	4.4943
1090000000	14.3377	10.7524	9.9922	8.9856	8.273	7.7733	7.5472	7.2622	6.9985	6.7002	6.6069	6.4409	6.3532	6.0945	6.2157	5.917	5.9632	5.773	5.6723	5.5694	5.8008	5.5636	5.1495	5.0047	4.7923	4.8332	4.647	4.4829	4.5938	4.586	4.4055	4.2899	4.4373
1180000000	13.6849	10.2368	9.3443	8.7347	7.9223	7.5801	7.1664	7.0032	6.7034	6.5388	6.4022	6.2042	6.1531	5.837	6.1151	5.8056	5.825	5.666	5.4839	5.4407	5.6037	5.3779	5.1538	4.8689	4.6536	4.7372	4.5333	4.5137	4.5525	4.5189	4.3851	4.2774	4.3119
1270000000	13.0192	9.8497	8.9678	8.3139	7.7668	7.3807	7.0446	6.8562	6.542	6.3779	6.1983	6.0743	6.0264	5.8214	5.8418	5.6371	5.6822	5.5829	5.5525	5.5271	5.476	5.3247	4.9353	4.7768	4.6676	4.702	4.5661	4.4702	4.6086	4.3708	4.4105	4.3765	4.4717
1360000000	12.5359	9.6118	8.7795	8.1558	7.6704	7.2054	7.0631	6.6885	6.5176	6.4744	6.1423	6.0581	5.9655	5.8157	5.8207	5.6278	5.6203	5.6258	5.5655	5.5274	5.4999	5.2537	4.9541	4.9245	4.762	4.8215	4.6604	4.6069	4.5925	4.5147	4.446	4.381	4.5538
1450000000	12.108	9.2991	8.6411	7.985	7.5309	7.094	6.9714	6.701	6.448	6.3596	6.1878	5.9721	5.9596	5.8499	5.845	5.6866	5.6372	5.6155	5.5741	5.5227	5.4417	5.3044	4.9811	4.9264	4.8592	4.895	4.6559	4.6165	4.7077	4.6236	4.4717	4.5191	4.5715
1540000000	11.569	9.109	8.4099	7.9141	7.427	7.0052	6.8008	6.5939	6.4316	6.3708	6.1323	6.0197	5.9476	5.8442	5.8675	5.7196	5.7067	5.5694	5.4878	5.5495	5.4472	5.3184	5.0137	4.935	4.8353	4.8883	4.7929	4.5871	4.7374	4.5492	4.595	4.6129	4.5829
1630000000	11.2668	8.8536	8.1999	7.7248	7.2758	6.935	6.6108	6.508	6.3239	6.241	6.0462	6.008	5.9137	5.8349	5.7792	5.7025	5.6452	5.5524	5.4584	5.5036	5.4505	5.2411	5.166	5.0003	4.7393	4.8327	4.7876	4.5612	4.7588	4.6133	4.6322	4.5931	4.5506
1720000000	10.8627	8.6574	7.9574	7.5017	7.0816	6.7677	6.4634	6.328	6.1693	6.049	5.9217	5.8686	5.8337	5.7452	5.6985	5.5844	5.5867	5.4422	5.3215	5.3415	5.3198	5.2216	5.0353	4.8128	4.6588	4.8647	4.7066	4.5624	4.6635	4.5607	4.5438	4.6034	4.5924
1810000000	10.6161	8.3962	7.8439	7.4098	7.0123	6.6225	6.3892	6.2325	6.1067	6.0194	5.9467	5.8311	5.7502	5.7419	5.6814	5.5204	5.5367	5.4003	5.3742	5.3094	5.3656	5.1775	5.0168	4.8694	4.7774	4.8413	4.657	4.5899	4.7338	4.6649	4.5728	4.6551	4.6168
1900000000	10.334	8.1424	7.7413	7.2747	6.9238	6.577	6.3244	6.1748	6.1066	6.0198	5.8371	5.7363	5.6821	5.6091	5.6158	5.4489	5.4824	5.3294	5.3701	5.3654	5.3047	5.1624	4.9506	4.8957	4.871	4.8556	4.7014	4.6589	4.7051	4.6395	4.5822	4.6474	4.5796
1990000000	10.1169	8.1249	7.6148	7.1785	6.8536	6.519	6.3347	6.1799	6.1263	6.0014	5.8934	5.745	5.7504	5.6456	5.6315	5.4942	5.4559	5.4611	5.5143	5.3578	5.3606	5.283	5.0056	4.9732	4.9131	4.9988	4.7695	4.7211	4.776	4.6655	4.647	4.6982	4.699
2080000000	9.7885	8.0527	7.4895	7.0698	6.7329	6.4714	6.287	6.1094	6.0913	5.9508	5.8832	5.7986	5.744	5.6885	5.5953	5.4907	5.4846	5.5207	5.449	5.3976	5.4301	5.2706	5.1751	5.0399	4.9618	4.9893	4.853	4.788	4.8359	4.7663	4.7097	4.7623	4.7368
2170000000	9.6041	7.966	7.4148	7.0348	6.7235	6.4857	6.2613	6.093	6.0373	5.9121	5.8805	5.7499	5.7373	5.6675	5.6605	5.5366	5.5258	5.5005	5.4172	5.3825	5.4705	5.2342	5.1339	5.0931	5.0119	4.9843	4.9294	4.8555	4.8859	4.7987	4.8089	4.8451	4.7828
2260000000	9.4611	7.9016	7.3053	6.9326	6.7151	6.4202	6.2011	6.0998	5.9427	5.9121	5.8685	5.7377	5.7168	5.7009	5.6162	5.5155	5.5604	5.4354	5.4524	5.4281	5.5173	5.313	5.073	5.115	4.9693	5.035	4.8989	4.8345	4.8621	4.8668	4.891	4.8795	4.7711
2350000000	9.2559	7.7347	7.1998	6.9053	6.618	6.3089	6.1963	6.09	5.9786	5.8624	5.8366	5.714	5.6479	5.6091	5.5416	5.514	5.541	5.4776	5.4503	5.3791	5.3519	5.2938	5.1332	5.1194	4.995	5.0116	4.9518	4.9029	4.9167	4.8602	4.857	4.8416	4.7929
2440000000	9.084	7.5149	7.0668	6.8055	6.5181	6.2279	6.0951	5.9457	5.9206	5.7674	5.7091	5.6502	5.6336	5.5877	5.4446	5.4075	5.4744	5.3622	5.328	5.3649	5.338	5.1552	5.0699	4.9838	4.9327	4.9899	4.8872	4.8749	4.8488	4.7975	4.8209	4.7893	4.8233
2530000000	9.0132	7.4553	7.0905	6.7344	6.5063	6.2551	6.054	5.9741	5.9482	5.8063	5.7223	5.6971	5.6983	5.5868	5.5134	5.4958	5.4375	5.4747	5.3884	5.3855	5.3603	5.2228	5.1164	5.0354	5.0859	5.0592	4.9336	4.8772	4.9419	4.8256	4.8864	4.8444	4.9073
2620000000	8.8325	7.3661	6.9199	6.6587	6.4049	6.1853	6.0186	5.9414	5.8312	5.7185	5.7539	5.68	5.6438	5.5469	5.5506	5.472	5.4091	5.4031	5.3953	5.3677	5.3542	5.2457	5.0719	5.0337	5.0834	4.9901	4.9741	4.9018	4.9084	4.8736	4.8763	4.8223	4.8736
2710000000	8.7338	7.2973	6.9083	6.5842	6.3524	6.137	6.08	5.9089	5.8364	5.7609	5.7564	5.6374	5.5906	5.5338	5.5231	5.4814	5.4487	5.3891	5.4227	5.3964	5.3858	5.2423	5.1462	5.0498	5.0651	5.065	5.0323	5.0036	5.0207	4.8629	4.9443	4.8695	4.9006
2800000000	8.5822	7.2697	6.8194	6.5876	6.2783	6.0824	6.0432	5.9003	5.8172	5.7755	5.7174	5.6136	5.5957	5.5612	5.4807	5.4419	5.4762	5.3656	5.3781	5.3819	5.3732	5.2784	5.1507	5.0708	5.0804	5.0453	5.0422	4.9969	5.0095	4.8498	4.9212	4.8783	4.8976
2890000000	8.5349	7.2301	6.7921	6.5589	6.3106	6.1293	6.0421	5.852	5.842	5.7741	5.7206	5.6523	5.6112	5.6173	5.5457	5.4156	5.475	5.424	5.4216	5.4117	5.3663	5.3421	5.1871	5.1555	5.0927	5.1129	5.0864	4.9836	5.0327	4.9552	4.9676	4.9287	4.9256
2980000000	8.4508	7.1988	6.7699	6.4818	6.3251	6.1021	6.0218	5.8312	5.8073	5.762	5.7152	5.6906	5.5747	5.5653	5.515	5.4253	5.4831	5.4253	5.3925	5.3782	5.3607	5.2984	5.1732	5.0745	5.1144	5.094	5.0507	5.0273	5.0472	5.0033	4.9871	4.9535	4.9405
3070000000	8.3873	7.177	6.8239	6.4887	6.308	6.1746	5.9964	5.8991	5.8645	5.7954	5.7287	5.7917	5.6691	5.6166	5.5876	5.5396	5.4965	5.501	5.5215	5.4659	5.429	5.3139	5.2324	5.1519	5.1633	5.1472	5.1021	5.0972	5.1033	5.1126	5.0219	5.0095	5.0129
3160000000	8.3641	7.2006	6.8464	6.5062	6.3865	6.1908	6.0141	6.0124	5.9423	5.8223	5.8242	5.8145	5.6937	5.6903	5.7017	5.6362	5.605	5.5655	5.6351	5.5828	5.4945	5.4153	5.33	5.247	5.254	5.2173	5.2517	5.1784	5.209	5.1853	5.1547	5.0987	5.1089
3250000000	8.2884	7.1367	6.787	6.5183	6.291	6.0909	5.9815	5.9699	5.8873	5.825	5.8192	5.7439	5.6901	5.6787	5.6432	5.61	5.5906	5.6176	5.5466	5.5142	5.5067	5.4553	5.3024	5.2726	5.2753	5.2192	5.1941	5.168	5.2118	5.1735	5.1294	5.0747	5.1385
3340000000	8.1831	7.0714	6.6613	6.5179	6.2184	6.0712	5.9495	5.9618	5.772	5.7618	5.8366	5.7039	5.6612	5.6346	5.6052	5.5904	5.5963	5.5509	5.5151	5.4876	5.4863	5.4163	5.2924	5.2164	5.2078	5.1979	5.1423	5.1354	5.215	5.0427	5.1227	5.0616	5.0692
3430000000	8.1196	7.0125	6.6445	6.453	6.2338	6.0467	5.987	5.9273	5.8232	5.749	5.8335	5.6883	5.6616	5.6134	5.6379	5.5659	5.5571	5.5635	5.5276	5.467	5.4064	5.427	5.2748	5.2642	5.2703	5.1846	5.1848	5.184	5.197	5.0533	5.146	5.1336	5.1278
3520000000	8.0354	6.9642	6.6472	6.407	6.226	6.0632	5.9814	5.864	5.8319	5.7443	5.7926	5.7408	5.6768	5.6959	5.6153	5.5632	5.5482	5.5366	5.575	5.5019	5.4815	5.4431	5.3121	5.2916	5.2785	5.2407	5.1965	5.1751	5.189	5.1685	5.1902	5.17	5.1519
3610000000	7.9968	6.9692	6.6168	6.4297	6.2797	6.0795	6.0056	5.9473	5.8723	5.7519	5.8181	5.7792	5.6928	5.7234	5.6549	5.5877	5.6195	5.5847	5.6467	5.5771	5.5515	5.4552	5.3226	5.3439	5.3359	5.3073	5.2999	5.2461	5.2747	5.2397	5.2069	5.1908	5.1746
3700000000	7.9266	6.9842	6.695	6.4565	6.3303	6.1299	5.9815	5.9342	5.8759	5.7815	5.8764	5.7982	5.7574	5.7335	5.6864	5.6698	5.6243	5.638	5.6369	5.5724	5.5464	5.5294	5.3661	5.3873	5.4135	5.3664	5.313	5.257	5.3031	5.2659	5.2465	5.2571	5.2577
3790000000	7.8932	6.9611	6.6655	6.4614	6.2608	6.1041	6.0238	5.9636	5.8881	5.8396	5.87	5.7544	5.7208	5.7194	5.7087	5.6868	5.6865	5.6392	5.6813	5.5979	5.5716	5.5584	5.3866	5.4199	5.3856	5.4145	5.3526	5.336	5.3914	5.3267	5.2978	5.2683	5.2844
3880000000	7.7989	6.8989	6.6669	6.4366	6.205	6.107	6.0537	5.9345	5.8142	5.8457	5.8889	5.728	5.6876	5.7849	5.7424	5.6703	5.6863	5.6373	5.6305	5.6121	5.5812	5.5525	5.4784	5.42	5.365	5.4066	5.3509	5.3924	5.3005	5.315	5.2919	5.2667	5.2731
3970000000	7.7875	6.9447	6.6827	6.4524	6.2266	6.0991	6.0613	5.9869	5.8511	5.8724	5.9259	5.7689	5.7605	5.8042	5.7751	5.7014	5.756	5.6092	5.6449	5.6772	5.6202	5.5695	5.4809	5.4777	5.427	5.3877	5.3796	5.3991	5.3752	5.3217	5.3664	5.3277	5.315
4060000000	7.8207	6.9485	6.7154	6.4936	6.292	6.1285	6.0689	5.9593	5.8739	5.9048	5.8971	5.8562	5.8303	5.8148	5.7903	5.7384	5.7458	5.7037	5.6649	5.672	5.661	5.6469	5.5062	5.484	5.5188	5.4284	5.3942	5.4169	5.3838	5.3716	5.3642	5.3753	5.3613
4150000000	7.8306	6.9411	6.646	6.4127	6.2691	6.0749	6.0388	5.9942	5.9126	5.869	5.8402	5.873	5.7948	5.8398	5.7785	5.7164	5.7067	5.7471	5.6758	5.5931	5.706	5.6434	5.4987	5.5232	5.4847	5.4994	5.4292	5.4652	5.4468	5.3558	5.4016	5.3976	5.3972
4240000000	7.7791	6.9809	6.6682	6.4749	6.3261	6.1414	6.0415	6.0664	5.956	5.8838	5.8541	5.9027	5.862	5.8663	5.8294	5.7521	5.7326	5.7922	5.7771	5.6966	5.7333	5.6486	5.5368	5.5848	5.5535	5.553	5.5471	5.5608	5.5073	5.4445	5.459	5.4501	5.5282
4330000000	7.7089	6.9757	6.6821	6.468	6.3426	6.1867	6.1288	6.0748	6.0086	5.9265	5.9266	5.9064	5.899	5.8987	5.843	5.7946	5.816	5.81	5.7732	5.7243	5.7638	5.7473	5.6232	5.6491	5.6439	5.6034	5.5275	5.5269	5.5765	5.5026	5.4704	5.4753	5.5012
4420000000	7.6666	6.9425	6.6541	6.4542	6.2991	6.1821	6.126	6.0723	6.0297	5.9902	5.9331	5.9197	5.8608	5.8837	5.8433	5.8507	5.853	5.8112	5.7739	5.7216	5.7871	5.7644	5.6556	5.6305	5.6075	5.5811	5.5348	5.5299	5.546	5.5331	5.4803	5.5288	5.5229
4510000000	7.6299	6.8809	6.6203	6.4233	6.2857	6.1487	6.0913	6.0147	6.0141	5.9577	5.9315	5.8871	5.8553	5.8401	5.8503	5.8804	5.8467	5.771	5.7511	5.7526	5.7488	5.7282	5.6399	5.6402	5.5811	5.5851	5.547	5.5538	5.5408	5.5646	5.4689	5.5313	5.5014
4600000000	7.6214	6.8821	6.6306	6.462	6.2724	6.1083	6.0689	5.9476	6.0016	5.9399	5.9083	5.8785	5.8353	5.8357	5.8879	5.8499	5.8342	5.7886	5.7819	5.7669	5.693	5.7346	5.6312	5.6245	5.5768	5.5759	5.5471	5.5215	5.5413	5.553	5.4779	5.5365	5.5497
4690000000	7.6688	6.9619	6.691	6.5217	6.3433	6.1271	6.1024	6.0705	6.019	6.0397	5.934	5.9667	5.8997	5.916	5.9009	5.886	5.8156	5.8903	5.7988	5.7778	5.7845	5.7498	5.6856	5.6363	5.632	5.5989	5.5771	5.6049	5.6388	5.6032	5.5522	5.5865	5.5329
4780000000	7.6278	6.9885	6.7216	6.5609	6.3513	6.1822	6.0991	6.131	6.0551	6.0701	5.9359	6.046	5.9734	5.9739	6.0059	5.9766	5.8693	5.9296	5.8403	5.8377	5.8482	5.7296	5.7172	5.6544	5.6572	5.6545	5.6761	5.6366	5.6508	5.7057	5.6151	5.6606	5.627
4870000000	7.5367	6.9604	6.7174	6.5	6.3467	6.1832	6.0571	6.0832	6.0605	6.0925	5.9679	6.0213	5.9929	5.961	5.9397	5.921	5.9323	5.9055	5.8317	5.7853	5.8751	5.7491	5.725	5.6714	5.7066	5.6452	5.6837	5.623	5.6515	5.6067	5.5951	5.6269	5.6291
4960000000	7.555	6.9325	6.6726	6.5326	6.3231	6.2964	6.1531	6.1481	6.1277	6.0968	6.073	6.0221	6.0154	5.9323	6.0536	5.9537	6.0219	5.9531	5.9254	5.8835	5.9655	5.8575	5.8025	5.7594	5.755	5.7904	5.7617	5.6935	5.673	5.6596	5.6768	5.7347	5.6726
5050000000	7.6353	6.9656	6.7535	6.6025	6.3501	6.3557	6.242	6.2219	6.2085	6.1643	6.2143	6.1508	6.1121	6.0321	6.0995	6.0102	6.0705	6.0324	5.9936	5.965	5.9707	5.975	5.8844	5.8761	5.8041	5.8521	5.8076	5.7709	5.7919	5.753	5.7621	5.7381	5.8034
5140000000	7.5888	6.8741	6.7052	6.5076	6.3612	6.2907	6.2244	6.12	6.1642	6.0958	6.1389	6.0781	5.9985	6.0089	6.0886	5.9695	6.0142	5.993	5.9502	5.9315	5.9462	5.9232	5.8049	5.8314	5.7762	5.8003	5.734	5.7874	5.7583	5.695	5.7236	5.6834	5.7408
5230000000	7.6068	6.9197	6.7643	6.5527	6.4204	6.3162	6.2502	6.1466	6.1519	6.1305	6.129	6.0515	5.9926	6.089	6.0632	6.0474	6.0502	5.9872	5.9854	6.0486	6.0108	5.8951	5.867	5.8416	5.8256	5.8101	5.811	5.8425	5.8352	5.7734	5.7241	5.7364	5.7829
5320000000	7.657	7.008	6.8278	6.6149	6.5255	6.367	6.3431	6.3016	6.2735	6.2204	6.1566	6.1329	6.1203	6.1649	6.1915	6.1481	6.1603	6.1015	6.0763	6.0394	6.0989	6.0134	5.9736	5.9722	5.8604	5.91	5.9181	5.9049	5.9187	5.8967	5.8905	5.8562	5.9276
5410000000	7.6974	7.0423	6.8428	6.6531	6.5517	6.3793	6.3079	6.3375	6.2998	6.2651	6.2386	6.1863	6.1334	6.1669	6.1828	6.2131	6.1774	6.1002	6.1003	6.1017	6.0617	6.0828	5.9858	5.974	5.8968	5.9807	5.9186	5.9604	5.9449	5.9233	5.8975	5.9415	5.9616
5500000000	7.6385	7.0251	6.8493	6.6931	6.5169	6.3974	6.3351	6.3569	6.3126	6.2841	6.2755	6.1833	6.1764	6.1956	6.2669	6.1565	6.156	6.0922	6.0662	6.0975	6.1067	6.0723	5.9932	6.0006	5.9498	5.9714	5.9225	5.9623	5.9188	5.9157	5.8883	5.9306	5.9481
5590000000	7.5658	7.0195	6.8461	6.6946	6.4963	6.4145	6.3749	6.3466	6.2868	6.3108	6.2933	6.2468	6.2337	6.1623	6.2477	6.1568	6.1446	6.1031	6.1139	6.1043	6.1661	6.0702	5.9977	5.9156	5.9997	5.9987	5.95	6.0018	5.94	5.8784	5.9516	5.9405	5.9171
5680000000	7.4944	6.962	6.7948	6.6438	6.4898	6.3707	6.3579	6.28	6.2863	6.2644	6.2033	6.2193	6.1714	6.134	6.1821	6.1284	6.1684	6.1232	6.1109	6.0645	6.1112	6.0043	5.9368	5.9469	5.9642	5.9686	5.9328	5.9897	5.9259	5.7431	5.9194	5.8907	5.9033
5770000000	7.5956	7.0633	6.8134	6.6696	6.56	6.4506	6.4315	6.3696	6.3322	6.318	6.2531	6.2311	6.2066	6.2213	6.2447	6.2324	6.2247	6.1662	6.1681	6.1265	6.158	6.0974	6.0027	6.0164	5.9902	6.0629	6.0161	5.9965	6.0031	5.7428	5.9926	5.968	6.0059
5860000000	7.6472	7.1399	6.8069	6.6527	6.6193	6.5329	6.4471	6.4065	6.3913	6.3491	6.3273	6.2352	6.2558	6.283	6.2416	6.2985	6.2446	6.2413	6.219	6.1678	6.238	6.1476	6.0919	6.1121	6.0569	6.1027	6.0981	6.0271	6.0996	5.9568	6.0349	6.0079	6.0645
5950000000	7.6231	7.1159	6.8589	6.6598	6.6232	6.5553	6.4636	6.4478	6.3867	6.3999	6.3671	6.311	6.2972	6.3087	6.2543	6.2997	6.3188	6.2269	6.246	6.227	6.2609	6.195	6.1464	6.1203	6.0581	6.1089	6.117	6.1361	6.1303	6.0448	6.0816	6.0415	6.1278
6040000000	7.6254	7.123	6.9044	6.7489	6.6302	6.5942	6.4799	6.3816	6.4364	6.4139	6.4043	6.3855	6.3608	6.3422	6.3349	6.3473	6.3407	6.2434	6.2605	6.279	6.2503	6.2472	6.1586	6.1259	6.1188	6.1618	6.1188	6.1526	6.1172	6.0506	6.1105	6.054	6.1191
6130000000	7.6169	7.1403	6.881	6.7825	6.6443	6.5817	6.4572	6.4553	6.4571	6.4602	6.4371	6.3714	6.3739	6.3675	6.377	6.3075	6.3353	6.2896	6.2468	6.3016	6.197	6.2164	6.1612	6.1617	6.1414	6.1857	6.1594	6.1733	6.0899	6.0576	6.1206	6.0977	6.1155
6220000000	7.6342	7.1527	6.8959	6.7534	6.6751	6.5829	6.4365	6.4971	6.3725	6.4651	6.4349	6.3833	6.3523	6.3715	6.3922	6.2866	6.3729	6.327	6.2665	6.2925	6.2319	6.1926	6.1311	6.2185	6.1766	6.1714	6.1474	6.1803	6.1099	6.0261	6.1454	6.0721	6.1109
6310000000	7.6314	7.1528	6.9374	6.8156	6.7109	6.5625	6.4863	6.5056	6.3414	6.4654	6.4346	6.4203	6.3862	6.3751	6.4627	6.3508	6.3998	6.333	6.3441	6.351	6.2579	6.2937	6.2109	6.2611	6.1528	6.1334	6.1679	6.2103	6.0992	5.9778	6.1558	6.1525	6.1162
6400000000	7.6379	7.1379	6.9415	6.7447	6.657	6.5923	6.5215	6.5394	6.3409	6.4773	6.4229	6.4158	6.3858	6.3923	6.4069	6.3443	6.4277	6.3577	6.3864	6.3341	6.3174	6.3096	6.1923	6.2023	6.1913	6.1397	6.229	6.2675	6.133	6.1516	6.1913	6.2073	6.1556
6490000000	7.6774	7.1783	7.0165	6.7956	6.7313	6.6675	6.5863	6.5651	6.5045	6.4968	6.5034	6.5114	6.5002	6.4631	6.4712	6.4104	6.503	6.4189	6.4293	6.4114	6.3883	6.4033	6.2983	6.3066	6.2997	6.2671	6.2968	6.3125	6.2933	6.2752	6.2454	6.2688	6.2491
6580000000	7.6909	7.1391	6.9868	6.8327	6.7524	6.6543	6.6199	6.6012	6.524	6.453	6.5507	6.4979	6.4499	6.5234	6.4967	6.3897	6.5249	6.4061	6.4294	6.4557	6.4077	6.4288	6.3015	6.2925	6.2908	6.2802	6.3048	6.3039	6.2801	6.2105	6.2912	6.2709	6.2647
6670000000	7.6918	7.2149	7.0272	6.8908	6.8129	6.6892	6.673	6.6466	6.5607	6.4881	6.6052	6.4939	6.4831	6.5286	6.5446	6.4718	6.5595	6.4254	6.4528	6.4854	6.4062	6.441	6.3739	6.3625	6.3221	6.3441	6.36	6.3435	6.2821	6.242	6.302	6.2883	6.2728
6760000000	7.62	7.1566	7.0196	6.8913	6.7643	6.6208	6.6339	6.5867	6.5078	6.4601	6.531	6.4925	6.4904	6.4832	6.5005	6.4278	6.5216	6.4303	6.4091	6.4728	6.3498	6.4555	6.3025	6.3021	6.2418	6.3173	6.2972	6.3776	6.2483	6.1878	6.3135	6.2721	6.2129
6850000000	7.6321	7.1903	6.9986	6.8302	6.7454	6.5596	6.6133	6.5689	6.512	6.5329	6.5044	6.4927	6.5185	6.5052	6.4904	6.4018	6.4937	6.3812	6.412	6.4637	6.4072	6.4606	6.3344	6.3388	6.2959	6.2915	6.3237	6.3618	6.2458	6.2681	6.3283	6.2799	6.2444
6940000000	7.6918	7.2462	7.106	6.914	6.865	6.6159	6.6873	6.6417	6.5818	6.6109	6.5583	6.6164	6.5841	6.6256	6.6008	6.531	6.5494	6.445	6.4695	6.5124	6.485	6.486	6.3512	6.3641	6.3903	6.3575	6.3466	6.393	6.3892	6.3679	6.3744	6.3744	6.3264
7030000000	7.6866	7.3034	7.1262	6.9571	6.8745	6.6586	6.7174	6.7141	6.6576	6.6564	6.6088	6.638	6.6448	6.5545	6.6375	6.5845	6.5497	6.5398	6.5465	6.5619	6.5648	6.5056	6.4034	6.4286	6.4407	6.4773	6.3161	6.4435	6.4101	6.3475	6.4197	6.3761	6.4013
7120000000	7.6627	7.2905	7.0877	6.9358	6.8854	6.7827	6.741	6.7428	6.6056	6.647	6.6005	6.6478	6.6116	6.5832	6.6501	6.5219	6.5589	6.5507	6.5343	6.5611	6.6005	6.5519	6.3928	6.5034	6.4395	6.5253	6.2989	6.4002	6.3936	6.217	6.3974	6.4337	6.4623
7210000000	7.5687	7.3227	7.0898	6.9863	6.8164	6.7392	6.7431	6.699	6.6248	6.6351	6.5191	6.6357	6.6282	6.6269	6.6649	6.574	6.5683	6.6382	6.5648	6.5629	6.5773	6.5764	6.4449	6.5214	6.4534	6.5506	6.378	6.4558	6.4149	6.3754	6.3973	6.4483	6.4499
7300000000	7.5929	7.3072	7.0859	6.9517	6.8534	6.7739	6.7531	6.7257	6.7093	6.6739	6.5859	6.6537	6.6459	6.6712	6.6156	6.6138	6.6281	6.6483	6.6049	6.5332	6.545	6.6052	6.588	6.5621	6.5211	6.556	6.4269	6.4261	6.4407	6.4179	6.411	6.4625	6.4638
7390000000	7.6555	7.3182	7.136	6.9947	6.9682	6.8051	6.7959	6.7151	6.7123	6.7118	6.6448	6.6818	6.6969	6.7195	6.6722	6.6361	6.675	6.6274	6.6609	6.5008	6.5698	6.6266	6.5804	6.5718	6.4737	6.5608	6.424	6.3909	6.4781	6.492	6.43	6.4743	6.4851
7480000000	7.7053	7.3955	7.1865	7.0314	6.9954	6.8378	6.7962	6.7174	6.7608	6.7206	6.6614	6.6995	6.7377	6.7554	6.6972	6.6937	6.7095	6.6728	6.6506	6.5856	6.5905	6.6605	6.6171	6.5975	6.5351	6.5903	6.4896	6.4932	6.5156	6.4895	6.5112	6.5156	6.5291
7570000000	7.745	7.4377	7.294	7.0557	6.9817	6.8597	6.786	6.7126	6.7449	6.8194	6.732	6.754	6.779	6.7825	6.7838	6.7426	6.7042	6.7102	6.7122	6.6662	6.6635	6.6533	6.6033	6.6267	6.6212	6.6173	6.5174	6.5257	6.5679	6.5462	6.5598	6.5937	6.5554
7660000000	7.5614	7.3766	7.1376	7.0447	6.9395	6.7954	6.6992	6.7089	6.6798	6.7409	6.7139	6.7189	6.6642	6.7202	6.7625	6.6682	6.6557	6.6329	6.6266	6.5746	6.5325	6.5361	6.541	6.5119	6.5548	6.5128	6.5021	6.4717	6.4586	6.5385	6.4714	6.5066	6.511
7750000000	7.6306	7.4487	7.1637	7.0597	6.9697	6.8703	6.7447	6.7597	6.7417	6.7529	6.7617	6.7539	6.7568	6.7631	6.7876	6.6906	6.6973	6.7386	6.628	6.6512	6.6425	6.5931	6.5859	6.6442	6.592	6.5695	6.5774	6.5211	6.4989	6.5315	6.5316	6.6105	6.5008
7840000000	7.6471	7.391	7.2446	7.087	6.9436	6.9094	6.7826	6.7785	6.7926	6.7896	6.774	6.7929	6.7422	6.7759	6.8032	6.7369	6.7307	6.7668	6.703	6.658	6.7045	6.6495	6.6194	6.6553	6.6306	6.616	6.6023	6.592	6.5344	6.4972	6.5751	6.6165	6.5773
7930000000	7.6955	7.3768	7.2147	7.0545	6.9308	6.9604	6.8086	6.7873	6.8209	6.7807	6.7618	6.8255	6.7788	6.766	6.7837	6.7037	6.7796	6.7933	6.7466	6.6949	6.733	6.7023	6.6719	6.6836	6.6325	6.6868	6.5988	6.5924	6.6108	6.5013	6.5864	6.6196	6.5897
8020000000	7.7303	7.353	7.2194	7.0771	6.9051	6.9756	6.8527	6.8475	6.837	6.792	6.7972	6.7972	6.7846	6.8368	6.8076	6.7912	6.8722	6.8096	6.7714	6.747	6.7563	6.713	6.6669	6.6894	6.6809	6.7366	6.6888	6.6247	6.6856	6.6	6.6312	6.6398	6.6451
8110000000	7.7999	7.3641	7.2893	7.1441	7.0091	6.9852	6.8815	6.8752	6.913	6.826	6.9125	6.8415	6.8007	6.8839	6.8492	6.8704	6.9471	6.8438	6.8654	6.75	6.7959	6.7738	6.7237	6.7321	6.6464	6.7921	6.7506	6.6846	6.7136	6.6602	6.6541	6.6839	6.6957
8200000000	7.8045	7.393	7.2887	7.1686	7.0779	6.9692	6.8934	6.9122	6.9123	6.9007	6.9776	6.8441	6.7933	6.9601	6.8476	6.8833	6.9281	6.8355	6.9013	6.8069	6.8207	6.7821	6.7533	6.7885	6.7496	6.8044	6.7572	6.7079	6.7216	6.7254	6.704	6.7209	6.7749
8290000000	7.811	7.4376	7.305	7.1918	7.068	7.0296	6.9537	6.9395	6.8973	6.9498	6.9587	6.8433	6.8435	7.0082	6.9312	6.9429	6.894	6.8937	6.8467	6.908	6.8554	6.8297	6.8649	6.8178	6.6389	6.8196	6.7768	6.8197	6.7252	6.781	6.7269	6.7635	6.757
8380000000	7.8537	7.5001	7.3884	7.2369	7.1179	7.0185	6.9756	6.9467	6.9466	6.9836	6.9499	6.9296	6.9044	6.9769	6.9661	6.9744	6.8875	6.8509	6.812	6.9397	6.8494	6.8787	6.7985	6.7628	6.6988	6.8667	6.7734	6.878	6.7516	6.7599	6.8004	6.7747	6.7679
8470000000	7.8006	7.4841	7.4242	7.258	7.0623	7.0453	6.9663	6.9998	6.905	6.9838	6.9576	6.9004	6.9243	6.9314	6.9745	6.9196	6.9301	6.8143	6.7823	6.9383	6.8213	6.8273	6.7998	6.7462	6.7692	6.8248	6.7349	6.8532	6.7344	6.7261	6.8258	6.7907	6.7537
8560000000	7.7718	7.5075	7.3858	7.281	7.1095	7.0578	6.9932	7.0489	6.9552	6.9596	6.9279	6.932	6.9417	6.8795	7.0446	6.9326	6.9213	6.8796	6.8914	6.9348	6.8868	6.8853	6.7926	6.7412	6.7816	6.8156	6.747	6.8396	6.7936	6.6841	6.7954	6.8432	6.7588
8650000000	7.8236	7.6125	7.4428	7.3133	7.1994	7.1777	7.1081	7.1386	7.0063	7.0444	6.9742	7.0559	7.0267	7.0257	7.049	7.0099	7.0858	6.9706	6.9996	6.9311	6.9465	6.9896	6.8367	6.8343	6.8957	6.9249	6.8646	6.875	6.8887	6.4825	6.8487	6.8547	6.8517
8740000000	7.8938	7.6119	7.4108	7.3402	7.257	7.2163	7.1858	7.0429	7.0741	7.036	7.1052	7.0327	7.0924	7.1099	7.0665	7.1007	7.1208	7.111	7.04	7.0072	7.0765	7.0723	6.9625	6.9754	6.9546	6.9698	6.9108	6.9062	6.973	6.6524	6.901	6.8995	6.9369
8830000000	7.8383	7.5785	7.3285	7.2107	7.2282	7.1546	7.1454	7.0328	7.0925	7.0355	7.0628	6.9854	6.9865	7.0741	6.9477	7.002	7.1132	6.997	6.9633	6.9625	6.9929	7.0479	6.9055	6.9349	6.8455	6.953	6.925	6.8621	6.9058	6.7888	6.8791	6.8513	6.9248
8920000000	7.8793	7.5895	7.3942	7.2335	7.2298	7.1505	7.1044	6.9982	7.0758	7.0139	7.0917	7.0457	6.9846	7.0367	6.9635	7.0118	7.1375	7.0079	6.9891	7.0152	6.9466	6.9689	6.9087	6.8836	6.8585	6.9477	6.8817	6.9252	6.8871	6.7966	6.9087	6.8891	6.9109
9010000000	7.9003	7.6215	7.4268	7.2978	7.2694	7.1176	7.0885	6.9983	7.0738	7.0439	7.0992	7.0603	7.0794	7.0425	7.0511	7.0887	7.0755	6.9819	6.9811	7.034	6.8921	6.9763	6.9241	6.8929	6.9413	6.9981	6.8864	6.9408	6.933	6.8277	6.9108	6.9082	6.9325
9100000000	7.9019	7.6933	7.4837	7.3453	7.2822	7.1642	7.0962	7.1006	7.0571	7.1091	7.1154	7.0949	7.1104	7.0717	7.1259	7.1152	7.052	7.043	6.9945	7.0757	6.9143	6.9704	6.9251	6.9239	6.986	7.0085	6.9279	6.9594	6.9509	6.838	6.9547	6.9664	6.9504
9190000000	7.9476	7.736	7.515	7.3731	7.3378	7.2008	7.1109	7.1624	7.1247	7.1896	7.1542	7.2301	7.2065	7.1014	7.1785	7.1768	7.1609	7.0991	7.0886	7.1406	7.1033	7.0443	6.9855	6.9471	7.0281	7.057	6.9888	7.0865	6.9348	6.8014	6.9813	6.9882	7.0046
9280000000	7.9464	7.7379	7.6018	7.479	7.3957	7.2616	7.1214	7.257	7.0904	7.2074	7.2088	7.2382	7.2812	7.1612	7.1999	7.2184	7.1839	7.1698	7.1562	7.2045	7.1998	7.1072	7.0612	7.0552	7.1633	6.996	7.012	6.9832	6.9653	6.8411	7.0526	7.0448	7.0755
9370000000	7.934	7.6935	7.5223	7.4537	7.2961	7.2094	7.1704	7.1921	7.1644	7.1663	7.1464	7.1338	7.2034	7.2136	7.1436	7.1718	7.1801	7.246	7.0994	7.1312	7.1632	7.1549	7.0789	7.0573	7.1422	6.9659	7.0105	7.0532	7.0154	6.971	7.0032	7.006	7.053
9460000000	7.9036	7.6213	7.502	7.3811	7.2963	7.2571	7.2385	7.1839	7.1988	7.1011	7.148	7.1603	7.1631	7.224	7.1333	7.1061	7.1979	7.1364	7.1874	7.1141	7.1031	7.1345	7.0917	7.116	7.0663	7.0626	6.9848	7.0582	7.0395	6.9889	6.9947	7.0281	7.0489
9550000000	7.9056	7.6378	7.5171	7.3853	7.3269	7.2854	7.2543	7.1754	7.2065	7.071	7.1545	7.1028	7.1298	7.217	7.1403	7.1563	7.1496	7.1859	7.1716	7.1209	7.1038	7.1271	7.12	7.1189	7.0435	7.1149	7.0196	7.0495	7.036	7.0622	6.9985	7.0249	7.046
9640000000	7.9291	7.7244	7.5651	7.4349	7.3487	7.3233	7.2538	7.1696	7.1989	7.1191	7.1815	7.1197	7.1352	7.2514	7.2142	7.2444	7.1854	7.1764	7.1916	7.1371	7.0881	7.1444	7.1399	7.1326	7.0207	7.1394	7.0679	7.0494	7.0239	7.1242	7.0104	7.0703	7.0632
9730000000	7.957	7.7237	7.5482	7.4952	7.3626	7.3029	7.2337	7.1869	7.1753	7.1912	7.1949	7.158	7.188	7.2301	7.2453	7.258	7.2412	7.1515	7.1244	7.1453	7.0853	7.1324	7.1435	7.1151	7.0042	7.1098	7.076	7.0955	7.039	7.1301	7.078	7.0607	7.071
9820000000	8.0256	7.7711	7.7189	7.4928	7.4295	7.2356	7.2152	7.2867	7.2301	7.2588	7.3299	7.2791	7.2923	7.2181	7.3109	7.3273	7.2986	7.214	7.2096	7.1871	7.1847	7.1757	7.1454	7.1468	7.0826	7.128	7.1556	7.1525	7.1151	7.1702	7.145	7.1655	7.112
9910000000	8.0381	7.7881	7.6202	7.4443	7.3918	7.1713	7.2719	7.2358	7.1847	7.2132	7.3196	7.2042	7.2633	7.2225	7.2787	7.2698	7.2348	7.2152	7.2017	7.1543	7.2084	7.1877	7.0963	7.0282	7.1153	7.0686	7.0627	7.147	7.0558	7.0577	7.1052	7.1133	7.131
10000000000	8.0622	7.7961	7.6888	7.552	7.4551	7.2612	7.3257	7.2857	7.2392	7.269	7.2808	7.31	7.291	7.2716	7.3128	7.2822	7.2327	7.2805	7.2593	7.272	7.291	7.2682	7.1097	7.1402	7.157	7.1734	7.036	7.1702	7.1431	6.9806	7.1739	7.1648	7.1819

[truncated: 4 more sheets: e''_run5, NMR models, e'_PLS-models, e''_PLS-models]
