# Supplementary material for: Coaxial Dielectric Spectroscopy as an In-Line Process Analytical Technique for Reaction Monitoring
Source: Org Process Res Dev. 2023 May 30;27(6):1094–103. doi: 10.1021/acs.oprd.3c00081 (PMC10278184; doi:10.1021/acs.oprd.3c00081)
Supplement: Supplementary file 4 — op3c00081_si_004.xlsx [file op3c00081_si_004.xlsx]

## Sheet: Summary
	Summary of Workbook Contents and Additional Data Processing Details
	Tabs e'_run1 to e'_run3 contain raw dielectric constant vs frequency data for 3 independent reactions. In each case, column B is a spectrum of the mixture prior to addition of the initiating reagent (pivalic anhydride), and columns C onwards contain data pertaining to the chemical reaction.
	Tabs e''_run1 to e''_run3 contain raw dielectric loss vs frequency data for 3 independent reactions. In each case, column B is a spectrum of the mixture prior to addition of the initiating reagent (pivalic anhydride), and columns C onwards contain data pertaining to the chemical reaction.
	The NMR models tab contains the concentration-time data measured by NMR spectroscopy for each reaction, as well as the concentration-time data predicted using a mathematical fit to the experimental data. The model used to fit each experimental data set was produced in MATLAB, and is provided.
	The e'_PLS-models tab contains the experimentally-observed ("Y measured") concentration-time data, and the concentration-time data ("Y predicted") calculated by applying a PLS model to the raw dielectric constant data from each run. The summary statistics for the PLS model, which was created using Eigenvectors 'PLS_toolbox' plug-in for MATLAB, is provided. Please note that translation of the pred…
	The e''_PLS-models tab contains the experimentally-observed ("Y measured") concentration-time data, and the concentration-time data ("Y predicted") calculated by applying a PLS model to the raw dielectric loss data from each run. The summary statistics for the PLS model, which was created using Eigenvectors 'PLS_toolbox' plug-in for MATLAB, is provided. Please note that translation of the predict…

## Sheet: e'_run1
	time /min →
	before Piv2O added	1	2	3	4	5	10	15	20	25	30	35	40	45	50	55	60	65	70	75	80	85	90
frequency /Hz	e'	e'	e'	e'	e'	e'	e'	e'	e'	e'	e'	e'	e'	e'	e'	e'	e'	e'	e'	e'	e'	e'	e'
500000000	36.1613	36.2001	35.8627	36.0828	35.8816	35.9245	35.8496	36.1019	36.0532	36.0017	35.806	36.0627	36.1636	35.8801	36.049	36.0067	35.9085	36.246	35.9747	36.1197	36.2091	36.0096	35.7151
595000000	36.1694	36.0616	35.9013	36.0056	35.9364	36.0402	36.0059	36.0646	35.9913	36.0798	36.0555	35.9554	36.1524	36.0681	36.0711	36.0808	35.8287	36.1037	35.9638	36.0278	36.0848	36.0274	35.9053
690000000	36.1127	36.0081	36.1094	36.1603	36.0741	36.0525	36.0853	36.0991	36.0423	35.8645	36.0281	36.1468	36.0164	35.9668	36.0649	36.0479	36.122	36.1322	36.157	36.1081	36.1109	36.2001	36.2338
785000000	36.0894	35.9279	36.1546	36.0556	36.0051	35.9686	36.0646	36.1313	35.9529	35.859	35.9994	36.1239	36.0279	35.914	35.9758	36.0219	35.9738	36.0653	36.1684	36.0396	35.9346	36.1381	36.2079
880000000	36.3505	36.2561	36.2953	36.2102	36.2199	36.189	36.1571	36.3946	36.1392	36.1436	36.2492	36.1759	36.1808	36.1865	36.0925	36.1603	36.1683	36.2552	36.2613	36.2099	36.2814	36.2632	36.1429
975000000	36.4446	36.3359	36.2318	36.2415	36.2872	36.2323	36.2085	36.4918	36.3593	36.2435	36.2039	36.1982	36.2498	36.2433	36.2916	36.2192	36.0633	36.2808	36.276	36.2341	36.2595	36.2034	36.1125
1070000000	36.2974	36.2467	36.2087	36.2203	36.2116	36.1401	36.2017	36.225	36.2545	36.2099	36.2072	36.2865	36.255	36.1636	36.2073	36.2382	36.2234	36.3023	36.2781	36.2317	36.2681	36.2886	36.206
1165000000	36.2109	36.3032	36.2788	36.21	36.1173	36.138	36.2127	36.2188	36.1053	36.2083	36.2154	36.3378	36.3187	36.1842	36.2736	36.3005	36.3054	36.2678	36.257	36.3013	36.2337	36.4164	36.4349
1260000000	36.362	36.3083	36.3394	36.2546	36.2716	36.2081	36.1533	36.3307	36.1814	36.1685	36.2265	36.3072	36.275	36.1517	36.252	36.2247	36.2841	36.2624	36.3069	36.251	36.3321	36.2992	36.3141
1355000000	36.5431	36.4698	36.4228	36.4532	36.4023	36.3277	36.2532	36.5292	36.3773	36.2861	36.2799	36.2896	36.3259	36.27	36.3852	36.3457	36.2981	36.3887	36.3837	36.4101	36.4939	36.4129	36.2891
1450000000	36.4232	36.3207	36.2779	36.2923	36.2773	36.2253	36.239	36.4469	36.2602	36.1727	36.2798	36.1862	36.2655	36.1234	36.2891	36.261	36.2223	36.333	36.3067	36.26	36.2814	36.2943	36.136
1545000000	36.3035	36.1876	36.226	36.1946	36.2034	36.1505	36.1606	36.2499	36.1759	36.1019	36.2094	36.1589	36.1451	36.1361	36.1984	36.1455	36.1954	36.205	36.2347	36.2242	36.2297	36.2631	36.2159
1640000000	36.2433	36.2607	36.2766	36.1583	36.1405	36.1027	36.1768	36.2212	36.1661	36.0712	36.1844	36.2443	36.1331	36.1776	36.1346	36.1425	36.2141	36.1834	36.3009	36.2774	36.2573	36.3122	36.2989
1735000000	36.3834	36.365	36.3509	36.3446	36.2948	36.2571	36.2782	36.4095	36.3011	36.2855	36.3399	36.2771	36.2105	36.2487	36.3037	36.2626	36.2646	36.4189	36.3274	36.3477	36.3702	36.4092	36.384
1830000000	36.3857	36.346	36.2752	36.3072	36.2883	36.3194	36.154	36.3869	36.2182	36.1913	36.1628	36.108	36.171	36.124	36.2366	36.207	36.1649	36.3646	36.2935	36.257	36.3077	36.2575	36.2273
1925000000	36.4534	36.5095	36.5122	36.5094	36.5323	36.5032	36.3879	36.5235	36.3878	36.3164	36.3579	36.344	36.3073	36.2442	36.3352	36.3385	36.3324	36.5068	36.4241	36.4229	36.3886	36.4118	36.4102
2020000000	36.0025	35.9632	35.9443	35.9256	35.893	35.8547	35.798	35.9115	36.0859	36.0589	36.0453	36.3471	36.3179	36.2416	36.371	36.3185	36.3713	35.9391	35.9813	35.9646	36.0662	36.0602	36.0915
2115000000	36.1746	36.0666	36.057	35.996	36.0956	36.0172	35.9817	35.9771	36.0858	36.0869	36.0848	36.2065	36.1831	36.1415	36.2097	36.1878	36.2409	36.0036	36.0589	36.0878	36.0736	36.0976	36.1247
2210000000	36.0981	36.0148	36.0668	36.0722	36.0007	36.0308	35.8682	35.9753	35.9555	35.9791	36.029	36.2816	36.2706	36.199	36.2848	36.2331	36.3191	36.1252	36.1271	36.1159	36.1594	36.0981	36.078
2305000000	35.9606	35.9012	35.8922	35.9208	35.9238	35.9473	35.6935	35.8458	35.5946	35.5587	35.6384	35.7144	35.5786	35.5267	35.6315	35.6316	35.6483	35.8183	35.8158	35.8324	35.9222	35.8005	35.8052
2400000000	35.7771	35.7568	35.7313	35.7244	35.7175	35.6793	35.6183	35.7637	35.6525	35.5379	35.5936	35.6069	35.5956	35.5268	35.5928	35.5938	35.6207	35.6358	35.6516	35.5943	35.6069	35.6491	35.6012
2495000000	35.7965	35.687	35.6662	35.6646	35.6349	35.5787	35.6808	35.8094	35.7252	35.6673	35.7619	35.7619	35.79	35.7182	35.7001	35.6946	35.7363	35.7461	35.7516	35.7174	35.8191	35.7731	35.8033
2590000000	35.8619	35.8501	35.8683	35.8287	35.8231	35.7846	35.8108	35.9443	35.9366	35.8565	35.9225	35.9986	35.9784	35.9255	36.01	35.992	36.0057	35.9282	35.9186	35.8753	35.9128	35.9282	35.9375
2685000000	36.043	36.02	36.0213	35.9906	35.9606	35.9754	35.9407	36.0401	36.0206	35.9646	35.9756	36.0893	36.0621	36.0027	36.0979	36.0683	36.0846	36.0552	36.1112	36.0548	36.0329	36.1392	36.0531
2780000000	35.9373	35.8387	35.8678	35.8185	35.847	35.8022	35.828	35.9178	35.8139	35.7949	35.8279	35.8426	35.8623	35.7698	35.8696	35.8461	35.8988	35.8956	35.8907	35.8759	35.8551	35.9242	35.8872
2875000000	35.9222	35.8523	35.8458	35.843	35.7978	35.7556	35.8213	35.919	35.8689	35.762	35.8294	35.8311	35.7516	35.7236	35.8104	35.7926	35.7986	35.8727	35.8028	35.8452	35.8355	35.8828	35.8554
2970000000	36.0588	35.9841	36.0353	35.9696	35.9391	35.9026	36.01	36.1405	35.9724	35.8926	35.9667	35.9802	35.9399	35.8619	35.9695	35.992	35.962	36.0027	35.9841	35.976	36.0151	35.998	36.0189
3065000000	36.2962	36.2086	36.1853	36.2017	36.1323	36.1797	36.1537	36.3511	36.1728	36.1449	36.1901	36.1919	36.122	36.1154	36.1548	36.1167	36.1616	36.211	36.2381	36.175	36.2373	36.1967	36.2206
3160000000	36.3742	36.2975	36.283	36.2025	36.267	36.2626	36.23	36.4132	36.2758	36.2309	36.257	36.1642	36.2327	36.2282	36.2563	36.1985	36.2086	36.3143	36.3251	36.294	36.3085	36.3089	36.1929
3255000000	36.3315	36.2426	36.2293	36.2039	36.1775	36.1612	36.1887	36.2922	36.2377	36.1927	36.2385	36.2214	36.2271	36.1656	36.214	36.1978	36.2082	36.3044	36.2779	36.2692	36.2739	36.2759	36.2797
3350000000	36.2865	36.1924	36.2164	36.1746	36.1443	36.0816	36.1671	36.2245	36.1617	36.1182	36.2081	36.1846	36.1178	36.0708	36.1292	36.1481	36.1638	36.2767	36.2035	36.1765	36.2283	36.2364	36.2391
3445000000	36.4314	36.3341	36.372	36.3445	36.3138	36.2633	36.3424	36.4736	36.3496	36.3211	36.3188	36.3358	36.2478	36.2188	36.3084	36.3057	36.2945	36.4146	36.4034	36.3369	36.4034	36.4183	36.4029
3540000000	36.6238	36.5056	36.5418	36.5628	36.4988	36.5318	36.4829	36.7071	36.4671	36.4986	36.4616	36.447	36.423	36.4266	36.4753	36.4591	36.48	36.5887	36.5794	36.5101	36.4944	36.4967	36.497
3635000000	36.5973	36.5577	36.5816	36.5301	36.4851	36.5062	36.4766	36.6657	36.5161	36.4401	36.4679	36.4121	36.4193	36.3714	36.5019	36.4612	36.4551	36.586	36.5655	36.5407	36.5361	36.5373	36.4679
3730000000	36.6477	36.5288	36.5777	36.519	36.5004	36.4693	36.4775	36.5973	36.5024	36.4567	36.4638	36.4735	36.4319	36.3773	36.4643	36.4387	36.4538	36.5888	36.5644	36.5484	36.5679	36.5704	36.5727
3825000000	36.6271	36.5086	36.53	36.5183	36.457	36.4558	36.4294	36.4564	36.4143	36.3609	36.4028	36.4287	36.3732	36.3785	36.4368	36.4014	36.4214	36.4451	36.5288	36.4942	36.5496	36.5137	36.4795
3920000000	36.6194	36.4736	36.4921	36.4884	36.4766	36.4947	36.4385	36.455	36.4611	36.4088	36.451	36.4734	36.3936	36.4103	36.4514	36.4381	36.4368	36.4788	36.5178	36.4468	36.468	36.5326	36.5015
4015000000	36.6891	36.5863	36.6078	36.5701	36.5839	36.5877	36.4785	36.6043	36.5712	36.5019	36.57	36.5202	36.4829	36.5331	36.5576	36.5146	36.5373	36.5525	36.6251	36.5908	36.6098	36.6035	36.5551
4110000000	36.6958	36.5372	36.6287	36.6239	36.5833	36.5625	36.4996	36.5697	36.57	36.5215	36.5527	36.5526	36.5004	36.5247	36.5819	36.5501	36.5687	36.6025	36.6391	36.5651	36.6295	36.5571	36.5752
4205000000	36.6366	36.4881	36.5129	36.5368	36.4602	36.4015	36.3917	36.3805	36.5271	36.5354	36.521	36.6778	36.5399	36.4891	36.6502	36.5549	36.5901	36.5559	36.5992	36.5429	36.5768	36.5592	36.6128
4300000000	36.4712	36.327	36.3886	36.3864	36.3179	36.2962	36.1969	36.1651	36.4367	36.4196	36.4073	36.5934	36.527	36.4768	36.5738	36.5287	36.5241	36.4451	36.4136	36.3998	36.3966	36.48	36.5111
4395000000	36.2834	36.2217	36.2518	36.2044	36.23	36.2882	36.0337	36.1152	36.3864	36.354	36.3632	36.5582	36.5661	36.4438	36.588	36.5363	36.596	36.3846	36.3475	36.3498	36.2718	36.3872	36.2847
4490000000	36.1755	36.1949	36.2359	36.1522	36.2205	36.1852	36.1099	36.2117	36.2804	36.2149	36.3012	36.4259	36.4431	36.3542	36.4274	36.4379	36.4362	36.3003	36.257	36.219	36.219	36.2842	36.2066
4585000000	36.2201	36.1499	36.1529	36.1533	36.1652	36.0647	36.1206	36.1758	36.2358	36.1016	36.1819	36.3085	36.2233	36.2441	36.2556	36.2622	36.2804	36.2464	36.1898	36.1996	36.2224	36.2181	36.1945
4680000000	36.3337	36.3171	36.1956	36.2264	36.1909	36.1325	36.1716	36.1819	36.2222	36.1717	36.2153	36.3058	36.2517	36.3077	36.3284	36.3272	36.3489	36.2492	36.2588	36.2792	36.2962	36.2462	36.2871
4775000000	36.2132	36.2546	36.2294	36.2344	36.1661	36.1393	36.1416	36.1334	36.2014	36.1822	36.2113	36.4065	36.3226	36.2912	36.3653	36.3873	36.4041	36.2442	36.2646	36.1888	36.2226	36.26	36.3001
4870000000	36.1163	36.1756	36.1674	36.1244	36.1405	36.114	36.0726	36.1679	36.1011	36.091	36.0958	36.2925	36.3167	36.211	36.2884	36.2886	36.3729	36.1573	36.2166	36.1256	36.2058	36.2534	36.1487
4965000000	36.1151	36.1052	36.0982	36.0745	36.0543	36.0656	36.0475	36.1326	35.9941	35.9738	36.0514	36.1074	36.0903	36.0452	36.0907	36.0914	36.1384	36.1277	36.1248	36.0867	36.104	36.11	36.1036
5060000000	36.122	36.0387	36.0498	36.0437	36.0013	35.9768	36.0392	36.0851	35.9598	35.8777	35.9695	35.9772	35.9507	35.9412	36.0094	36.0082	35.9803	36.0882	36.0856	36.0232	36.0182	36.0905	36.0946
5155000000	36.1974	36.1844	36.123	36.116	36.0933	36.0543	36.0761	36.2124	36.0559	35.995	36.0479	36.0653	35.96	35.9512	36.0658	36.0773	35.9891	36.1604	36.0917	36.1136	36.1333	36.1415	36.1438
5250000000	36.3206	36.231	36.3194	36.2069	36.1388	36.1741	36.2461	36.3335	36.2129	36.1578	36.1891	36.2244	36.1813	36.1804	36.1824	36.2127	36.1946	36.2227	36.2419	36.2168	36.251	36.2441	36.178
5345000000	36.2268	36.1596	36.1511	36.1304	36.0821	36.1163	36.1431	36.2569	36.0753	36.0605	36.1128	36.1172	36.0954	36.0147	36.0867	36.0937	36.1399	36.149	36.1544	36.0772	36.1181	36.1788	36.1246
5440000000	36.2404	36.1488	36.1488	36.1247	36.1067	36.0578	36.1811	36.239	36.189	36.0513	36.1699	36.1357	36.0715	36.0564	36.1007	36.1148	36.1092	36.1825	36.1365	36.1054	36.1283	36.1845	36.1922
5535000000	36.3449	36.2874	36.2119	36.1583	36.1872	36.1077	36.2581	36.2993	36.2241	36.1222	36.2613	36.2344	36.1437	36.0719	36.19	36.1434	36.1109	36.1712	36.2243	36.2339	36.1871	36.2836	36.2771
5630000000	36.3469	36.2671	36.2637	36.27	36.2202	36.1723	36.2873	36.3438	36.2963	36.1633	36.2809	36.2299	36.1854	36.1733	36.2049	36.1677	36.1907	36.2751	36.3428	36.2823	36.2522	36.3128	36.3043
5725000000	36.4494	36.3318	36.3926	36.3757	36.2966	36.3169	36.3535	36.4513	36.3357	36.3537	36.3956	36.2714	36.3212	36.2249	36.3245	36.3749	36.2836	36.4267	36.4345	36.3599	36.3796	36.4272	36.324
5820000000	36.5208	36.3581	36.4047	36.3626	36.303	36.3531	36.3581	36.4179	36.4208	36.3541	36.3482	36.2945	36.3218	36.285	36.3507	36.3271	36.35	36.4132	36.4409	36.3736	36.3713	36.391	36.4344
5915000000	36.4983	36.3314	36.4057	36.3728	36.3511	36.2864	36.3374	36.3854	36.4013	36.3293	36.4184	36.3286	36.358	36.2706	36.3333	36.3581	36.3168	36.452	36.4592	36.414	36.4038	36.4569	36.4575
6010000000	36.4543	36.4093	36.3931	36.3579	36.4	36.299	36.3478	36.3299	36.4032	36.335	36.4072	36.3706	36.37	36.2965	36.3954	36.3777	36.3365	36.4205	36.4803	36.4132	36.5053	36.4633	36.4604
6105000000	36.5429	36.4542	36.4763	36.4775	36.3934	36.42	36.4372	36.4445	36.485	36.4494	36.5144	36.4935	36.4208	36.4414	36.4996	36.4764	36.4703	36.5747	36.5748	36.4993	36.5176	36.5949	36.5056
6200000000	36.4092	36.4439	36.4845	36.414	36.409	36.3774	36.3913	36.4044	36.3993	36.4357	36.4465	36.4163	36.4094	36.3633	36.4913	36.4254	36.4368	36.5152	36.4771	36.4859	36.4962	36.579	36.4919
6295000000	36.5919	36.5542	36.5549	36.5735	36.5487	36.5286	36.5501	36.521	36.5044	36.4414	36.5479	36.549	36.5186	36.4452	36.5335	36.525	36.562	36.5838	36.5777	36.5784	36.5966	36.63	36.6266
6390000000	36.5754	36.5879	36.5512	36.5274	36.5268	36.4647	36.4383	36.4803	36.4746	36.4238	36.4656	36.488	36.5002	36.4365	36.4959	36.4552	36.5041	36.5679	36.5221	36.4914	36.5415	36.5721	36.5661
6485000000	36.5982	36.6132	36.5766	36.5441	36.5202	36.4685	36.4598	36.4528	36.4788	36.3531	36.4455	36.52	36.5086	36.4882	36.5223	36.5568	36.499	36.558	36.5051	36.5278	36.5343	36.5977	36.5951
6580000000	36.5217	36.6057	36.5451	36.5488	36.49	36.4986	36.4552	36.4687	36.4419	36.4208	36.509	36.538	36.4707	36.5229	36.5018	36.5488	36.5387	36.5535	36.5228	36.5083	36.5272	36.5871	36.5365
6675000000	36.4947	36.565	36.4938	36.5278	36.4366	36.4466	36.3635	36.379	36.416	36.3885	36.4734	36.5081	36.4809	36.4886	36.5231	36.5222	36.5204	36.519	36.4957	36.4832	36.4837	36.5348	36.5117
6770000000	36.4782	36.563	36.4648	36.4454	36.3917	36.3329	36.3077	36.2561	36.4195	36.3481	36.4095	36.5045	36.4982	36.4827	36.4916	36.524	36.4901	36.4283	36.4604	36.3764	36.485	36.4689	36.4453
6865000000	36.5039	36.5449	36.4463	36.4658	36.4499	36.4082	36.3531	36.3295	36.4472	36.3672	36.4181	36.5314	36.5276	36.4593	36.5542	36.5012	36.5544	36.4447	36.4707	36.4395	36.4274	36.4995	36.4387
6960000000	36.6006	36.5121	36.4836	36.4682	36.5088	36.4727	36.3947	36.4675	36.4505	36.4401	36.4356	36.5962	36.5538	36.5138	36.5894	36.568	36.5366	36.4439	36.4566	36.4084	36.4538	36.4759	36.4552
7055000000	36.5164	36.4223	36.4208	36.4056	36.3531	36.3406	36.2302	36.3601	36.3583	36.3095	36.3728	36.4982	36.4853	36.4228	36.5136	36.5279	36.5838	36.4271	36.3577	36.2765	36.368	36.3967	36.3626
7150000000	36.5497	36.4171	36.4212	36.3812	36.3393	36.334	36.3009	36.3722	36.365	36.4038	36.4244	36.5181	36.5583	36.469	36.5687	36.5739	36.5838	36.454	36.45	36.3567	36.4233	36.4492	36.4142
7245000000	36.4163	36.2926	36.2858	36.2489	36.2216	36.2028	36.218	36.2063	36.2899	36.2665	36.3662	36.4627	36.4993	36.3553	36.4144	36.4556	36.4385	36.3356	36.3313	36.2814	36.3652	36.3026	36.2801
7340000000	36.4069	36.362	36.3533	36.2837	36.26	36.2896	36.2922	36.2829	36.4286	36.3547	36.4365	36.4648	36.5103	36.4685	36.4312	36.5043	36.5009	36.412	36.4097	36.3535	36.4003	36.4085	36.3952
7435000000	36.5119	36.3923	36.4024	36.3918	36.3825	36.3578	36.4034	36.4267	36.4639	36.3881	36.4286	36.4883	36.4803	36.4628	36.4562	36.4223	36.4429	36.4528	36.4492	36.4241	36.4245	36.5341	36.4322
7530000000	36.485	36.3691	36.3877	36.3464	36.3221	36.3095	36.3718	36.4243	36.3689	36.3554	36.3639	36.3558	36.3472	36.3585	36.3871	36.4125	36.3731	36.3817	36.4054	36.3773	36.4389	36.4482	36.4028
7625000000	36.4854	36.3896	36.3876	36.317	36.3206	36.2917	36.3481	36.4608	36.3669	36.3369	36.3375	36.3761	36.3619	36.3271	36.3701	36.3666	36.3525	36.4026	36.4117	36.3591	36.4102	36.4076	36.3704
7720000000	36.3909	36.319	36.2939	36.2461	36.2169	36.2532	36.2679	36.3767	36.3202	36.2187	36.326	36.2881	36.3583	36.2236	36.3198	36.3356	36.2778	36.3431	36.3846	36.2487	36.3735	36.3828	36.31
7815000000	36.4338	36.3464	36.3895	36.3074	36.2842	36.2368	36.3092	36.3255	36.3508	36.3252	36.365	36.3534	36.3056	36.224	36.3279	36.3534	36.319	36.4128	36.3769	36.3365	36.3838	36.4291	36.4396
7910000000	36.4913	36.478	36.4437	36.4499	36.3248	36.3537	36.434	36.408	36.4431	36.4291	36.4178	36.3979	36.3573	36.3096	36.3663	36.4142	36.4055	36.4518	36.4505	36.4099	36.4642	36.5276	36.4657
8005000000	36.5475	36.4779	36.4496	36.4207	36.4289	36.422	36.4189	36.4107	36.4318	36.3927	36.4621	36.3493	36.3572	36.2919	36.4298	36.4127	36.4149	36.4648	36.4803	36.4503	36.4648	36.465	36.4287
8100000000	36.4576	36.4268	36.3566	36.3586	36.3191	36.333	36.3326	36.4289	36.4267	36.3184	36.4337	36.3739	36.2419	36.3222	36.2464	36.3213	36.2697	36.4558	36.3724	36.3383	36.4143	36.3165	36.3872
8195000000	36.4831	36.3928	36.3741	36.3897	36.3808	36.3091	36.3692	36.4245	36.3925	36.1871	36.3874	36.3497	36.3026	36.2779	36.339	36.2886	36.3891	36.4209	36.4206	36.3993	36.4777	36.3845	36.3743
8290000000	36.4069	36.4046	36.3969	36.3871	36.3119	36.2895	36.2943	36.3136	36.3359	36.3225	36.3987	36.2954	36.2941	36.2906	36.3452	36.3084	36.3128	36.4248	36.455	36.337	36.402	36.4343	36.3864
8385000000	36.4371	36.3945	36.3686	36.3752	36.2811	36.3232	36.3444	36.262	36.3818	36.4552	36.3694	36.3604	36.2954	36.2995	36.3879	36.4012	36.338	36.3924	36.4662	36.4165	36.4382	36.4962	36.3918
8480000000	36.4462	36.4196	36.3831	36.3326	36.3903	36.3172	36.322	36.2096	36.4981	36.3569	36.4674	36.3778	36.3824	36.3111	36.3545	36.3696	36.389	36.4574	36.4172	36.4003	36.3966	36.4705	36.4714
8575000000	36.5985	36.5072	36.5286	36.405	36.4003	36.4262	36.3643	36.3046	36.4745	36.3746	36.5019	36.464	36.4298	36.3785	36.4853	36.457	36.4252	36.5125	36.3728	36.4059	36.5069	36.4815	36.5311
8670000000	36.5022	36.4604	36.4135	36.3817	36.3744	36.362	36.3036	36.3548	36.4253	36.3808	36.4106	36.3637	36.3697	36.3344	36.3952	36.3988	36.4301	36.3525	36.4147	36.3847	36.4289	36.3977	36.3872
8765000000	36.4066	36.3549	36.3758	36.376	36.3277	36.3348	36.2395	36.2836	36.3837	36.2971	36.3772	36.3742	36.3693	36.3315	36.4162	36.3936	36.3658	36.401	36.4256	36.3619	36.4002	36.3787	36.3751
8860000000	36.3019	36.2637	36.2602	36.2224	36.189	36.1916	36.1104	36.0682	36.2514	36.2301	36.3196	36.3125	36.278	36.2335	36.2942	36.2786	36.2894	36.3095	36.2751	36.2544	36.2942	36.322	36.2606
8955000000	36.2248	36.2126	36.2179	36.1728	36.0985	36.179	36.1237	35.9566	36.3256	36.2605	36.3074	36.2544	36.2913	36.2795	36.2959	36.3332	36.3502	36.3386	36.3211	36.2646	36.2703	36.2886	36.2825
9050000000	36.3799	36.3697	36.2685	36.3096	36.2468	36.2744	36.2071	36.027	36.4447	36.3278	36.4499	36.414	36.4339	36.3733	36.392	36.3861	36.3567	36.3688	36.4448	36.3714	36.3887	36.3583	36.4767
9145000000	36.4709	36.3568	36.3676	36.337	36.3077	36.3018	36.3017	36.1766	36.4479	36.3477	36.4091	36.387	36.3879	36.3267	36.4344	36.3591	36.4362	36.4626	36.3846	36.3293	36.4032	36.5241	36.4274
9240000000	36.2959	36.2432	36.1769	36.2325	36.1642	36.1913	36.1283	36.1876	36.2125	36.1747	36.2269	36.2228	36.2132	36.1963	36.3056	36.1775	36.2406	36.2296	36.2257	36.2116	36.1996	36.2695	36.2131
9335000000	36.1137	36.069	36.0364	36.0012	35.9899	35.9864	35.9786	36.0019	35.9919	35.978	35.9627	36.1138	36.0984	36.0222	36.1122	36.0861	36.0909	36.076	36.0899	36.0478	36.0858	36.1228	36.1172
9430000000	35.9705	35.9765	35.8683	35.9694	35.7811	35.8224	35.8135	35.7795	36.0483	35.9036	36.0054	36.0298	35.994	35.9087	36.1122	36.0299	36.0382	36.0087	35.9888	36.0329	36.0381	35.9613	36.0649
9525000000	35.9834	35.9654	35.9946	35.889	35.9049	35.8656	35.8981	35.6435	36.0367	35.9576	36.1107	36.1704	36.0913	36.1073	36.0897	36.1611	36.1071	36.0236	36.0615	36.0915	36.0477	36.046	36.0698
9620000000	36.1687	36.1916	36.2055	36.2107	36.1039	36.1414	36.1952	35.9409	36.2633	36.2552	36.2983	36.3359	36.2742	36.2709	36.2293	36.2951	36.4516	36.3155	36.2732	36.2184	36.2939	36.2609	36.3213
9715000000	36.2797	36.2913	36.2241	36.2077	36.1966	36.1717	36.1556	36.1314	36.2294	36.1272	36.2479	36.2304	36.269	36.1854	36.3577	36.2402	36.273	36.3113	36.2334	36.2222	36.1974	36.2414	36.2076
9810000000	36.2011	36.1023	36.1387	36.097	36.0811	36.0396	36.065	36.0577	36.0527	36.032	36.0621	36.1112	36.1542	36.0528	36.1213	36.1104	36.1158	36.1059	36.1013	36.0073	36.0907	36.1478	36.0923
9905000000	35.8858	35.8095	35.7858	35.7754	35.754	35.7749	35.6651	35.7988	35.8263	35.7636	35.7841	35.8117	35.8724	35.7945	35.856	35.8676	35.8949	35.8316	35.8191	35.8298	35.8524	35.8413	35.827
10000000000	35.8128	35.8244	35.7827	35.7711	35.7446	35.7497	35.7773	35.5671	35.9523	35.8405	35.903	35.9284	35.9475	35.9531	35.9301	35.902	35.9267	35.9661	35.9474	35.9193	35.8765	35.9636	35.9024

## Sheet: e'_run2
	time /min →
	before Piv2O added	1	2	3	4	5	10	15	20	25	30	35	40	45	50	55	60	65	70	75	80	85	90
frequency /Hz	e'	e'	e'	e'	e'	e'	e'	e'	e'	e'	e'	e'	e'	e'	e'	e'	e'	e'	e'	e'	e'	e'	e'
500000000	35.6169	35.3855	35.3383	35.1875	35.3132	35.4959	35.356	35.2549	35.3255	35.2179	35.4149	35.2838	35.2926	35.1089	34.8969	35.3244	35.4035	35.3323	35.3111	35.1477	35.3965	35.4772	35.2372
595000000	35.6565	35.6054	35.4384	35.4742	35.3043	35.4548	35.2875	35.3803	35.381	35.2768	35.373	35.4187	35.2762	35.2686	35.093	35.2598	35.5352	35.5251	35.3745	35.235	35.2826	35.4428	35.3872
690000000	35.5473	35.4182	35.5433	35.3745	35.5131	35.3188	35.2933	35.5191	35.4696	35.476	35.3544	35.3165	35.3004	35.4461	35.483	35.3862	35.3717	35.2454	35.4159	35.4263	35.3554	35.3758	35.3098
785000000	35.4799	35.3552	35.5867	35.3897	35.4212	35.298	35.2108	35.3977	35.341	35.2861	35.4287	35.3153	35.2758	35.4896	35.4253	35.3777	35.087	35.1617	35.361	35.4052	35.4789	35.4045	35.4097
880000000	35.6667	35.5531	35.5587	35.5745	35.4844	35.6047	35.5632	35.5565	35.5701	35.5865	35.4777	35.5546	35.5708	35.494	35.5178	35.493	35.5714	35.5373	35.5567	35.4031	35.5349	35.5319	35.4628
975000000	35.7805	35.7768	35.534	35.5374	35.45	35.5786	35.7328	35.4935	35.5836	35.5075	35.4638	35.5223	35.5123	35.3475	35.5819	35.4698	35.6356	35.4837	35.4864	35.3577	35.4581	35.5399	35.4807
1070000000	35.7429	35.6309	35.6113	35.5189	35.5734	35.6262	35.5934	35.5775	35.4733	35.5077	35.5564	35.4656	35.5293	35.497	35.5296	35.4374	35.5284	35.4969	35.5006	35.4581	35.4537	35.5281	35.465
1165000000	35.7441	35.4698	35.5535	35.5009	35.4977	35.4128	35.2557	35.4223	35.5096	35.3903	35.3773	35.4279	35.345	35.517	35.4508	35.4611	35.3212	35.5033	35.3289	35.483	35.3937	35.4063	35.3955
1260000000	35.6117	35.4662	35.5461	35.454	35.4718	35.436	35.4473	35.4642	35.4512	35.4843	35.4196	35.4773	35.3596	35.4492	35.4261	35.3735	35.3343	35.4228	35.3792	35.4032	35.3822	35.3744	35.3607
1355000000	35.7785	35.6022	35.5967	35.5853	35.5188	35.6163	35.5514	35.4909	35.5443	35.4848	35.5175	35.4769	35.5311	35.4846	35.5611	35.5223	35.5502	35.4673	35.5739	35.4195	35.4963	35.5171	35.4489
1450000000	35.7402	35.5985	35.601	35.5962	35.5211	35.5669	35.5435	35.467	35.4956	35.5212	35.5613	35.5171	35.4907	35.4111	35.5065	35.4228	35.5198	35.4312	35.4623	35.3817	35.4991	35.4634	35.3838
1545000000	35.6967	35.5104	35.5287	35.4352	35.4221	35.4763	35.4165	35.4181	35.4398	35.4193	35.4152	35.4184	35.3648	35.3582	35.3831	35.3831	35.3622	35.3942	35.3529	35.3887	35.3451	35.3617	35.3551
1640000000	35.7132	35.5228	35.4975	35.4731	35.489	35.4222	35.3985	35.4634	35.4859	35.4451	35.3876	35.4548	35.3953	35.4574	35.3979	35.3777	35.2994	35.3669	35.3321	35.3976	35.3318	35.3639	35.4008
1735000000	35.6777	35.4092	35.3989	35.38	35.3692	35.3123	35.3421	35.3761	35.3296	35.3862	35.3768	35.3063	35.2834	35.3286	35.3054	35.3272	35.3507	35.3374	35.3297	35.273	35.3082	35.3039	35.2904
1830000000	35.6035	35.5252	35.4614	35.4559	35.3601	35.4274	35.3905	35.3508	35.3955	35.3967	35.4031	35.3137	35.3301	35.3156	35.4305	35.2849	35.4647	35.3273	35.344	35.2751	35.353	35.4051	35.3419
1925000000	35.6913	35.5967	35.6328	35.5818	35.5627	35.5894	35.5376	35.5355	35.5231	35.5237	35.5039	35.4985	35.5041	35.4911	35.5158	35.4362	35.5002	35.4494	35.4476	35.4399	35.4353	35.4902	35.4003
2020000000	35.2448	35.3022	35.2396	35.2391	35.2483	35.1619	35.2498	35.2352	35.23	35.2388	35.2057	35.3261	35.2348	35.2725	35.2793	35.2521	35.2212	35.3247	35.3313	35.3674	35.3903	35.36	35.276
2115000000	35.4057	35.2556	35.2798	35.253	35.294	35.2377	35.1962	35.2255	35.1998	35.1613	35.2378	35.2058	35.1542	35.1746	35.1645	35.1324	35.1139	35.1736	35.1572	35.167	35.1793	35.1851	35.1453
2210000000	35.2303	35.2305	35.1783	35.1286	35.1152	35.0978	35.1119	35.0325	35.1463	35.1101	35.0892	35.1613	35.104	35.1292	35.1123	35.1108	35.1721	35.2146	35.1615	35.1654	35.1828	35.1677	35.1365
2305000000	35.1106	34.9014	34.8959	34.8412	34.8139	34.8299	34.7913	34.8453	34.8337	34.8112	34.7899	34.8377	34.7941	34.7996	34.844	34.7795	34.7881	34.841	34.779	34.8391	34.8052	34.8774	34.8159
2400000000	35.1159	34.9637	34.9393	34.9311	34.9098	34.901	34.8748	34.8524	34.8785	34.8628	34.8109	34.8235	34.8005	34.795	34.8028	34.7815	34.8121	34.797	34.7765	34.755	34.7969	34.7762	34.791
2495000000	35.14	34.9653	35.02	34.9726	35.0434	34.9968	34.9293	34.9438	34.9575	34.9151	34.9327	34.9332	34.9677	34.9755	34.8947	34.9085	34.8622	34.9513	34.9083	34.9541	34.9181	34.8975	34.8614
2590000000	35.3446	35.1531	35.1225	35.1185	35.1104	35.0773	35.0554	35.062	35.0624	35.0357	35.0298	35.0349	35.003	35.0392	34.9824	34.9822	35.0215	35.0146	35.0064	35.0391	35.032	35.0248	34.9533
2685000000	35.4641	35.2511	35.2219	35.2201	35.151	35.144	35.1431	35.1886	35.1434	35.1245	35.0859	35.082	35.0108	35.0804	35.1067	35.0859	35.0308	35.0051	35.1053	35.0146	35.0194	35.0854	35.0576
2780000000	35.3156	35.1093	35.0771	35.0201	34.9801	34.9798	35.002	35.0316	35.0221	34.9736	34.9741	34.9249	34.8868	34.927	34.9659	34.9314	34.9517	34.8701	34.8984	34.8521	34.9074	34.8833	34.8641
2875000000	35.5163	35.238	35.2133	35.2362	35.229	35.2162	35.1541	35.1771	35.1303	35.1306	35.1271	35.124	35.099	35.0945	35.0987	35.0956	35.0628	35.0844	35.0122	35.0524	35.0483	35.0353	35.0151
2970000000	35.5388	35.351	35.3107	35.2981	35.3232	35.2753	35.2746	35.2599	35.2578	35.2731	35.2092	35.2533	35.2153	35.1767	35.1677	35.2026	35.1438	35.1895	35.1313	35.2045	35.1731	35.1549	35.1597
3065000000	35.6507	35.4423	35.3612	35.3961	35.3652	35.3635	35.353	35.3728	35.3525	35.3294	35.3024	35.3069	35.2506	35.2929	35.2834	35.3031	35.2477	35.2405	35.2087	35.2432	35.2498	35.2752	35.2661
3160000000	35.7644	35.5247	35.5358	35.4714	35.4555	35.463	35.4145	35.4655	35.4343	35.3976	35.3713	35.4246	35.3366	35.3223	35.3767	35.3219	35.3631	35.3124	35.332	35.3353	35.3087	35.3165	35.283
3255000000	35.7013	35.4569	35.4223	35.3806	35.4014	35.3832	35.3898	35.4164	35.3992	35.3504	35.3597	35.3616	35.2881	35.3295	35.2961	35.2892	35.2848	35.2778	35.3249	35.3039	35.2626	35.2703	35.2629
3350000000	35.6004	35.3229	35.3827	35.3091	35.2839	35.2984	35.2657	35.3179	35.2685	35.2432	35.3055	35.2368	35.2448	35.2379	35.194	35.1944	35.1897	35.2396	35.2127	35.2316	35.1691	35.1728	35.1955
3445000000	35.6647	35.467	35.4296	35.4378	35.4115	35.4342	35.3876	35.386	35.3563	35.367	35.3797	35.3493	35.3141	35.3458	35.3286	35.2701	35.2862	35.2937	35.282	35.2378	35.2573	35.251	35.2408
3540000000	35.7845	35.5866	35.563	35.5527	35.5263	35.5194	35.5091	35.5242	35.4773	35.4222	35.4617	35.4728	35.3591	35.374	35.4008	35.4112	35.4499	35.3879	35.4084	35.3135	35.381	35.3894	35.3282
3635000000	35.8036	35.6451	35.5906	35.5386	35.4768	35.5278	35.5357	35.5568	35.5314	35.492	35.4833	35.4601	35.3992	35.4351	35.4533	35.4185	35.4878	35.4204	35.4686	35.379	35.3874	35.4491	35.3829
3730000000	35.7096	35.5205	35.5088	35.4955	35.4929	35.4499	35.4482	35.4421	35.4492	35.4248	35.4192	35.4181	35.3928	35.4133	35.397	35.3675	35.358	35.3841	35.3853	35.3616	35.3178	35.367	35.3537
3825000000	35.6202	35.4378	35.4735	35.4075	35.4481	35.3965	35.3797	35.361	35.3653	35.3512	35.3455	35.3254	35.3169	35.3134	35.3102	35.2948	35.2968	35.2803	35.2379	35.2671	35.2501	35.2637	35.2602
3920000000	35.5706	35.4158	35.3984	35.3928	35.3779	35.3838	35.3417	35.3371	35.324	35.3044	35.2887	35.2772	35.2349	35.2436	35.2341	35.2505	35.206	35.2672	35.1835	35.22	35.2229	35.1957	35.1815
4015000000	35.5575	35.4996	35.4844	35.4847	35.4401	35.4603	35.39	35.3833	35.4114	35.3712	35.3967	35.2899	35.2767	35.3542	35.3507	35.3529	35.3115	35.3422	35.316	35.2747	35.2792	35.3038	35.3052
4110000000	35.4909	35.443	35.4382	35.4063	35.3927	35.3791	35.4169	35.388	35.4231	35.3444	35.3916	35.3837	35.3453	35.3745	35.3092	35.3389	35.2845	35.3524	35.3725	35.3708	35.3588	35.3667	35.343
4205000000	35.3958	35.3348	35.3503	35.2864	35.3182	35.2894	35.2665	35.2756	35.3298	35.2581	35.2604	35.3093	35.278	35.2828	35.238	35.2331	35.2002	35.2818	35.2039	35.2784	35.2881	35.2638	35.2721
4300000000	35.2571	35.2768	35.2523	35.1914	35.2086	35.1961	35.1638	35.168	35.1418	35.1336	35.0982	35.1552	35.1165	35.1285	35.1192	35.1426	35.0957	35.17	35.1149	35.1108	35.1395	35.109	35.1613
4395000000	35.2529	35.2648	35.2377	35.1791	35.1375	35.1624	35.175	35.1081	35.1846	35.1339	35.0983	35.1217	35.0589	35.0775	35.0906	35.1232	35.1044	35.1649	35.1134	35.1172	35.1177	35.1399	35.1056
4490000000	35.2697	35.199	35.1223	35.062	34.9956	35.0696	35.0341	35.0834	35.0742	35.0459	35.0596	35.0304	35.0159	35.0257	35.0381	34.9649	34.9896	35.0564	35.0923	35.0514	35.0923	35.0852	35.0292
4585000000	35.2736	35.0906	35.1107	35.0675	35.0689	35.0538	35.0356	35.075	35.0346	35.0245	35.0045	35.0025	34.9985	35.0412	35.0006	35.0155	35.0019	35.0556	35.0188	35.0064	35.0143	35.0568	34.9943
4680000000	35.2825	35.1816	35.1741	35.0813	35.1253	35.0703	35.0821	35.0861	35.0843	35.0869	35.0692	35.0302	35.063	35.1411	35.1069	35.0882	35.0604	35.0733	35.0171	35.0902	35.0555	35.0598	35.0645
4775000000	35.2081	35.0674	35.0057	35.014	35.0117	35.0094	34.9928	34.9739	34.9983	35.0035	35.0038	34.9751	34.973	34.9663	35.0051	35.0269	34.9671	34.9898	34.982	34.9907	35.0136	35.0255	34.9553
4870000000	35.2118	35.0171	34.8935	34.8914	34.8933	34.8458	34.9046	34.9216	34.9025	34.8978	34.8716	34.8909	34.8267	34.8446	34.8782	34.9112	34.8219	34.8457	34.8954	34.8932	34.9214	34.8562	34.8518
4965000000	35.2506	34.9299	34.8929	34.8849	34.8613	34.8241	34.868	34.86	34.8491	34.8453	34.8069	34.7865	34.7727	34.7804	34.7842	34.7397	34.792	34.7596	34.8158	34.7756	34.8321	34.791	34.783
5060000000	35.2091	35.0068	34.936	34.9084	34.9143	34.8696	34.8736	34.8611	34.8585	34.8456	34.8701	34.8499	34.7635	34.7998	34.8457	34.7924	34.8034	34.7959	34.7513	34.7709	34.7364	34.7674	34.7553
5155000000	35.24	34.9791	34.9682	34.9537	34.9301	34.927	34.9143	34.9634	34.8885	34.8557	34.8702	34.8737	34.8689	34.8759	34.8661	34.821	34.7737	34.8533	34.7922	34.7851	34.8375	34.7868	34.7776
5250000000	35.328	35.0467	35.0209	35.0164	35.0079	35.0067	34.9524	34.9773	34.9434	34.8987	34.9658	34.9188	34.8743	34.8996	34.9172	34.8681	34.8482	34.8573	34.8613	34.8366	34.824	34.8683	34.8141
5345000000	35.3957	35.1297	35.0993	35.0601	34.9903	35.0089	35.0107	34.9751	34.9578	34.9465	34.9471	34.9419	34.903	34.9079	34.9103	34.8751	34.8886	34.8647	34.9119	34.8604	34.8673	34.869	34.8849
5440000000	35.4703	35.1423	35.0805	35.0736	35.0555	35.0881	35.0277	35.0663	34.9587	34.9873	34.9655	34.9265	34.9139	34.9325	34.9345	34.9307	34.9102	34.8991	34.8478	34.8682	34.8421	34.8685	34.8684
5535000000	35.521	35.1729	35.1479	35.1281	35.1097	35.1188	35.098	35.0976	34.9601	35.1156	35.0105	34.9621	34.9733	34.9498	34.939	34.9221	34.9874	34.9579	34.9387	34.91	34.9114	34.8692	34.8828
5630000000	35.5161	35.2524	35.2228	35.1803	35.1758	35.1564	35.1491	35.1554	35.1277	35.1482	35.0899	35.0614	35.055	35.0331	35.0565	35.0246	35.0387	35.0254	34.9766	34.9455	34.9826	34.9836	34.9465
5725000000	35.5323	35.2893	35.257	35.2104	35.2307	35.2193	35.2163	35.2341	35.1998	35.1717	35.1746	35.1916	35.1358	35.1085	35.1503	35.1007	35.1014	35.074	35.0773	35.1334	35.0645	35.1196	35.0313
5820000000	35.6265	35.4232	35.4121	35.4227	35.3467	35.3596	35.3259	35.3561	35.3381	35.3181	35.2887	35.2513	35.271	35.2476	35.2514	35.2207	35.1894	35.1833	35.195	35.1816	35.1457	35.1929	35.1546
5915000000	35.5705	35.4424	35.3851	35.3356	35.3566	35.3187	35.2928	35.3116	35.315	35.2525	35.2781	35.2584	35.237	35.2372	35.2496	35.2297	35.1926	35.1594	35.206	35.167	35.1863	35.1466	35.1634
6010000000	35.5486	35.4298	35.3756	35.2871	35.3084	35.2961	35.2846	35.3265	35.271	35.2792	35.2918	35.2286	35.1946	35.1873	35.2272	35.1984	35.2081	35.2009	35.1374	35.1238	35.1882	35.1688	35.1145
6105000000	35.4691	35.3621	35.3229	35.3473	35.3307	35.2609	35.3313	35.2935	35.3102	35.2452	35.2579	35.2421	35.2077	35.1967	35.2071	35.1676	35.2033	35.222	35.1484	35.1815	35.1658	35.1721	35.0966
6200000000	35.4688	35.3777	35.3199	35.3385	35.3106	35.295	35.2951	35.3125	35.3081	35.2835	35.2947	35.2739	35.2204	35.2055	35.2788	35.2052	35.2418	35.212	35.1728	35.2353	35.2113	35.2213	35.1694
6295000000	35.4976	35.4001	35.3362	35.3814	35.3701	35.3444	35.371	35.3899	35.3545	35.3876	35.3211	35.3439	35.3322	35.32	35.3506	35.3232	35.3007	35.3594	35.3037	35.3073	35.317	35.2627	35.2799
6390000000	35.471	35.3599	35.3453	35.3576	35.3561	35.3743	35.3523	35.3157	35.3505	35.3514	35.2775	35.3099	35.2673	35.2947	35.3552	35.2828	35.3209	35.3343	35.2838	35.2748	35.2929	35.3203	35.3073
6485000000	35.36	35.3013	35.2595	35.2313	35.243	35.2366	35.2236	35.2108	35.2296	35.2631	35.1577	35.2031	35.1986	35.1294	35.2336	35.2139	35.2283	35.2314	35.2055	35.202	35.1889	35.172	35.2066
6580000000	35.3581	35.2126	35.1588	35.1265	35.1433	35.1798	35.0999	35.1038	35.1069	35.1363	35.1256	35.131	35.0641	35.0909	35.1349	35.1375	35.0749	35.0671	35.1106	35.0859	35.1013	35.0925	35.0829
6675000000	35.3671	35.2348	35.2164	35.1685	35.1232	35.1404	35.1491	35.1142	35.1005	35.1693	35.0907	35.1159	35.0763	35.0782	35.1211	35.1001	35.0757	35.0728	35.1263	35.1184	35.0643	35.1143	35.0949
6770000000	35.4297	35.2459	35.1736	35.2025	35.1656	35.2246	35.1738	35.1886	35.1843	35.1623	35.1333	35.1498	35.096	35.1538	35.1181	35.1248	35.1609	35.1239	35.1457	35.1492	35.1124	35.1524	35.105
6865000000	35.4127	35.2296	35.1835	35.2191	35.2199	35.1638	35.1824	35.1885	35.1981	35.2398	35.1613	35.1328	35.1729	35.1218	35.1606	35.1464	35.1589	35.1366	35.1189	35.1457	35.1483	35.1003	35.0871
6960000000	35.3835	35.2496	35.2515	35.1901	35.1683	35.156	35.2248	35.0899	35.1637	35.1536	35.1398	35.1399	35.1088	35.1101	35.1066	35.1615	35.0698	35.1057	35.1303	35.1383	35.1695	35.1232	35.0684
7055000000	35.3369	35.2136	35.1545	35.1441	35.1581	35.0867	35.1402	35.0416	35.0176	35.0642	35.0806	35.0568	35.1046	35.0478	35.0518	34.9482	34.9441	35.0183	35.0326	35.016	35.03	35.0719	35.0678
7150000000	35.4275	35.2248	35.1709	35.1603	35.1553	35.1507	35.1081	35.0864	35.1182	35.052	35.0255	35.0304	35.0157	35	35.0419	34.9908	34.9812	35.0517	35.0291	35.0311	34.9955	35.0449	34.9619
7245000000	35.3533	35.0824	35.0611	35.0509	35.0556	35.0197	34.9946	34.9775	34.9784	34.9664	34.957	34.9453	34.9027	34.9053	34.8598	34.9157	34.9322	34.9211	34.9616	34.9009	34.8936	34.9264	34.8958
7340000000	35.3863	35.11	35.1465	35.0911	35.0865	35.077	35.0768	35.0533	35.0421	35.0619	35.0584	35.0318	35.0454	35.0242	34.9914	34.9868	35.0185	35.0183	34.9958	34.9756	34.9726	34.9639	34.9745
7435000000	35.4085	35.1949	35.2002	35.1818	35.1452	35.1637	35.1519	35.1648	35.1252	35.0987	35.1464	35.085	35.1022	35.0367	35.0856	35.0811	35.0661	35.0661	35.0628	35.061	35.0604	35.0689	35.0408
7530000000	35.4164	35.1355	35.1252	35.1257	35.1114	35.1173	35.0979	35.1068	35.1052	35.0718	35.0621	35.0587	34.977	35.0165	35.0426	35.0188	35.0043	35.0483	35.0163	35.0192	35.0187	34.9466	35.0238
7625000000	35.4584	35.1431	35.1582	35.1201	35.1649	35.1405	35.1011	35.0911	35.0547	35.0604	35.0125	35.0444	34.971	34.9718	35.0116	34.9806	34.9941	34.9851	34.9822	34.952	34.9262	34.9859	34.9632
7720000000	35.4348	35.1247	35.083	35.0518	35.1185	35.0501	34.9829	34.995	35.0019	34.9401	34.9548	34.9526	34.8919	34.8785	34.9079	34.8505	34.8812	34.8885	34.8055	34.8941	34.8983	34.8785	34.8387
7815000000	35.3074	35.0511	34.9999	35.0049	35.007	34.9856	34.9699	35.0204	34.9735	34.9638	34.9589	34.9151	34.905	34.9012	34.9147	34.87	34.8782	34.864	34.8517	34.8385	34.8202	34.8106	34.822
7910000000	35.3145	35.1569	35.1489	35.1035	35.1293	35.1136	35.0491	35.1449	35.1458	35.0821	35.0814	35.086	35.0504	35.0261	35.0397	35.0349	34.975	34.9913	34.975	34.9789	34.9835	34.9468	34.9875
8005000000	35.3368	35.2334	35.1894	35.1278	35.1697	35.1095	35.0842	35.1355	35.1371	35.1568	35.0919	35.0909	35.0611	35.0494	35.0876	35.0635	35.0094	35.0294	35.013	35.0836	34.9896	35.0111	34.9896
8100000000	35.3763	35.3093	35.2782	35.1357	35.1653	35.1562	35.1405	35.2677	35.0573	35.219	35.0954	35.1306	35.0841	35.1304	35.0907	35.0576	35.078	35.0462	35.0115	35.0344	35.0005	35.0116	35.0293
8195000000	35.2246	35.1027	35.0113	35.0097	34.9879	35.0333	35.0525	35.0421	34.9475	34.9544	34.8283	34.9364	34.8344	34.9104	34.9138	34.8653	34.9128	34.8731	34.7958	34.8549	34.7881	34.851	34.7865
8290000000	35.2894	35.1198	35.0768	35.0491	35.0549	35.045	35.0182	35.0116	35.0148	34.9598	34.9748	34.9231	34.9161	34.885	34.8702	34.8656	34.8674	34.8743	34.8967	34.8192	34.8652	34.878	34.8598
8385000000	35.1672	35.11	35.0453	35.0257	35.0587	34.9988	35.0082	35.0015	35.0141	35.0168	34.9912	34.9624	34.9233	34.9335	34.9037	34.9338	34.9049	34.8661	34.9628	34.8791	34.8992	34.8851	34.9401
8480000000	35.1754	35.1674	35.1105	35.1016	35.1469	35.1038	35.0579	35.0987	35.0649	35.0957	35.0986	35.1014	35.1034	35.0148	35.0468	35.0645	35.0561	35.0238	35.0377	35.0262	34.9929	35.0073	35.0303
8575000000	35.228	35.1891	35.1591	35.2141	35.195	35.2871	35.1916	35.2673	35.1742	35.1297	35.1386	35.1829	35.1678	35.1348	35.2164	35.1749	35.1841	35.1836	35.1699	35.1928	35.0813	35.1131	35.1538
8670000000	35.1897	35.1144	35.0571	35.0584	35.1086	35.0809	35.0717	35.0184	35.1151	35.0763	35.009	35.0373	35.034	35.0002	34.9512	34.9817	34.9675	35.0496	34.9983	34.9742	34.9964	34.9858	34.9797
8765000000	35.248	35.0657	35.0481	35.0722	35.0391	35.0183	34.9703	34.978	34.9652	34.9643	34.9278	34.9354	34.9455	34.8711	34.9129	34.8864	34.8847	34.9082	34.8483	34.9251	34.9125	34.888	34.8566
8860000000	35.0688	34.9125	34.8968	34.8597	34.8626	34.8296	34.8466	34.8152	34.7816	34.7659	34.7622	34.7493	34.7489	34.747	34.7538	34.742	34.6829	34.7516	34.7026	34.7133	34.7315	34.721	34.6754
8955000000	35.0505	35.0288	35.0104	34.9566	34.9811	34.9186	35.0049	34.9235	34.9425	34.9227	34.8923	34.9167	34.8632	34.8534	34.9728	34.8946	34.8878	34.9036	34.8504	34.9051	34.866	34.873	34.8386
9050000000	35.0296	35.077	35.0609	34.9598	35.0235	35.0381	34.954	35.1006	35.0364	35.0461	35.0535	35.0398	34.9674	35.0333	34.9974	34.9234	35.0554	35.014	34.9451	34.9929	34.9881	35.0317	35.0063
9145000000	35.1066	35.06	35.0614	35.0761	35.04	35.0355	35.0159	35.0497	35.0737	35.0739	35.0701	35.1055	34.9909	35.0512	35.1071	35.0018	35.0185	35.0972	35.0449	35.0089	35.0616	35.0524	35.1022
9240000000	35.0949	34.8831	34.9033	34.8484	34.8478	34.8473	34.7985	34.8626	34.8426	34.8094	34.7985	34.8068	34.8403	34.8567	34.8173	34.8269	34.7782	34.8069	34.8152	34.8369	34.8105	34.7961	34.7972
9335000000	35.0633	34.7675	34.7202	34.7563	34.7181	34.7513	34.7355	34.6668	34.6408	34.6576	34.6523	34.6331	34.6231	34.5923	34.6116	34.5877	34.6345	34.6399	34.5961	34.583	34.6128	34.5966	34.5839
9430000000	34.8962	34.6443	34.6521	34.6109	34.6337	34.5801	34.5106	34.6626	34.4646	34.5514	34.506	34.5528	34.4566	34.5179	34.4841	34.4542	34.4746	34.5229	34.3971	34.4722	34.4353	34.4695	34.4559
9525000000	35.0282	34.8873	34.8046	34.9264	34.8971	34.8119	34.8267	34.8379	34.8051	34.7821	34.9235	34.7855	34.8539	34.6889	34.7905	34.7489	34.8408	34.755	34.755	34.7816	34.6994	34.7262	34.7174
9620000000	34.8924	34.9327	34.9541	34.9073	34.8351	34.8408	34.8643	34.8766	34.9635	34.9232	34.9509	34.9144	34.8712	34.883	34.9082	34.8031	34.8492	34.8402	34.8977	34.9152	34.9205	34.9022	34.917
9715000000	34.9305	34.8445	34.8487	34.8888	34.818	34.8162	34.8321	34.8821	34.9358	34.9175	34.8902	34.9106	34.8998	34.8998	34.8825	34.8769	34.8428	34.8982	34.9214	34.8875	34.8791	34.8747	34.9416
9810000000	35.026	34.8602	34.7243	34.7796	34.763	34.786	34.7462	34.7782	34.6977	34.7243	34.7547	34.7328	34.6586	34.7743	34.7476	34.6847	34.6959	34.6832	34.6616	34.6961	34.7286	34.7354	34.6357
9905000000	34.9103	34.654	34.595	34.5354	34.5808	34.5979	34.5678	34.5368	34.5184	34.457	34.4453	34.5074	34.4109	34.428	34.4631	34.3876	34.4164	34.4045	34.4242	34.3934	34.3957	34.3996	34.3587
10000000000	34.8392	34.5448	34.6161	34.5667	34.546	34.5903	34.4804	34.4496	34.4354	34.4375	34.3957	34.3792	34.3764	34.3466	34.3291	34.3086	34.2918	34.3021	34.3782	34.3099	34.3186	34.3289	34.2695

## Sheet: e'_run3
	time /min →
	before Piv2O added	1	2	3	4	5	10	15	20	25	30	35	40	45	50	55	60	65	70	75	80	85	90
frequency /Hz	e'	e'	e'	e'	e'	e'	e'	e'	e'	e'	e'	e'	e'	e'	e'	e'	e'	e'	e'	e'	e'	e'	e'
500000000	36.5472	36.2233	36.2287	36.1094	36.4453	36.2893	36.0995	36.426	36.1737	36.2886	36.3909	36.4944	36.5188	36.3562	36.4082	36.3214	36.142	36.46	36.4193	36.5836	36.446	36.5607	36.3951
595000000	36.5154	36.3772	36.411	36.3545	36.5181	36.4205	36.2703	36.4682	36.3633	36.4204	36.4698	36.5106	36.5087	36.4122	36.4329	36.3662	36.3614	36.4177	36.4462	36.4971	36.4547	36.5705	36.4586
690000000	36.2845	36.4383	36.2877	36.4409	36.1588	36.2921	36.3511	36.3648	36.4725	36.4044	36.3228	36.2299	36.2513	36.2758	36.2798	36.3388	36.4011	36.3149	36.2799	36.2569	36.3037	36.2266	36.3302
785000000	36.2507	36.3967	36.2647	36.4752	36.2243	36.2556	36.3237	36.2517	36.3638	36.3955	36.2005	36.1448	36.2412	36.316	36.1986	36.3266	36.3709	36.2794	36.1929	36.1716	36.2806	36.0996	36.2761
880000000	36.5377	36.4371	36.3725	36.4344	36.515	36.5316	36.5287	36.5421	36.4911	36.5701	36.5234	36.5664	36.5682	36.5535	36.5714	36.5064	36.5462	36.5151	36.545	36.5537	36.526	36.5467	36.5487
975000000	36.7574	36.4794	36.5376	36.5036	36.6618	36.697	36.5823	36.7408	36.585	36.6641	36.6005	36.7618	36.708	36.6438	36.711	36.5975	36.6647	36.6763	36.725	36.6841	36.6247	36.6653	36.7131
1070000000	36.531	36.5217	36.5108	36.5028	36.5101	36.5168	36.4987	36.5258	36.5314	36.5197	36.5001	36.5521	36.5255	36.5067	36.5385	36.491	36.5377	36.5132	36.5158	36.534	36.5148	36.4873	36.5221
1165000000	36.3042	36.4312	36.3867	36.4834	36.3632	36.4219	36.408	36.3317	36.408	36.3764	36.309	36.3173	36.3487	36.4319	36.2682	36.3389	36.5148	36.3214	36.3419	36.3575	36.3422	36.2934	36.24
1260000000	36.4592	36.515	36.4868	36.5162	36.4692	36.4925	36.4957	36.4577	36.4943	36.4783	36.469	36.4671	36.4715	36.4799	36.4463	36.467	36.5178	36.4676	36.4784	36.453	36.4564	36.4	36.4329
1355000000	36.6871	36.5376	36.5919	36.552	36.6113	36.6209	36.5591	36.5693	36.578	36.6255	36.6677	36.7059	36.6958	36.5521	36.6694	36.6009	36.4842	36.5503	36.5986	36.6528	36.6422	36.546	36.6638
1450000000	36.5072	36.475	36.4551	36.4736	36.5257	36.522	36.4191	36.4606	36.4415	36.5091	36.5286	36.5474	36.5347	36.4221	36.5161	36.4317	36.3811	36.4512	36.4346	36.5083	36.4753	36.4569	36.4763
1545000000	36.5987	36.6677	36.6224	36.6205	36.5636	36.6114	36.58	36.5298	36.5716	36.565	36.6024	36.5122	36.5755	36.582	36.5287	36.5984	36.6246	36.6001	36.5736	36.5904	36.5385	36.5235	36.5364
1640000000	36.7588	36.8432	36.7834	36.7314	36.6633	36.6554	36.7107	36.6008	36.7043	36.6955	36.7014	36.6182	36.7217	36.6427	36.6114	36.6818	36.727	36.696	36.6987	36.6958	36.6743	36.6132	36.65
1735000000	37.0494	36.9667	36.9332	36.9173	36.9519	36.9579	36.9546	36.9154	36.8854	37.0023	36.9636	36.9631	36.9845	36.9198	36.9201	36.8697	36.8751	36.9261	36.8917	36.924	36.9031	36.9348	36.8905
1830000000	37.0423	36.9097	37.019	36.9716	37.1372	37.2182	36.9905	37.1189	37.0197	37.1937	37.1202	37.2189	37.2534	37.0995	37.1444	37.0623	37.0862	37.1386	36.9773	37.0656	37.0287	37.1349	37.0472
1925000000	36.9232	36.9063	36.925	36.927	36.9673	36.9495	36.9187	36.9302	36.8845	36.9015	36.9126	36.9131	36.8964	36.8563	36.9018	36.8572	36.8691	36.8585	36.8608	36.8908	36.8528	36.8621	36.8501
2020000000	36.539	36.7863	36.9441	36.8843	36.6534	36.6442	36.7745	36.7502	36.9547	36.9616	36.8665	36.8339	36.889	36.9137	36.8814	36.952	36.9763	36.8657	36.8762	36.9201	36.8304	36.7756	36.8613
2115000000	36.6047	36.5915	36.6591	36.6086	36.5505	36.4964	36.5677	36.6326	36.7187	36.7566	36.8548	36.715	36.8136	36.8849	36.8658	36.848	36.7075	36.9354	36.9265	36.9538	36.9146	36.8705	36.9474
2210000000	36.7256	36.8425	36.9154	36.8051	36.9822	36.9701	36.9114	36.9409	36.8828	36.9195	36.955	36.9805	36.9645	36.9546	36.9908	36.8343	36.8252	37.036	37.0014	36.9304	36.9866	37.104	36.898
2305000000	36.3831	36.3486	36.5862	36.4159	36.4619	36.5109	36.6174	36.7365	36.8447	36.9467	37.0338	37.0386	37.04	37.0094	36.989	36.9215	36.9406	36.9661	36.9181	36.8805	36.9209	36.9968	36.9371
2400000000	36.2625	36.2689	36.2222	36.2149	36.1936	36.2264	36.1585	36.1079	36.1796	36.4235	36.3507	36.5122	36.6589	36.5508	36.5656	36.5392	36.6503	36.9114	36.8711	36.8867	36.618	36.6593	36.7525
2495000000	36.3216	36.3937	36.323	36.3318	36.2766	36.3239	36.2279	36.1454	36.1679	36.116	36.1482	36.1081	36.1111	36.1126	36.0404	36.266	36.3622	36.3489	36.361	36.5802	36.2716	36.2473	36.2648
2590000000	36.501	36.4592	36.4998	36.4494	36.4887	36.475	36.4911	36.4156	36.3978	36.3715	36.3928	36.3568	36.3606	36.3083	36.3055	36.3131	36.3412	36.2886	36.2725	36.2766	36.3176	36.303	36.236
2685000000	36.5004	36.4352	36.4515	36.439	36.5382	36.4425	36.4892	36.5378	36.4855	36.5346	36.5043	36.5747	36.6001	36.4851	36.5302	36.4618	36.4577	36.4723	36.4858	36.4111	36.5023	36.4811	36.4578
2780000000	36.2862	36.2137	36.1907	36.2084	36.2345	36.2515	36.2634	36.365	36.3835	36.4678	36.3918	36.5674	36.4864	36.4317	36.4901	36.5203	36.5649	36.4894	36.513	36.5875	36.4863	36.4874	36.5015
2875000000	36.1687	36.1951	36.1788	36.1096	36.0859	36.1844	36.0719	35.9838	36.0861	36.0455	36.1882	36.2569	36.1569	36.1027	36.1621	36.3373	36.5586	36.2044	36.3913	36.3963	36.5239	36.4635	36.4223
2970000000	36.3137	36.2439	36.2754	36.2297	36.2133	36.2782	36.2072	36.1307	36.0459	36.1395	36.0973	35.9498	35.9806	36.0496	35.9806	36.0443	35.9275	36.0492	35.9405	36.0115	36.0241	36.0023	35.9212
3065000000	36.5156	36.3868	36.4232	36.4165	36.45	36.4193	36.4203	36.3565	36.1784	36.3705	36.3025	36.2753	36.2918	36.2875	36.2888	36.2433	36.187	36.261	36.1657	36.2312	36.1217	36.17	36.1187
3160000000	36.5262	36.421	36.4453	36.4839	36.557	36.4397	36.5008	36.4554	36.3302	36.4639	36.3859	36.3946	36.3901	36.3595	36.4387	36.3703	36.3719	36.3574	36.2564	36.3585	36.2977	36.3115	36.2879
3255000000	36.4944	36.4488	36.4368	36.439	36.3931	36.4287	36.4403	36.4745	36.4579	36.5145	36.4409	36.4731	36.4505	36.4726	36.4674	36.4804	36.4991	36.4298	36.4073	36.4604	36.4092	36.3842	36.3988
3350000000	36.4881	36.4515	36.4354	36.4086	36.3093	36.4691	36.3679	36.3746	36.3532	36.3895	36.3635	36.3119	36.3111	36.3776	36.348	36.3532	36.3857	36.3992	36.3979	36.4265	36.3694	36.3164	36.3191
3445000000	36.5816	36.4955	36.4984	36.4868	36.4888	36.4968	36.4852	36.4416	36.3881	36.4832	36.4306	36.4554	36.4331	36.3326	36.4668	36.3814	36.4606	36.3346	36.2994	36.3877	36.3893	36.3732	36.3812
3540000000	36.7507	36.592	36.6054	36.5904	36.7068	36.6463	36.618	36.5841	36.5388	36.6105	36.5537	36.6497	36.6491	36.4641	36.5916	36.4961	36.5376	36.448	36.4152	36.487	36.5537	36.6133	36.5285
3635000000	36.7832	36.7249	36.6628	36.6831	36.711	36.7222	36.6674	36.6272	36.5958	36.6129	36.5981	36.6475	36.6158	36.5047	36.5772	36.5411	36.5521	36.4728	36.4988	36.5227	36.5519	36.5841	36.5421
3730000000	36.7579	36.7812	36.7656	36.7528	36.6973	36.7722	36.6853	36.6631	36.6808	36.632	36.6832	36.6041	36.6197	36.5897	36.5841	36.5746	36.6116	36.4852	36.5751	36.581	36.558	36.5109	36.5603
3825000000	36.7234	36.7557	36.7454	36.7056	36.6881	36.7605	36.6962	36.6986	36.7012	36.6664	36.7469	36.6522	36.6784	36.6207	36.6465	36.6019	36.6334	36.5442	36.6395	36.5925	36.6372	36.5627	36.5943
3920000000	36.7869	36.7707	36.7224	36.7109	36.8007	36.7522	36.7272	36.6951	36.6737	36.6825	36.7891	36.7309	36.7991	36.6386	36.6961	36.6236	36.6443	36.6016	36.6885	36.5929	36.644	36.6687	36.671
4015000000	36.789	36.7815	36.729	36.7031	36.8443	36.7539	36.7364	36.686	36.6835	36.6546	36.7545	36.7103	36.7725	36.6078	36.7121	36.6026	36.5967	36.5963	36.6771	36.5907	36.5693	36.6033	36.6417
4110000000	36.8667	36.8909	36.8572	36.8286	36.8145	36.8652	36.8195	36.8027	36.7998	36.6954	36.8107	36.7043	36.7741	36.6922	36.7028	36.6657	36.6901	36.6617	36.7393	36.6975	36.6317	36.5779	36.6634
4205000000	36.8304	36.8443	36.8643	36.839	36.7607	36.8523	36.8139	36.8071	36.8418	36.7526	36.8186	36.7019	36.7078	36.7625	36.7311	36.68	36.7267	36.6994	36.7261	36.7406	36.657	36.5393	36.6896
4300000000	36.7423	36.799	36.7646	36.7757	36.8066	36.8052	36.8121	36.7754	36.8021	36.8495	36.8171	36.7737	36.8076	36.7983	36.8126	36.7569	36.7767	36.7757	36.7024	36.7386	36.6988	36.6386	36.7615
4395000000	36.6441	36.7106	36.6531	36.6908	36.8271	36.7837	36.8143	36.6974	36.7407	36.8686	36.7965	36.8616	36.8505	36.7751	36.8191	36.7841	36.7705	36.846	36.6921	36.7111	36.7258	36.7326	36.8142
4490000000	36.5728	36.6449	36.6742	36.6283	36.7745	36.7991	36.7206	36.7078	36.7677	36.7964	36.7861	36.8353	36.816	36.7526	36.7727	36.7891	36.7741	36.8274	36.7216	36.7628	36.7464	36.7427	36.8091
4585000000	36.4786	36.582	36.659	36.5843	36.5986	36.6896	36.6105	36.7032	36.7725	36.6988	36.7566	36.7897	36.7243	36.7476	36.7044	36.7705	36.8068	36.7242	36.7208	36.7698	36.7413	36.6886	36.7642
4680000000	36.4401	36.544	36.6065	36.5035	36.5465	36.6325	36.6005	36.6869	36.755	36.6946	36.7823	36.7874	36.7438	36.7422	36.7024	36.7682	36.765	36.7297	36.7482	36.7337	36.7864	36.7261	36.7734
4775000000	36.4849	36.5139	36.5342	36.484	36.5915	36.5644	36.6729	36.6589	36.7232	36.7211	36.8085	36.8153	36.8412	36.7368	36.7688	36.7592	36.7265	36.7548	36.7915	36.776	36.7807	36.8005	36.8073
4870000000	36.5139	36.4079	36.4843	36.4913	36.593	36.4889	36.692	36.6902	36.7278	36.7538	36.766	36.8352	36.8684	36.754	36.7421	36.7641	36.7584	36.8297	36.8056	36.8652	36.715	36.8117	36.8314
4965000000	36.4529	36.4341	36.4651	36.4972	36.4206	36.4597	36.5597	36.7079	36.6938	36.7414	36.6609	36.7599	36.8181	36.6801	36.7147	36.7716	36.8749	36.8154	36.7962	36.8471	36.6446	36.6842	36.7949
5060000000	36.4508	36.5137	36.5253	36.4658	36.3846	36.4984	36.4266	36.5793	36.6668	36.6878	36.5146	36.6046	36.6374	36.6602	36.712	36.7311	36.8269	36.7005	36.6707	36.8136	36.6192	36.534	36.7422
5155000000	36.5518	36.5099	36.5061	36.5086	36.53	36.5276	36.466	36.5791	36.6433	36.7228	36.5216	36.5807	36.594	36.669	36.7098	36.715	36.7266	36.6607	36.611	36.7591	36.666	36.5932	36.7715
5250000000	36.5901	36.5004	36.4686	36.5391	36.6636	36.5106	36.48	36.586	36.6112	36.7137	36.5222	36.6486	36.6058	36.655	36.7375	36.7303	36.7106	36.6799	36.6324	36.7082	36.6895	36.6848	36.8048
5345000000	36.6252	36.5558	36.5303	36.505	36.6318	36.5835	36.5246	36.5099	36.5507	36.694	36.5148	36.5965	36.5648	36.6445	36.7295	36.6869	36.7337	36.6502	36.5538	36.6277	36.6908	36.7067	36.8529
5440000000	36.6566	36.6429	36.6707	36.5128	36.6079	36.6864	36.5752	36.5326	36.5545	36.6493	36.5646	36.5388	36.5312	36.6352	36.6593	36.6273	36.6728	36.6393	36.5129	36.5886	36.743	36.7011	36.7534
5535000000	36.6367	36.6049	36.6523	36.515	36.5757	36.6167	36.5841	36.576	36.5403	36.5209	36.5609	36.4906	36.4918	36.5554	36.5272	36.5178	36.521	36.5642	36.5371	36.5319	36.6719	36.6081	36.4788
5630000000	36.7976	36.6186	36.625	36.6444	36.7261	36.6508	36.6404	36.6815	36.6206	36.6044	36.6441	36.5715	36.6233	36.5598	36.5846	36.5266	36.5428	36.599	36.6342	36.5841	36.6788	36.6675	36.5066
5725000000	36.85	36.6136	36.5929	36.5497	36.75	36.6517	36.6488	36.6782	36.6114	36.6091	36.6212	36.5836	36.6343	36.543	36.578	36.5167	36.5499	36.5718	36.6562	36.6087	36.6048	36.6493	36.5562
5820000000	36.809	36.6895	36.6851	36.641	36.7012	36.7277	36.643	36.7248	36.6678	36.6609	36.6147	36.6024	36.6054	36.5738	36.5933	36.5808	36.6232	36.6102	36.6801	36.656	36.574	36.6067	36.5913
5915000000	36.7962	36.7523	36.798	36.7828	36.6732	36.7929	36.6392	36.7445	36.7284	36.7139	36.6502	36.6087	36.6071	36.6122	36.6066	36.6249	36.6572	36.5937	36.6694	36.6829	36.5741	36.5731	36.6262
6010000000	36.8279	36.7648	36.7919	36.7672	36.7345	36.7772	36.6637	36.7069	36.7215	36.7239	36.6908	36.5994	36.6175	36.6424	36.701	36.6419	36.6395	36.6085	36.6464	36.6631	36.6059	36.573	36.6346
6105000000	36.9008	36.7634	36.767	36.7445	36.8512	36.7684	36.7368	36.6845	36.6488	36.7315	36.7525	36.6541	36.6173	36.6512	36.7134	36.6303	36.586	36.5732	36.6184	36.6463	36.6042	36.6118	36.6321
6200000000	36.8164	36.7521	36.7533	36.7673	36.8423	36.7876	36.7237	36.6906	36.6384	36.6923	36.7203	36.6174	36.6034	36.6397	36.6877	36.6252	36.5706	36.546	36.5315	36.5897	36.5824	36.6074	36.5955
6295000000	36.7381	36.8017	36.8013	36.7422	36.7655	36.8226	36.7246	36.7131	36.6707	36.6634	36.7299	36.6298	36.6038	36.6583	36.6667	36.6473	36.5906	36.6117	36.5669	36.5622	36.58	36.625	36.5512
6390000000	36.7296	36.7826	36.8078	36.7258	36.746	36.7963	36.7405	36.7217	36.6827	36.6452	36.7371	36.6471	36.6369	36.6774	36.6492	36.6282	36.6378	36.6765	36.6005	36.581	36.6036	36.6572	36.5216
6485000000	36.8097	36.7245	36.8251	36.7927	36.8201	36.7979	36.8018	36.757	36.6816	36.6968	36.7974	36.7387	36.6908	36.6785	36.6765	36.624	36.6499	36.7057	36.6698	36.683	36.6411	36.7108	36.5517
6580000000	36.8052	36.6776	36.79	36.8011	36.8583	36.7783	36.803	36.7453	36.6909	36.7323	36.801	36.7774	36.7425	36.6865	36.6626	36.6255	36.6838	36.7182	36.687	36.7247	36.6324	36.7031	36.5568
6675000000	36.713	36.7067	36.7849	36.753	36.7505	36.751	36.7128	36.7665	36.7311	36.7187	36.7582	36.7448	36.7518	36.6546	36.6594	36.6857	36.7631	36.7036	36.645	36.7234	36.5947	36.6486	36.5739
6770000000	36.6602	36.7426	36.8106	36.7401	36.6587	36.7205	36.65	36.7592	36.791	36.7182	36.7538	36.759	36.7824	36.6669	36.6877	36.7266	36.8523	36.6557	36.624	36.7308	36.656	36.5951	36.6386
6865000000	36.681	36.7339	36.8061	36.7583	36.7314	36.7046	36.6918	36.7815	36.8029	36.7853	36.8097	36.761	36.8002	36.6859	36.7538	36.7455	36.7782	36.6533	36.6626	36.7255	36.7258	36.6403	36.7573
6960000000	36.7429	36.7135	36.8208	36.7862	36.8374	36.6938	36.777	36.776	36.8254	36.8737	36.8579	36.7818	36.7605	36.7689	36.8173	36.758	36.7797	36.724	36.7141	36.7318	36.8061	36.7302	36.8316
7055000000	36.7025	36.7269	36.8327	36.7753	36.7835	36.7245	36.7429	36.7668	36.8022	36.8754	36.826	36.8206	36.7833	36.8008	36.8677	36.8015	36.7964	36.7285	36.7504	36.764	36.8196	36.7338	36.8433
7150000000	36.6353	36.7447	36.8044	36.7331	36.6597	36.7174	36.7093	36.7409	36.8286	36.8365	36.8172	36.8084	36.8248	36.8393	36.8598	36.8203	36.8013	36.7078	36.7644	36.7559	36.8451	36.7485	36.7951
7245000000	36.5993	36.7263	36.765	36.6936	36.5548	36.6915	36.7056	36.6766	36.7937	36.8133	36.7699	36.7705	36.8383	36.8242	36.8442	36.8399	36.8117	36.7148	36.7829	36.7573	36.8595	36.7876	36.7617
7340000000	36.5987	36.6288	36.6818	36.6579	36.5806	36.6241	36.7093	36.6177	36.711	36.786	36.7423	36.7658	36.7726	36.7791	36.7681	36.7984	36.7743	36.739	36.7982	36.7283	36.82	36.7835	36.7664
7435000000	36.6131	36.5628	36.5839	36.612	36.6202	36.5737	36.7065	36.6146	36.6819	36.7673	36.6856	36.7703	36.7376	36.7234	36.7105	36.7677	36.7553	36.7884	36.7915	36.7215	36.7871	36.7784	36.7802
7530000000	36.614	36.5818	36.5879	36.6067	36.5867	36.6126	36.6474	36.6427	36.6984	36.7435	36.6618	36.7945	36.772	36.6935	36.7264	36.7868	36.7842	36.8123	36.7877	36.7807	36.7655	36.7909	36.7746
7625000000	36.6006	36.6171	36.6063	36.5669	36.5405	36.5957	36.585	36.6461	36.6608	36.7154	36.6457	36.7902	36.7908	36.6706	36.7186	36.7525	36.7924	36.7298	36.8017	36.8035	36.7834	36.769	36.7626
7720000000	36.5932	36.5948	36.5861	36.5551	36.5571	36.5523	36.5457	36.6229	36.6202	36.67	36.6336	36.7435	36.7449	36.6288	36.6618	36.7356	36.7376	36.625	36.7531	36.7882	36.7941	36.7428	36.7531
7815000000	36.6202	36.6069	36.6141	36.5962	36.6343	36.5885	36.5509	36.5781	36.6113	36.605	36.6608	36.6878	36.6868	36.6396	36.6933	36.7164	36.6715	36.6079	36.7392	36.7778	36.8024	36.7426	36.7593
7910000000	36.6501	36.6235	36.6177	36.6282	36.6377	36.5917	36.5926	36.5585	36.5817	36.5738	36.6374	36.635	36.6471	36.628	36.6562	36.6387	36.625	36.6297	36.7503	36.6881	36.7422	36.7064	36.6905
8005000000	36.6397	36.6038	36.6086	36.6344	36.554	36.5468	36.5756	36.5663	36.5365	36.5845	36.5891	36.5415	36.5837	36.6012	36.63	36.5424	36.5596	36.6149	36.7143	36.6332	36.5926	36.6482	36.5736
8100000000	36.6209	36.5666	36.5768	36.5971	36.4662	36.5407	36.5332	36.5505	36.4858	36.5732	36.5316	36.503	36.5227	36.6026	36.6089	36.5288	36.5845	36.5756	36.63	36.584	36.609	36.5863	36.5284
8195000000	36.7062	36.5995	36.5863	36.6088	36.6395	36.6072	36.6643	36.5821	36.5492	36.5985	36.6384	36.5703	36.5877	36.5937	36.5981	36.5972	36.6177	36.6287	36.6899	36.6378	36.6579	36.6231	36.5683
8290000000	36.7426	36.5705	36.5723	36.5796	36.6502	36.5909	36.6927	36.544	36.5651	36.5883	36.6457	36.5525	36.5898	36.5702	36.5631	36.5972	36.5751	36.6371	36.6849	36.6099	36.5994	36.6089	36.5654
8385000000	36.6143	36.557	36.5436	36.5053	36.5762	36.5192	36.5529	36.5315	36.4975	36.5353	36.5443	36.5345	36.5219	36.5287	36.5188	36.542	36.5595	36.615	36.5928	36.6087	36.4872	36.4995	36.5754
8480000000	36.4918	36.5424	36.571	36.4899	36.484	36.5269	36.4021	36.5499	36.4838	36.5173	36.5002	36.4422	36.4601	36.5093	36.4602	36.471	36.5477	36.6176	36.5018	36.6185	36.4609	36.4105	36.56
8575000000	36.502	36.5601	36.5768	36.4516	36.5039	36.5258	36.4101	36.5335	36.446	36.4883	36.4557	36.4304	36.459	36.4487	36.449	36.4402	36.513	36.5581	36.4373	36.5401	36.4543	36.4281	36.5156
8670000000	36.6222	36.6051	36.5995	36.5204	36.621	36.6092	36.5695	36.5524	36.5329	36.518	36.5829	36.5196	36.4898	36.4762	36.5202	36.4945	36.5049	36.5441	36.517	36.5367	36.5375	36.5073	36.5213
8765000000	36.6024	36.5661	36.575	36.523	36.6073	36.5773	36.5578	36.527	36.5425	36.506	36.5906	36.5159	36.47	36.4427	36.506	36.4831	36.4912	36.4994	36.494	36.5133	36.4996	36.4963	36.5133
8860000000	36.4844	36.4975	36.5274	36.4936	36.4665	36.4758	36.4443	36.5091	36.4648	36.4459	36.507	36.4234	36.4263	36.4444	36.4194	36.4101	36.4309	36.4294	36.4231	36.4502	36.4513	36.4535	36.4812
8955000000	36.4542	36.5101	36.5383	36.4982	36.4359	36.4492	36.452	36.5191	36.4919	36.462	36.5174	36.3843	36.3983	36.4483	36.3964	36.3813	36.4372	36.4213	36.3949	36.4141	36.4728	36.4207	36.4004
9050000000	36.5237	36.4913	36.5278	36.5242	36.5004	36.4832	36.5163	36.5057	36.5033	36.5259	36.5455	36.4426	36.4479	36.4631	36.448	36.4521	36.4624	36.4795	36.418	36.4059	36.4855	36.4338	36.386
9145000000	36.4832	36.4554	36.4674	36.4626	36.488	36.4568	36.5031	36.4778	36.4843	36.4991	36.4991	36.4562	36.4306	36.437	36.4498	36.4813	36.4539	36.4637	36.3874	36.3926	36.411	36.3944	36.3932
9240000000	36.385	36.4062	36.4188	36.3696	36.3855	36.395	36.3673	36.4256	36.405	36.4373	36.3993	36.384	36.3479	36.4182	36.3996	36.4356	36.4272	36.4202	36.3298	36.3647	36.3211	36.324	36.3631
9335000000	36.2553	36.3537	36.3951	36.2915	36.2792	36.3699	36.2996	36.4028	36.3499	36.4083	36.3547	36.3381	36.3023	36.3845	36.3064	36.3573	36.3716	36.4014	36.271	36.3299	36.2711	36.2973	36.3301
9430000000	36.3009	36.3474	36.372	36.3089	36.3217	36.3654	36.3127	36.383	36.3737	36.3946	36.3385	36.3523	36.2985	36.3885	36.3633	36.3957	36.3653	36.3958	36.2759	36.3437	36.3189	36.2939	36.3434
9525000000	36.3728	36.319	36.381	36.3282	36.4374	36.3461	36.4123	36.3825	36.3733	36.4178	36.4165	36.4084	36.4363	36.3684	36.4238	36.4109	36.3808	36.3823	36.2782	36.3242	36.4086	36.3137	36.3675
9620000000	36.3168	36.263	36.2949	36.2877	36.3788	36.2934	36.3718	36.3159	36.3285	36.3749	36.3723	36.3481	36.3653	36.2865	36.3585	36.3427	36.3363	36.2841	36.2576	36.2582	36.3743	36.2796	36.2869
9715000000	36.2425	36.2079	36.2217	36.2245	36.2348	36.242	36.2362	36.2692	36.2548	36.2702	36.276	36.2464	36.2828	36.2508	36.2853	36.2265	36.2461	36.2112	36.2223	36.2073	36.2744	36.2743	36.2193
9810000000	36.2016	36.227	36.1975	36.2101	36.1636	36.2063	36.1846	36.2891	36.263	36.2516	36.2848	36.2464	36.2674	36.2834	36.2869	36.2185	36.2036	36.2097	36.2602	36.1833	36.2803	36.2874	36.1962
9905000000	36.1775	36.197	36.1811	36.1733	36.1581	36.1657	36.1986	36.241	36.2486	36.2619	36.2824	36.2411	36.2636	36.2499	36.2427	36.1999	36.2316	36.2293	36.2366	36.1844	36.3055	36.2471	36.1825
10000000000	36.1612	36.1523	36.1588	36.1751	36.1802	36.1685	36.1706	36.1938	36.2415	36.2597	36.2377	36.2198	36.2336	36.2053	36.2143	36.207	36.2499	36.236	36.2449	36.192	36.235	36.1937	36.2022

## Sheet: e''_run1
	time /min →
	before Piv2O added	1min	2min	3min	4min	5min	10min	15min	20min	25min	30min	35min	40min	45min	50min	55min	60min	65min	70min	75min	80min	85min	90min
frequency /Hz	e''	e''	e''	e''	e''	e''	e''	e''	e''	e''	e''	e''	e''	e''	e''	e''	e''	e''	e''	e''	e''	e''	e''
500000000	1.0917	1.2962	1.0683	1.0718	1.2949	1.2258	1.0471	1.049	1.0492	0.815	0.7387	0.8304	0.9888	0.6216	1.0013	0.6158	0.8719	1.1194	0.5954	0.8124	0.8593	0.8022	0.8098
595000000	1.4283	1.4685	1.286	1.0624	1.347	1.3098	1.2546	1.1577	1.1799	1.0523	0.9416	1.0527	1.2442	0.9291	1.0606	1.1544	1.1503	1.152	0.5791	1.0459	0.8852	0.8039	0.7795
690000000	1.3264	1.444	1.2495	1.2542	1.2976	1.3239	1.2107	1.3613	1.1909	0.9441	0.8321	1.0231	0.88	0.8733	0.8788	0.9546	1.0211	1.0171	0.6565	0.9812	0.8701	0.8924	0.8483
785000000	1.5446	1.4937	1.5266	1.4501	1.47	1.4506	1.1686	1.6594	1.1786	1.0274	1.058	1.0697	1.0736	0.8712	0.9638	0.9744	0.984	1.104	0.7836	0.9775	0.9504	0.9238	0.9536
880000000	1.5662	1.3368	1.4004	1.4044	1.3248	1.2568	1.1873	1.6321	1.0028	0.988	1.0071	1.0682	1.0272	0.7891	0.9711	0.959	0.8753	0.9435	0.8408	0.9685	0.9784	0.9922	0.8119
975000000	1.1847	1.2193	1.1209	1.1243	1.1763	0.9803	1.1225	1.2606	0.9965	0.9918	0.967	0.9768	0.9542	0.8399	0.8622	0.8945	0.9405	0.9501	0.8123	0.8398	0.7968	0.8007	0.849
1070000000	1.262	1.2583	1.1789	1.2007	1.2267	1.2471	1.0628	1.1965	1.1779	1.1371	1.1937	1.1449	1.0694	1.0462	1.0364	1.0339	1.1327	1.0765	0.872	1.0335	0.9931	0.956	0.9954
1165000000	1.293	1.3169	1.368	1.2329	1.3254	1.212	1.26	1.3858	1.2079	1.1495	1.1986	1.2115	1.1965	1.0638	1.0525	1.1063	1.1391	1.1137	0.9672	1.0719	1.0192	1.071	1.0473
1260000000	1.3816	1.3905	1.3553	1.3006	1.3872	1.3548	1.2841	1.4835	1.136	1.0344	1.0896	1.1045	1.1126	0.9974	1.107	1.0587	1.1044	1.1458	0.9266	1.1349	1.0901	1.0374	0.9569
1355000000	1.3852	1.3318	1.3541	1.3026	1.3293	1.3406	1.3002	1.4827	1.1256	1.0382	1.1365	1.0154	1.0998	0.9969	1.0618	1.0622	0.9711	1.0361	0.8774	0.9965	1.0494	1.0315	0.8274
1450000000	1.4191	1.4068	1.3779	1.3352	1.3972	1.3795	1.3887	1.5518	1.2319	1.1625	1.2016	1.1618	1.0772	1.0411	1.1145	1.1782	1.1479	1.056	1.0817	1.1264	1.1523	1.1507	1.0449
1545000000	1.3313	1.3212	1.3511	1.2479	1.332	1.3075	1.2808	1.3647	1.227	1.2227	1.1795	1.2611	1.1405	1.0862	1.0932	1.1471	1.2547	1.1424	1.0248	1.1268	1.1734	1.0958	1.0641
1640000000	1.3742	1.2629	1.3013	1.2243	1.2597	1.3063	1.2225	1.3392	1.2529	1.2113	1.2031	1.2213	1.2075	1.133	1.1648	1.1964	1.1769	1.1917	1.0823	1.1921	1.1811	1.1652	1.1115
1735000000	1.5035	1.4247	1.4417	1.3861	1.4258	1.4236	1.4828	1.5365	1.4058	1.3903	1.3335	1.2719	1.2926	1.142	1.263	1.3015	1.2453	1.3383	1.1845	1.2349	1.258	1.2728	1.1808
1830000000	1.5628	1.4876	1.4304	1.4347	1.5023	1.4509	1.4521	1.6213	1.3963	1.3101	1.3677	1.2089	1.2876	1.2338	1.3213	1.2711	1.2466	1.4747	1.3304	1.3867	1.3498	1.2989	1.2569
1925000000	1.9718	1.7928	1.7011	1.6737	1.7109	1.6337	1.7095	1.9801	1.2635	1.2227	1.1794	1.1965	1.1096	1.1265	1.1113	1.1203	1.0828	1.2702	1.1603	1.2673	1.2401	1.1542	1.1747
2020000000	1.5984	1.612	1.7024	1.6586	1.6825	1.5674	1.6143	1.6988	1.6707	1.6654	1.6561	1.5524	1.551	1.5553	1.5679	1.5376	1.5486	1.6545	1.5874	1.6699	1.6536	1.6412	1.6403
2115000000	1.4807	1.545	1.4382	1.4737	1.5293	1.4964	1.5088	1.4715	1.5249	1.4922	1.5235	1.4869	1.491	1.4804	1.4394	1.4729	1.4031	1.4453	1.3392	1.3376	1.4193	1.3977	1.3343
2210000000	1.6745	1.6609	1.5929	1.6522	1.6168	1.6574	1.5945	1.633	1.6825	1.6495	1.7403	1.7099	1.8101	1.7894	1.7671	1.7905	1.7066	1.7569	1.5946	1.6389	1.5596	1.638	1.5541
2305000000	1.6442	1.6897	1.6698	1.7016	1.6872	1.6852	1.5691	1.6487	1.5207	1.591	1.5124	1.7584	1.7543	1.7179	1.7237	1.7026	1.7797	1.5913	1.5685	1.6591	1.6142	1.6237	1.596
2400000000	1.6654	1.5884	1.5818	1.626	1.6167	1.5808	1.4869	1.601	1.3142	1.3198	1.3555	1.3313	1.3494	1.3729	1.2877	1.3324	1.3783	1.3493	1.2828	1.346	1.3876	1.3423	1.3017
2495000000	1.4404	1.5338	1.5019	1.4977	1.484	1.5084	1.3781	1.5224	1.1546	1.1372	1.1322	1.1185	1.1905	1.094	1.1315	1.1292	1.1861	1.2081	1.0896	1.1404	1.1668	1.1117	1.1161
2590000000	1.2812	1.2828	1.3142	1.2714	1.267	1.3036	1.1554	1.2449	1.1845	1.1973	1.1454	1.1789	1.2319	1.1478	1.175	1.1507	1.1757	1.17	1.0909	1.1191	1.1225	1.0993	1.0897
2685000000	1.2476	1.2556	1.205	1.2225	1.2502	1.2692	1.1344	1.1857	1.2067	1.2066	1.1518	1.2625	1.2728	1.2208	1.2799	1.2018	1.2222	1.1911	1.0946	1.1786	1.1719	1.1012	1.1276
2780000000	1.3865	1.4812	1.46	1.4016	1.4445	1.4304	1.361	1.3669	1.3852	1.3531	1.3351	1.5244	1.4817	1.4163	1.4915	1.4824	1.4926	1.389	1.3528	1.3981	1.3604	1.3051	1.36
2875000000	1.3754	1.3759	1.3522	1.3414	1.3494	1.3168	1.2783	1.3668	1.2363	1.2039	1.2146	1.3074	1.2495	1.2842	1.2762	1.2475	1.2932	1.2422	1.167	1.2275	1.2086	1.1552	1.2386
2970000000	1.3365	1.3777	1.3254	1.324	1.3695	1.3189	1.2526	1.3723	1.2176	1.1797	1.1583	1.2276	1.2381	1.2123	1.2201	1.1606	1.1971	1.1706	1.137	1.1421	1.1439	1.1422	1.1568
3065000000	1.2826	1.3557	1.2895	1.2966	1.3555	1.334	1.265	1.3792	1.146	1.1721	1.1491	1.1723	1.267	1.1955	1.2147	1.1768	1.2253	1.1485	1.166	1.1396	1.1035	1.172	1.121
3160000000	1.3066	1.4113	1.3282	1.3099	1.3476	1.3512	1.3037	1.3882	1.2892	1.2382	1.2905	1.2533	1.2708	1.263	1.2261	1.2476	1.3036	1.2416	1.1938	1.2408	1.1806	1.1874	1.1589
3255000000	1.5122	1.6378	1.5765	1.5898	1.5912	1.5139	1.5635	1.5641	1.5479	1.4757	1.5462	1.5175	1.5347	1.5152	1.5204	1.5115	1.5505	1.5361	1.4608	1.5178	1.5104	1.4678	1.4583
3350000000	1.5496	1.6074	1.5783	1.5445	1.611	1.5628	1.5641	1.585	1.5167	1.4942	1.5049	1.5782	1.5565	1.5287	1.525	1.5183	1.5242	1.5072	1.4827	1.4772	1.4866	1.4405	1.5273
3445000000	1.6252	1.5951	1.6417	1.5895	1.6257	1.6181	1.572	1.6856	1.5574	1.4882	1.4757	1.5266	1.5436	1.5093	1.5381	1.4552	1.5341	1.4786	1.4625	1.5364	1.5014	1.451	1.4606
3540000000	1.7174	1.7398	1.7087	1.6901	1.6884	1.6836	1.66	1.8203	1.5677	1.5686	1.5487	1.5379	1.536	1.5126	1.514	1.5535	1.5299	1.5944	1.4967	1.5819	1.5381	1.4646	1.5572
3635000000	1.7944	1.8751	1.8733	1.8022	1.8695	1.88	1.8542	2.0285	1.7773	1.7255	1.6701	1.7247	1.7196	1.6445	1.6124	1.6587	1.6908	1.7065	1.6701	1.7885	1.7029	1.6817	1.6691
3730000000	1.9382	1.9917	2.0068	1.9278	1.9878	1.9267	2.0591	2.1015	1.8952	1.9138	1.8925	1.8552	1.8798	1.8196	1.7724	1.8783	1.8797	1.941	1.9055	1.9436	1.8858	1.9024	1.9109
3825000000	2.0259	2.0678	2.0741	2.0439	2.0851	2.0375	2.1254	2.1752	1.9985	2.0255	1.9422	1.9177	1.9066	1.8946	1.9276	1.9058	1.9374	2.0045	2.0245	2.0558	2.0302	1.9809	2.007
3920000000	2.2792	2.2636	2.2625	2.237	2.2718	2.2272	2.2386	2.3329	2.1139	2.1104	2.1098	1.9781	2.0328	1.9929	2.0408	2	2.0383	2.1303	2.0982	2.1666	2.142	2.0637	2.1177
4015000000	2.2879	2.3297	2.243	2.2484	2.2092	2.2186	2.254	2.4804	2.054	2.0705	2.0703	1.9724	2.0001	1.9688	1.9763	1.9664	2.0209	2.0614	2.0495	2.0142	2.093	2.0784	2.0399
4110000000	2.4778	2.5513	2.4953	2.4453	2.4194	2.4769	2.528	2.7288	2.2056	2.2405	2.2449	2.0893	2.1194	2.124	2.1199	2.0878	2.1065	2.2661	2.1883	2.2283	2.2471	2.2817	2.2506
4205000000	2.6084	2.6048	2.5992	2.5948	2.6017	2.5948	2.6975	2.7997	2.3727	2.3795	2.3598	2.2496	2.2228	2.2143	2.2974	2.2325	2.2764	2.4132	2.3977	2.3921	2.4744	2.3894	2.3609
4300000000	2.7596	2.6915	2.7005	2.6689	2.6539	2.6327	2.7084	2.7682	2.5858	2.5786	2.5123	2.4313	2.4785	2.4175	2.4458	2.4351	2.4771	2.6407	2.5545	2.5679	2.6875	2.6286	2.5825
4395000000	2.7731	2.6816	2.7383	2.7102	2.689	2.7034	2.5931	2.6245	2.7461	2.7702	2.6954	2.5743	2.6272	2.6173	2.6497	2.6446	2.64	2.688	2.6645	2.6878	2.7053	2.6953	2.6932
4490000000	2.7977	2.7356	2.7044	2.7158	2.7621	2.6978	2.6356	2.6654	2.7202	2.739	2.6815	2.7378	2.7525	2.7131	2.7509	2.7542	2.7614	2.6889	2.6412	2.6408	2.6528	2.6609	2.6352
4585000000	2.8035	2.7847	2.8145	2.7246	2.7946	2.774	2.7574	2.8256	2.6951	2.6741	2.7362	2.7632	2.7683	2.7488	2.7176	2.7676	2.8043	2.7021	2.6252	2.6555	2.6468	2.6669	2.6407
4680000000	2.8027	2.7358	2.7658	2.7163	2.7731	2.7385	2.7569	2.8574	2.6977	2.6355	2.681	2.666	2.6457	2.6987	2.622	2.6441	2.6961	2.6999	2.6336	2.6418	2.6339	2.6102	2.5652
4775000000	2.9257	2.8946	2.8865	2.854	2.8858	2.933	2.7928	2.8808	2.8874	2.848	2.8313	2.8208	2.8494	2.8604	2.8233	2.8311	2.8414	2.8358	2.7457	2.793	2.7906	2.7935	2.7275
4870000000	2.8606	2.9443	2.8924	2.8684	2.8901	2.9019	2.7733	2.8159	2.9024	2.9676	2.8752	3.02	2.9688	3.0333	3.0249	2.9919	3.0459	2.8656	2.8477	2.8885	2.8334	2.8717	2.8194
4965000000	2.7834	2.8602	2.8362	2.7962	2.8135	2.8334	2.7342	2.6756	2.8619	2.8479	2.8338	3.0131	3.0044	2.9354	2.9993	3.0105	3.0398	2.7897	2.8292	2.8202	2.7964	2.7838	2.8241
5060000000	2.9339	2.9922	2.957	2.9438	2.9703	2.9868	2.8995	2.906	2.8986	2.8519	2.902	3.0329	3.035	2.9623	3.0004	3.0044	3.1032	2.8824	2.8809	2.9686	2.8971	2.8824	2.9027
5155000000	2.994	3.0442	2.997	3.0274	3.0633	3.0321	2.9948	3.1171	2.8815	2.839	2.8715	2.9523	3.0115	2.9898	3.0096	2.924	3.0412	2.8801	2.8995	2.9522	2.9597	2.9342	2.8926
5250000000	2.9571	3.0317	2.9833	2.9828	2.9433	3.0552	2.9317	3.1137	2.8169	2.7898	2.8201	2.9185	2.9356	2.9239	2.8729	2.9019	2.9068	2.8648	2.8357	2.8175	2.9135	2.9085	2.8392
5345000000	2.9575	2.9679	2.9108	2.9289	2.9445	2.9129	2.8838	2.939	2.8314	2.808	2.7857	2.9106	2.9269	2.9037	2.9171	2.9162	2.9964	2.8734	2.8256	2.873	2.8578	2.8428	2.8238
5440000000	2.9777	3.0299	3.021	3.0386	2.9991	2.9972	2.9507	2.9622	2.9906	2.916	2.9306	3.0343	3.0391	3.012	2.972	3.0417	3.0758	2.9706	2.9267	2.9703	2.9523	2.9223	2.9058
5535000000	3.0978	3.0964	3.1121	3.1185	3.1181	3.1025	3.0878	3.171	3.0232	3.0178	3.0793	3.1056	3.1137	3.0711	3.0464	3.1159	3.1147	3.0876	3.0553	3.0682	3.0409	3.0258	2.9712
5630000000	3.2235	3.1603	3.222	3.1584	3.1972	3.202	3.1401	3.3367	3.0797	3.0895	3.0396	3.0863	3.0937	3.0595	3.0583	3.1147	3.1215	3.091	3.042	3.0517	3.0869	3.0296	3.0318
5725000000	3.3371	3.275	3.2162	3.2487	3.2235	3.2535	3.2314	3.4628	3.1092	3.122	3.0799	3.1239	3.1202	3.05	3.1025	3.0765	3.1207	3.1178	3.0559	3.1558	3.0915	3.0425	3.0791
5820000000	3.3187	3.3024	3.3029	3.2385	3.3442	3.3002	3.2539	3.5206	3.2003	3.1487	3.0872	3.1502	3.1799	3.0513	3.1319	3.142	3.1551	3.107	3.1392	3.1416	3.1869	3.154	3.1814
5915000000	3.4366	3.4039	3.4026	3.3778	3.4024	3.3576	3.4041	3.5927	3.3678	3.2926	3.2683	3.284	3.3873	3.2506	3.2893	3.3089	3.3115	3.2869	3.2618	3.3225	3.3737	3.3246	3.2837
6010000000	3.4081	3.3946	3.3945	3.3732	3.4283	3.3721	3.4235	3.5144	3.3836	3.3971	3.3592	3.3467	3.3555	3.2771	3.348	3.3116	3.3284	3.3858	3.3302	3.3561	3.4024	3.3782	3.3764
6105000000	3.5931	3.5488	3.5292	3.5368	3.5386	3.5599	3.5702	3.7499	3.5296	3.6093	3.5725	3.4802	3.4904	3.497	3.5295	3.4984	3.5033	3.559	3.5107	3.5623	3.5004	3.5246	3.5055
6200000000	3.7635	3.6995	3.6999	3.6521	3.6922	3.6731	3.6785	3.9307	3.6548	3.6843	3.5731	3.5927	3.5895	3.549	3.5529	3.5902	3.558	3.5851	3.5748	3.5685	3.5451	3.5834	3.571
6295000000	3.872	3.8405	3.7244	3.7537	3.8143	3.774	3.8163	4.0336	3.7486	3.7249	3.6975	3.618	3.6398	3.617	3.5951	3.641	3.6272	3.6911	3.7046	3.719	3.6836	3.6592	3.6551
6390000000	3.9772	3.9375	3.8678	3.8631	3.8636	3.8228	3.8775	4.096	3.8568	3.8472	3.7918	3.7425	3.7119	3.6539	3.6683	3.677	3.7168	3.8083	3.8562	3.8177	3.7726	3.7657	3.7547
6485000000	3.9594	3.9661	3.9605	3.8978	3.9545	3.9526	3.9611	4.0635	3.9186	3.961	3.9513	3.8178	3.8356	3.761	3.8473	3.7609	3.8501	3.9647	3.9143	3.9003	3.9088	3.8938	3.888
6580000000	4.0176	4.0323	4.0403	3.9958	4.0199	4.01	4.0429	4.089	4.0192	3.9926	4.0172	3.9183	3.9133	3.9016	3.9308	3.9076	3.8965	4.0982	4.0101	4.006	4.01	4.0041	3.9881
6675000000	4.1891	4.2256	4.2144	4.2313	4.2275	4.19	4.2253	4.2691	4.2041	4.1335	4.1232	4.1136	4.1316	4.0514	4.0793	4.0815	4.0743	4.1622	4.2285	4.1764	4.2035	4.1531	4.11
6770000000	4.3222	4.3928	4.3895	4.3426	4.3719	4.3001	4.318	4.4478	4.2553	4.2238	4.1979	4.229	4.2049	4.1386	4.1412	4.2003	4.1467	4.2373	4.2521	4.285	4.2721	4.2399	4.2456
6865000000	4.3757	4.4863	4.4287	4.4019	4.4421	4.4751	4.3915	4.5442	4.187	4.1455	4.161	4.2699	4.2129	4.1686	4.2083	4.2383	4.2038	4.2933	4.2773	4.1994	4.3186	4.2435	4.2169
6960000000	4.494	4.5708	4.5317	4.5824	4.5493	4.5109	4.4301	4.5796	4.3008	4.3242	4.2902	4.3211	4.3088	4.2447	4.2975	4.2985	4.2556	4.4041	4.3592	4.3741	4.4201	4.3118	4.4027
7055000000	4.4708	4.6058	4.5945	4.5683	4.5549	4.5927	4.5248	4.5267	4.4344	4.4354	4.3537	4.531	4.4699	4.4652	4.5035	4.4425	4.4374	4.4593	4.4989	4.4024	4.4798	4.5069	4.4842
7150000000	4.5561	4.601	4.5856	4.6217	4.6674	4.6056	4.5562	4.4841	4.5574	4.5619	4.5222	4.6021	4.5791	4.5577	4.5741	4.5029	4.5445	4.5187	4.5227	4.5356	4.5392	4.4697	4.5111
7245000000	4.735	4.7699	4.7567	4.7455	4.7725	4.8033	4.7034	4.7495	4.623	4.6632	4.6857	4.7716	4.7805	4.741	4.7748	4.7093	4.7267	4.6352	4.6823	4.5964	4.6803	4.691	4.6172
7340000000	4.8228	4.837	4.8502	4.8786	4.8284	4.8729	4.7645	4.9211	4.7188	4.6871	4.682	4.8297	4.8093	4.7344	4.7643	4.7997	4.7739	4.6949	4.6856	4.6293	4.6858	4.6669	4.6687
7435000000	4.9141	4.8732	4.8907	4.9276	4.9032	4.9203	4.7684	5.0076	4.7321	4.7346	4.7186	4.8827	4.8445	4.8006	4.8124	4.8198	4.8049	4.7374	4.7257	4.7048	4.7135	4.6762	4.7265
7530000000	4.8585	4.8417	4.8462	4.9011	4.8789	4.8806	4.7516	4.9202	4.7494	4.7717	4.7718	4.8915	4.8923	4.8436	4.8335	4.8515	4.8549	4.7786	4.7744	4.7441	4.7652	4.7198	4.7544
7625000000	4.8809	4.8864	4.8902	4.8483	4.8894	4.8397	4.7658	4.8322	4.8444	4.8525	4.8312	4.9213	4.9615	4.9045	4.9256	4.9213	4.9004	4.8202	4.829	4.7906	4.8092	4.8267	4.7499
7720000000	5.0461	5.076	5.0732	5.0473	5.0462	5.067	4.9665	5.0035	5.0511	4.9971	5.0184	5.1305	5.1489	5.1066	5.1328	5.1031	5.141	4.9935	5.0098	5.0366	5.0173	5.0472	5.0225
7815000000	5.2921	5.2052	5.2128	5.1969	5.2132	5.1991	5.1771	5.3368	5.1095	5.0945	5.1036	5.2277	5.2068	5.15	5.204	5.2062	5.1903	5.1362	5.1318	5.1224	5.0863	5.1436	5.0753
7910000000	5.3652	5.3719	5.3178	5.3593	5.3641	5.324	5.2957	5.5666	5.1734	5.1563	5.1591	5.241	5.2214	5.1771	5.1829	5.252	5.2277	5.1606	5.1085	5.1737	5.183	5.1774	5.1352
8005000000	5.4807	5.4071	5.3962	5.3711	5.4157	5.3571	5.4331	5.6874	5.2543	5.2189	5.2492	5.2627	5.2697	5.2311	5.3415	5.2976	5.2345	5.2608	5.2823	5.2401	5.2304	5.2316	5.2165
8100000000	5.3915	5.3683	5.4241	5.3896	5.4758	5.3871	5.4441	5.5587	5.3495	5.2696	5.3266	5.3611	5.308	5.3653	5.3454	5.3809	5.2625	5.3809	5.3282	5.3364	5.3308	5.2842	5.3065
8195000000	5.6372	5.5568	5.5481	5.5377	5.628	5.5652	5.529	5.6429	5.4712	5.5186	5.4594	5.5192	5.5669	5.4402	5.5655	5.5519	5.4923	5.5973	5.5365	5.4627	5.4592	5.5824	5.5002
8290000000	5.7433	5.7508	5.7413	5.736	5.7282	5.7039	5.7115	5.8443	5.6674	5.6609	5.6925	5.6534	5.6026	5.6641	5.6726	5.6278	5.6618	5.6803	5.6861	5.6423	5.6949	5.7467	5.6799
8385000000	5.8812	5.9024	5.8745	5.8253	5.8427	5.79	5.9012	6.0738	5.7124	5.6626	5.6911	5.6584	5.7206	5.6727	5.6882	5.6738	5.7326	5.7241	5.7285	5.7199	5.6962	5.7126	5.7147
8480000000	5.996	6.0029	5.9808	5.8879	5.8878	5.9269	5.9113	6.2494	5.7454	5.6151	5.6897	5.6545	5.6812	5.6043	5.7158	5.7094	5.6709	5.7771	5.7312	5.7521	5.6969	5.6757	5.7007
8575000000	6.1626	6.1565	6.1315	6.0337	6.0583	6.0508	6.0384	6.4188	5.9905	5.8401	5.9211	5.8594	5.8895	5.846	5.8325	5.8866	5.9084	5.936	5.9233	5.8447	5.9046	5.9034	5.8311
8670000000	6.0783	6.0593	6.1078	6.0543	5.991	5.9964	6.1046	6.2034	5.9581	5.983	5.9169	5.8759	5.9292	5.9037	5.8644	5.9242	5.8849	6.0088	5.9861	5.976	5.9942	5.9766	5.9499
8765000000	6.1029	6.1571	6.127	6.1097	6.1412	6.0809	6.1074	6.1721	6.1223	6.0673	6.0384	6.0613	6.0554	6.0417	6.095	6.0532	6.0125	6.1511	6.1196	6.1402	6.1041	6.1078	6.0896
8860000000	6.3543	6.3467	6.3809	6.3193	6.331	6.3568	6.3471	6.3849	6.2954	6.2397	6.2445	6.2309	6.2445	6.2022	6.2345	6.2305	6.2413	6.295	6.26	6.271	6.2221	6.249	6.2364
8955000000	6.5308	6.5282	6.5933	6.5309	6.4918	6.5195	6.4456	6.7442	6.3817	6.2812	6.2904	6.2162	6.324	6.2218	6.2621	6.2783	6.2924	6.3559	6.3778	6.243	6.3509	6.3383	6.274
9050000000	6.7476	6.7615	6.7712	6.6679	6.677	6.7005	6.6043	6.9863	6.4183	6.4862	6.4491	6.4124	6.4274	6.3586	6.3733	6.4088	6.3766	6.4953	6.4094	6.4862	6.4056	6.4662	6.3786
9145000000	6.6824	6.6836	6.6833	6.699	6.6355	6.6288	6.6279	6.9138	6.5118	6.5214	6.4389	6.4481	6.4113	6.4069	6.4798	6.4042	6.4633	6.5181	6.4775	6.4469	6.4764	6.4642	6.3895
9240000000	6.6872	6.6299	6.6472	6.5966	6.7049	6.6723	6.5986	6.6636	6.5671	6.5173	6.5535	6.5021	6.5964	6.5023	6.5439	6.5074	6.5266	6.6091	6.6163	6.5242	6.5749	6.5794	6.5599
9335000000	6.7602	6.8051	6.8262	6.7684	6.7484	6.7475	6.7291	6.6904	6.7574	6.7166	6.7685	6.7642	6.8034	6.6377	6.8017	6.7786	6.7336	6.7897	6.7048	6.7499	6.7473	6.7712	6.6836
9430000000	6.9966	7.0163	7.0017	7.044	6.9426	7.0312	7.0187	7.0082	6.9032	6.851	6.9146	6.8452	6.914	6.8304	6.9131	6.8397	6.9294	6.8759	6.9846	6.8141	6.8751	6.9509	6.8731
9525000000	7.3005	7.2113	7.2179	7.2165	7.1392	7.155	7.1367	7.4473	6.9776	6.8407	6.9615	6.9686	6.9237	6.8693	6.977	6.858	7.0327	6.988	6.9928	6.9275	6.9598	6.9439	6.8713
9620000000	7.3626	7.3713	7.3229	7.2578	7.3061	7.3534	7.2776	7.6289	6.9952	7.0125	7.0048	7.0872	6.9819	6.9724	7.0424	6.9944	7.094	7.024	6.9464	6.9185	6.9664	7.0452	6.9187
9715000000	7.3569	7.3444	7.2453	7.2911	7.3156	7.2783	7.1221	7.5353	7.1364	7.0627	7.0638	7.0731	7.0467	7.0323	7.1214	7.1124	7.0886	7.0318	7.0525	7.0573	7.1139	7.0773	7.0935
9810000000	7.2535	7.2203	7.177	7.185	7.2298	7.1767	7.1812	7.2499	7.0706	7.045	7.1795	7.1797	7.1056	7.1238	7.2136	7.1881	7.1761	7.1529	7.1353	7.1193	7.1575	7.1972	7.0964
9905000000	7.3069	7.3109	7.3136	7.281	7.245	7.2566	7.2361	7.3142	7.2113	7.2534	7.2516	7.3021	7.2922	7.2823	7.306	7.2662	7.3675	7.2897	7.3032	7.2262	7.3052	7.3119	7.2419
10000000000	7.6361	7.6655	7.6419	7.6341	7.5822	7.6383	7.5904	7.7196	7.4372	7.4796	7.4034	7.5307	7.4849	7.4404	7.4722	7.4842	7.5279	7.4472	7.443	7.3765	7.448	7.3975	7.429

## Sheet: e''_run2
	time /min →
	before Piv2O added	1min	2min	3min	4min	5min	10min	15min	20min	25min	30min	35min	40min	45min	50min	55min	60min	65min	70min	75min	80min	85min	90min
frequency /Hz	e''	e''	e''	e''	e''	e''	e''	e''	e''	e''	e''	e''	e''	e''	e''	e''	e''	e''	e''	e''	e''	e''	e''
500000000	1.702	1.5137	1.5605	1.6254	1.4804	1.62	1.2719	1.2918	1.2673	1.2095	1.138	1.2366	1.226	1.0654	0.9062	1.2083	1.1937	1.0132	1.1993	1.0618	1.3635	1.557	1.0898
595000000	1.6457	1.6238	1.4445	1.6255	1.5075	1.5103	1.4024	1.287	1.3913	1.4854	1.1979	1.3392	1.2326	1.0646	1.0998	1.3961	1.1688	1.1474	1.3945	1.3107	1.4185	1.3569	1.0278
690000000	1.5016	1.4628	1.5938	1.4691	1.5304	1.5227	1.3872	1.3922	1.4533	1.5567	1.1921	1.3622	1.1865	1.0845	1.2052	1.4508	1.1489	1.2974	1.2792	1.3792	1.2655	1.6389	1.1136
785000000	1.3803	1.4805	1.3755	1.5434	1.4376	1.4102	1.3932	1.339	1.3344	1.3621	1.2206	1.4125	1.2929	0.9874	1.1111	1.3198	1.2221	1.3239	1.3454	1.3748	1.2773	1.3475	1.0903
880000000	1.304	1.5305	1.302	1.4923	1.2554	1.4782	1.4195	1.1565	1.2926	1.3058	1.132	1.3392	1.1925	0.9641	1.0818	1.4896	1.2887	1.2359	1.309	1.2683	1.0976	1.4082	1.0675
975000000	1.4075	1.3561	1.299	1.2894	1.294	1.3752	1.2729	1.2358	1.1655	1.1655	1.1349	1.2849	1.1039	0.994	1.2098	1.2254	1.2351	1.2287	1.2082	1.2253	1.2116	1.2284	1.0725
1070000000	1.4277	1.3347	1.3181	1.2735	1.3037	1.3413	1.27	1.1987	1.1485	1.1801	1.2283	1.2018	1.1703	1.1619	1.1154	1.1801	1.1567	1.1968	1.2188	1.2719	1.1878	1.1918	1.1128
1165000000	1.3612	1.2981	1.3256	1.3556	1.3238	1.3331	1.2807	1.2684	1.292	1.2114	1.2697	1.2298	1.2514	1.2004	1.1792	1.2418	1.1335	1.2224	1.1789	1.3326	1.2104	1.3072	1.1557
1260000000	1.3261	1.3265	1.2996	1.2798	1.3162	1.4375	1.26	1.2107	1.3036	1.1812	1.2422	1.2933	1.1383	1.1007	1.1663	1.1695	1.149	1.1941	1.2655	1.2664	1.196	1.263	1.1434
1355000000	1.4681	1.4207	1.384	1.3507	1.3496	1.4759	1.2934	1.3176	1.3999	1.2847	1.3273	1.3721	1.2418	1.2375	1.2995	1.35	1.263	1.2557	1.3838	1.4016	1.3283	1.3145	1.2569
1450000000	1.5993	1.5478	1.5384	1.4542	1.5836	1.6143	1.4636	1.4941	1.5849	1.5147	1.5111	1.5518	1.4884	1.4045	1.4394	1.4987	1.4533	1.4345	1.4842	1.58	1.5251	1.5136	1.4573
1545000000	1.51	1.537	1.4561	1.4602	1.462	1.567	1.4493	1.4024	1.4893	1.5208	1.4492	1.4559	1.4038	1.3776	1.4009	1.4463	1.3017	1.3896	1.3811	1.4947	1.4855	1.4662	1.4219
1640000000	1.5613	1.5187	1.4509	1.4871	1.4773	1.5246	1.3945	1.4049	1.4577	1.3815	1.3677	1.4162	1.2751	1.2673	1.3469	1.3436	1.2879	1.3203	1.3632	1.402	1.4366	1.4629	1.3064
1735000000	1.6098	1.5413	1.5256	1.5838	1.5301	1.6761	1.5701	1.4937	1.5858	1.4794	1.5672	1.5637	1.4782	1.3967	1.5443	1.4072	1.4408	1.5294	1.5129	1.4949	1.4781	1.5981	1.431
1830000000	1.5155	1.4805	1.4356	1.4483	1.441	1.5568	1.4323	1.4076	1.4211	1.4348	1.365	1.4337	1.435	1.3455	1.4137	1.3713	1.3218	1.4284	1.4099	1.5583	1.4631	1.4823	1.352
1925000000	1.9255	1.6638	1.6398	1.5987	1.5932	1.6728	1.5829	1.6018	1.5621	1.5659	1.5672	1.565	1.5763	1.528	1.4935	1.5101	1.4323	1.5112	1.3929	1.5786	1.5049	1.6266	1.423
2020000000	1.6194	1.8079	1.7927	1.7854	1.816	1.8032	1.7443	1.7389	1.7782	1.858	1.799	1.8764	1.8385	1.7742	1.8159	1.8497	1.7972	1.8164	1.7848	1.8318	1.7824	1.8307	1.7378
2115000000	1.5642	1.61	1.5669	1.6391	1.5858	1.6554	1.6524	1.6037	1.5552	1.5486	1.5481	1.6684	1.541	1.5337	1.5526	1.5927	1.4937	1.5546	1.5707	1.5728	1.5255	1.6078	1.5165
2210000000	1.7118	1.8278	1.8582	1.8114	1.8027	1.8602	1.8462	1.7873	1.8966	1.8212	1.8796	1.9263	1.7849	1.852	1.8924	1.9224	1.8047	1.86	1.85	1.8892	1.8082	1.8978	1.8521
2305000000	1.6059	1.7828	1.8199	1.7709	1.7531	1.7956	1.7705	1.7516	1.8371	1.8001	1.8516	1.8897	1.8317	1.8478	1.851	1.8854	1.8105	1.8857	1.8843	1.9973	1.9035	1.9759	1.8202
2400000000	1.4283	1.549	1.5806	1.5378	1.5357	1.6061	1.546	1.4837	1.5136	1.5397	1.5711	1.5765	1.5702	1.5052	1.5351	1.5315	1.4884	1.5623	1.5452	1.6579	1.5801	1.5961	1.543
2495000000	1.3201	1.3872	1.4204	1.4496	1.3666	1.4447	1.4033	1.3608	1.4268	1.3528	1.382	1.4223	1.4363	1.3989	1.4309	1.3935	1.3533	1.4386	1.404	1.4196	1.3864	1.4152	1.4359
2590000000	1.3166	1.4007	1.4651	1.4556	1.3918	1.4682	1.457	1.3954	1.4177	1.4039	1.4206	1.4173	1.4139	1.3229	1.441	1.4676	1.3908	1.4736	1.4851	1.4839	1.4304	1.4921	1.4724
2685000000	1.4757	1.5021	1.5145	1.5289	1.4193	1.5216	1.4756	1.4259	1.4669	1.4188	1.4724	1.4927	1.4604	1.4283	1.4511	1.4654	1.4238	1.4624	1.4924	1.523	1.4642	1.558	1.5075
2780000000	1.5772	1.5907	1.5868	1.6138	1.5952	1.6124	1.606	1.5241	1.5269	1.6082	1.6131	1.6452	1.6618	1.5735	1.5992	1.608	1.629	1.5897	1.6324	1.7069	1.6815	1.6432	1.6054
2875000000	1.4297	1.4412	1.4392	1.4269	1.4427	1.464	1.4253	1.3876	1.3755	1.4446	1.4247	1.5012	1.4779	1.3755	1.3689	1.4076	1.4568	1.4775	1.42	1.4655	1.4973	1.4557	1.4053
2970000000	1.4451	1.4728	1.503	1.535	1.4491	1.4904	1.499	1.4646	1.4516	1.4102	1.4578	1.5377	1.4424	1.3784	1.4471	1.4777	1.4804	1.4927	1.4831	1.4736	1.5176	1.5312	1.4405
3065000000	1.6262	1.6178	1.648	1.6175	1.6095	1.6266	1.6344	1.6376	1.5654	1.5467	1.5756	1.6303	1.6098	1.5307	1.6268	1.6149	1.6183	1.5875	1.6544	1.5694	1.6347	1.6364	1.5342
3160000000	1.7436	1.7004	1.6846	1.6767	1.7566	1.7403	1.6934	1.647	1.6767	1.6489	1.668	1.7212	1.6445	1.6213	1.6295	1.7208	1.6475	1.6349	1.6639	1.6525	1.7093	1.7237	1.6467
3255000000	1.9237	1.8825	1.9299	1.8665	1.8887	1.878	1.8786	1.8255	1.8354	1.8783	1.8916	1.9201	1.8864	1.8333	1.8078	1.8682	1.8587	1.8108	1.896	1.8884	1.8871	1.9309	1.843
3350000000	1.8176	1.8018	1.824	1.8036	1.8196	1.8011	1.8012	1.7855	1.777	1.796	1.7831	1.8593	1.8359	1.7888	1.7931	1.8222	1.8281	1.7759	1.8041	1.8384	1.8233	1.8753	1.8248
3445000000	1.8408	1.8746	1.9219	1.8896	1.855	1.8504	1.8882	1.8968	1.8624	1.84	1.9044	1.9027	1.8487	1.8217	1.8457	1.9004	1.8737	1.8042	1.8911	1.8772	1.8996	1.9174	1.8621
3540000000	1.9737	1.9646	2.0132	1.9765	1.9436	1.9171	1.94	1.94	1.978	1.9021	1.9443	1.9611	1.9265	1.8572	1.8807	2.0031	1.9686	1.9416	1.9733	1.9744	1.9954	1.9866	1.9551
3635000000	2.3185	2.1644	2.1505	2.1396	2.1669	2.1299	2.1398	2.1405	2.1535	2.1385	2.1121	2.161	2.1632	2.0195	2.1596	2.108	2.1054	2.1042	2.1518	2.1483	2.1447	2.1309	2.1143
3730000000	2.3382	2.2576	2.2711	2.237	2.2523	2.2124	2.2575	2.2466	2.2267	2.2788	2.2237	2.2923	2.2437	2.1939	2.2473	2.236	2.2323	2.1766	2.2316	2.2651	2.2986	2.2624	2.26
3825000000	2.3378	2.2627	2.2567	2.2915	2.2403	2.2018	2.229	2.2744	2.2283	2.25	2.2249	2.2916	2.264	2.2036	2.2565	2.2506	2.2926	2.2124	2.2672	2.2473	2.2896	2.2813	2.237
3920000000	2.4632	2.4226	2.4391	2.4531	2.4124	2.3996	2.3719	2.4259	2.356	2.4164	2.3591	2.3753	2.3496	2.3525	2.3924	2.3556	2.3789	2.3861	2.3635	2.3511	2.3972	2.399	2.3303
4015000000	2.5566	2.477	2.5085	2.5281	2.455	2.4868	2.4667	2.4784	2.432	2.4575	2.4373	2.4716	2.4574	2.4003	2.4618	2.4652	2.4871	2.4227	2.4396	2.383	2.4964	2.4255	2.3716
4110000000	2.6785	2.6479	2.6432	2.6321	2.6442	2.6304	2.6227	2.6531	2.5955	2.6278	2.6151	2.661	2.6035	2.5257	2.6015	2.6183	2.6612	2.5451	2.5756	2.5693	2.6755	2.5946	2.5093
4205000000	2.6685	2.6679	2.6738	2.6712	2.6504	2.6855	2.6613	2.718	2.6686	2.661	2.6784	2.7256	2.6383	2.6346	2.6822	2.673	2.6398	2.6829	2.6225	2.6674	2.6907	2.6628	2.6026
4300000000	2.7001	2.7288	2.75	2.7497	2.7374	2.7487	2.7815	2.7468	2.7286	2.703	2.7346	2.7376	2.6832	2.6771	2.7399	2.6854	2.7251	2.7074	2.7226	2.6542	2.6649	2.7191	2.6565
4395000000	2.7387	2.8467	2.8527	2.8476	2.7803	2.8582	2.8594	2.8241	2.8318	2.7774	2.8017	2.8101	2.7598	2.7893	2.8069	2.7597	2.8336	2.7993	2.8042	2.7348	2.7634	2.7853	2.7763
4490000000	2.6488	2.8738	2.8363	2.8484	2.8372	2.8184	2.8465	2.8112	2.8162	2.8096	2.8201	2.8367	2.8128	2.7982	2.8543	2.87	2.7905	2.8487	2.877	2.8297	2.8832	2.8636	2.8461
4585000000	2.7041	2.8527	2.8956	2.8631	2.9246	2.8425	2.8746	2.8452	2.8708	2.8685	2.8356	2.8973	2.8455	2.8267	2.9018	2.8578	2.9163	2.9106	2.8927	2.897	2.938	2.9289	2.8789
4680000000	2.6826	2.858	2.9132	2.8999	2.9043	2.8621	2.9084	2.8321	2.8442	2.8416	2.8524	2.9577	2.8758	2.8456	2.871	2.9229	2.8864	2.9206	2.9245	2.958	2.9359	2.9203	2.924
4775000000	2.8092	2.9613	2.9977	3.0064	2.9267	2.9295	2.9636	2.9501	2.9517	2.9404	2.9924	2.9884	2.9283	2.9403	2.9885	2.9546	2.9695	3.0052	3.0408	3.0478	2.9992	2.9933	2.9564
4870000000	2.8296	2.9028	2.9519	2.9517	2.9479	2.9068	2.9849	2.9341	2.9151	2.9082	2.9124	2.9679	2.9292	2.942	2.9541	2.9804	2.988	3.0008	3.0301	3.0367	3.013	3.0701	2.9913
4965000000	2.7571	2.8854	2.8969	2.9275	2.8954	2.8747	2.9434	2.839	2.8723	2.8886	2.9185	2.9258	2.8992	2.9077	2.9526	2.9648	2.9397	2.9662	3.0063	2.9897	3.0103	2.9994	2.9832
5060000000	2.8041	2.8778	2.914	2.9174	2.9188	2.8772	2.8515	2.8586	2.8914	2.9297	2.9144	2.9606	2.9398	2.8912	3.0167	2.9852	3.0064	2.986	3.0017	3.0136	3.0487	3.0209	2.967
5155000000	2.7502	2.8216	2.9311	2.8925	2.8516	2.8352	2.8562	2.8744	2.9137	2.8682	2.9127	2.9435	2.8902	2.8972	2.942	2.9321	2.9269	2.9732	2.987	3.041	3.0246	3.0189	2.9614
5250000000	2.8362	2.9109	2.9583	2.9668	2.8688	2.9128	2.917	2.8925	2.9384	2.9024	2.901	2.9693	2.972	2.9541	2.994	2.9085	2.9629	3.0067	3.0722	3.0602	3.0994	3.0379	2.946
5345000000	2.8946	2.9371	2.9009	2.9268	2.8939	2.9342	2.9551	2.9362	2.9377	2.9099	2.9269	3.0026	2.961	2.9116	2.9893	2.9517	2.9689	3.0009	3.0349	3.0363	3.0433	3.0349	2.9535
5440000000	3.0393	3.0407	3.0003	3.0291	3.0133	3.0079	3.0242	2.9994	3.0166	3.0303	3.0183	3.0138	3.0393	2.9787	2.998	3.0332	3.0259	3.0606	2.9963	3.068	3.1192	3.0878	3.0283
5535000000	3.0285	3.0101	3.0133	2.9904	2.9904	3.007	2.994	2.9821	2.9624	3.0323	3.0227	3.0165	2.9911	2.9991	3.0251	3.0077	2.9504	3.0374	3.0157	3.0227	3.1013	3.0474	2.9865
5630000000	3.1516	3.2177	3.1851	3.1464	3.0953	3.1444	3.189	3.1494	3.1412	3.0956	3.1272	3.2013	3.1504	3.1151	3.1714	3.1773	3.1496	3.1608	3.2007	3.1899	3.2436	3.1986	3.1684
5725000000	3.3236	3.3179	3.3274	3.2647	3.2488	3.2687	3.2948	3.2937	3.2678	3.199	3.3037	3.3541	3.2136	3.2269	3.2754	3.2778	3.2417	3.2046	3.3161	3.3347	3.3018	3.281	3.2411
5820000000	3.4234	3.3516	3.3409	3.3733	3.3358	3.3337	3.3135	3.3602	3.3032	3.3416	3.3594	3.373	3.3528	3.2749	3.3273	3.3095	3.3672	3.3425	3.3609	3.358	3.3486	3.3389	3.3193
5915000000	3.4872	3.4119	3.4079	3.4229	3.3648	3.3346	3.3883	3.3912	3.3617	3.3509	3.3702	3.3713	3.3202	3.2488	3.3253	3.3393	3.365	3.3276	3.3417	3.3418	3.3451	3.3385	3.2212
6010000000	3.5537	3.5026	3.4699	3.4648	3.402	3.4162	3.4016	3.3983	3.4223	3.3777	3.4189	3.3852	3.3074	3.3491	3.3874	3.3916	3.3671	3.3421	3.3117	3.3519	3.3944	3.3638	3.3052
6105000000	3.6533	3.6642	3.5744	3.6536	3.5587	3.6351	3.5575	3.5993	3.5631	3.5589	3.6191	3.5897	3.5202	3.5831	3.5737	3.5326	3.5191	3.5439	3.4928	3.5745	3.5697	3.5115	3.5064
6200000000	3.7429	3.7614	3.8083	3.8193	3.7122	3.7945	3.709	3.787	3.7333	3.7196	3.7767	3.7505	3.7037	3.7133	3.7692	3.7119	3.6903	3.7092	3.6824	3.7171	3.7065	3.7285	3.7084
6295000000	3.8975	3.977	3.9253	3.924	3.9256	3.9177	3.8926	3.951	3.9504	3.8855	3.9092	3.9541	3.9069	3.8805	3.9105	3.9078	3.8826	3.9037	3.8532	3.9604	3.8777	3.9002	3.8781
6390000000	3.8826	3.9034	3.8812	3.9854	3.8596	3.9013	3.8935	3.923	3.9722	3.8627	3.9281	3.9306	3.9009	3.8828	3.8856	3.8712	3.9186	3.9196	3.849	3.9024	3.8863	3.9016	3.8732
6485000000	3.8934	3.8953	3.9302	3.9663	3.9132	3.9446	3.9011	3.9434	3.9428	3.8916	3.9256	3.9272	3.9247	3.8988	3.9215	3.9046	3.8976	3.8716	3.8846	3.8634	3.8996	3.882	3.8718
6580000000	3.9442	4.0057	4.0055	4.0149	3.9723	4.0212	3.9949	4.0011	4.0009	4.0197	4.0077	4.0398	4.0248	4.0137	4.032	4.0068	3.9711	3.9597	3.9998	3.9901	3.9918	3.9717	3.9895
6675000000	3.9383	4.0889	4.0712	4.0856	4.0494	4.0811	4.0955	4.1269	4.1376	4.1202	4.1249	4.1277	4.1292	4.1054	4.1211	4.0823	4.1614	4.0966	4.1419	4.1409	4.1373	4.1579	4.0862
6770000000	4.049	4.2422	4.1779	4.2243	4.2276	4.2088	4.173	4.2547	4.2481	4.2697	4.2319	4.2288	4.2566	4.2831	4.2592	4.2921	4.2912	4.323	4.2804	4.2706	4.3251	4.3189	4.2306
6865000000	4.0772	4.255	4.2857	4.2978	4.1566	4.2352	4.2455	4.3314	4.2929	4.2784	4.2404	4.3262	4.2761	4.3037	4.2787	4.262	4.2716	4.3173	4.3361	4.4286	4.318	4.3992	4.3058
6960000000	4.1791	4.3468	4.3239	4.335	4.2931	4.3722	4.3468	4.3772	4.3719	4.3469	4.314	4.365	4.3943	4.4012	4.3333	4.3493	4.3818	4.4411	4.3877	4.429	4.441	4.4014	4.3393
7055000000	4.2253	4.3421	4.3395	4.4135	4.3379	4.3529	4.3475	4.4457	4.3421	4.3132	4.3267	4.3638	4.3285	4.349	4.4153	4.3443	4.3706	4.3987	4.353	4.4122	4.3684	4.3688	4.3717
7150000000	4.3471	4.3946	4.4802	4.4235	4.4391	4.4144	4.4682	4.4537	4.4861	4.4232	4.4111	4.5119	4.3873	4.4426	4.4182	4.4785	4.4599	4.5023	4.4805	4.4743	4.4874	4.5178	4.464
7245000000	4.4436	4.5733	4.5932	4.5421	4.5389	4.5428	4.595	4.5582	4.6144	4.5547	4.5419	4.6257	4.595	4.581	4.5504	4.6022	4.5848	4.665	4.6728	4.6476	4.6634	4.6953	4.6112
7340000000	4.4576	4.643	4.596	4.6647	4.6328	4.5866	4.6323	4.6309	4.6409	4.6296	4.6699	4.712	4.66	4.7139	4.7027	4.6945	4.6966	4.7288	4.7763	4.7629	4.7475	4.7592	4.7756
7435000000	4.6001	4.7301	4.7131	4.7238	4.7065	4.7068	4.7294	4.793	4.7633	4.7327	4.7841	4.7878	4.8202	4.7466	4.8336	4.8145	4.764	4.8246	4.8712	4.8543	4.8842	4.8724	4.866
7530000000	4.7104	4.764	4.7668	4.7747	4.7292	4.7431	4.7494	4.7602	4.709	4.7776	4.7555	4.8127	4.7794	4.7229	4.7961	4.7719	4.8008	4.7819	4.8258	4.8487	4.8028	4.8438	4.8202
7625000000	4.7834	4.755	4.7546	4.7302	4.7118	4.7456	4.7468	4.7385	4.7776	4.7047	4.7467	4.7409	4.74	4.7372	4.7147	4.7348	4.7692	4.794	4.782	4.7986	4.7812	4.8242	4.7432
7720000000	4.8346	4.8174	4.8246	4.8032	4.7915	4.799	4.8431	4.8316	4.8153	4.837	4.8308	4.8826	4.8009	4.797	4.8295	4.8446	4.7982	4.8495	4.8904	4.8428	4.9054	4.8794	4.8084
7815000000	4.8982	4.9639	4.9619	4.9707	4.9137	4.9429	4.9707	5.0319	4.9516	4.9994	4.9714	5.0295	4.9753	5.007	5.0338	5.0173	4.9855	5.0434	5.0675	5.0168	5.0278	5.0769	5.0654
7910000000	5.0668	5.1161	5.1088	5.0747	5.0684	5.1028	5.0937	5.2014	5.1437	5.1711	5.1419	5.2526	5.182	5.1502	5.2173	5.1602	5.1955	5.2265	5.2135	5.1833	5.2305	5.2369	5.2025
8005000000	5.1897	5.2248	5.2614	5.2375	5.2264	5.2487	5.2203	5.3265	5.2432	5.3029	5.2608	5.3455	5.3276	5.2538	5.3105	5.2728	5.3717	5.2921	5.2921	5.3023	5.3424	5.3349	5.3112
8100000000	5.2835	5.2368	5.224	5.2208	5.2589	5.2333	5.3215	5.2579	5.1839	5.3067	5.1725	5.2985	5.2385	5.2317	5.2946	5.2659	5.2639	5.2474	5.2725	5.26	5.2332	5.3828	5.2011
8195000000	5.2434	5.2055	5.2062	5.2487	5.2331	5.1638	5.2142	5.2628	5.1785	5.1734	5.2016	5.1878	5.17	5.1361	5.1776	5.1553	5.1725	5.2065	5.2442	5.1389	5.2048	5.2246	5.1045
8290000000	5.3637	5.3722	5.3637	5.3379	5.2949	5.3081	5.2556	5.3474	5.355	5.3019	5.3383	5.3499	5.3167	5.2917	5.3248	5.3334	5.3268	5.3437	5.3411	5.3202	5.2976	5.3495	5.3423
8385000000	5.4423	5.5422	5.5411	5.6011	5.5693	5.6025	5.5588	5.6014	5.605	5.6318	5.5892	5.6184	5.6155	5.5597	5.6062	5.5976	5.6523	5.6229	5.6376	5.5665	5.6514	5.6572	5.6576
8480000000	5.4933	5.6375	5.6006	5.6969	5.5832	5.6874	5.6572	5.7695	5.7482	5.7661	5.7365	5.8046	5.767	5.7832	5.87	5.8227	5.8286	5.8129	5.8275	5.7917	5.7377	5.8422	5.7468
8575000000	5.5475	5.732	5.6506	5.7078	5.7002	5.703	5.6502	5.7154	5.7586	5.8149	5.7916	5.7547	5.7937	5.7387	5.8246	5.7869	5.7883	5.7393	5.7649	5.8526	5.8337	5.786	5.7774
8670000000	5.6536	5.6709	5.7185	5.7545	5.6372	5.6701	5.65	5.6924	5.6605	5.6732	5.6863	5.7606	5.6615	5.6519	5.717	5.658	5.676	5.6382	5.6672	5.6847	5.6734	5.6164	5.6565
8765000000	5.7576	5.7307	5.7182	5.7328	5.7074	5.6327	5.6896	5.7019	5.6968	5.6637	5.6813	5.6767	5.6867	5.6436	5.6519	5.6418	5.6778	5.647	5.6151	5.6328	5.6434	5.6507	5.6085
8860000000	5.8539	5.9761	5.9739	5.9541	5.9607	5.9314	5.9428	5.9619	5.9552	5.9767	5.9491	5.9804	5.9778	5.96	5.9817	5.9649	5.9867	5.9808	5.9652	5.9738	5.9619	5.9778	5.9061
8955000000	5.8312	6.0752	6.1125	6.1066	6.0064	6.0963	6.0341	6.2227	6.1927	6.2255	6.1646	6.2991	6.2582	6.2088	6.2447	6.2266	6.2539	6.2298	6.2583	6.2268	6.2472	6.2696	6.2323
9050000000	5.9175	6.3466	6.2591	6.382	6.2787	6.2994	6.2879	6.4269	6.4044	6.4338	6.3756	6.5627	6.5302	6.5366	6.5382	6.5065	6.5657	6.5489	6.491	6.5702	6.5302	6.5092	6.5188
9145000000	6.026	6.2143	6.2912	6.2419	6.1853	6.1989	6.2888	6.3096	6.3111	6.3212	6.4049	6.3831	6.3716	6.3561	6.409	6.386	6.4054	6.3993	6.4179	6.3829	6.4416	6.3742	6.4012
9240000000	6.148	6.2272	6.2296	6.2174	6.2627	6.2108	6.1985	6.167	6.1624	6.2428	6.2218	6.2077	6.1802	6.2384	6.251	6.2266	6.2472	6.2194	6.2211	6.1839	6.2487	6.1884	6.2195
9335000000	6.1686	6.2399	6.2737	6.2176	6.2083	6.1943	6.2376	6.2361	6.1782	6.1843	6.1708	6.255	6.1906	6.2154	6.2505	6.2287	6.2306	6.2293	6.1852	6.2209	6.2395	6.1955	6.1863
9430000000	6.1859	6.4451	6.4159	6.4135	6.3778	6.4322	6.4463	6.5107	6.4518	6.4596	6.4659	6.5362	6.5129	6.4609	6.461	6.5363	6.5841	6.582	6.5808	6.545	6.5499	6.5291	6.5184
9525000000	6.2953	6.7706	6.7967	6.7768	6.7911	6.6661	6.7007	6.8972	6.9927	6.9847	6.9092	7.0704	7.0233	6.9761	7.0302	7.0752	7.109	7.1237	7.1018	7.1128	7.1446	7.2098	7.1206
9620000000	6.3361	6.818	6.7999	6.8185	6.7786	6.8165	6.7557	7.0019	7.1333	7.0447	6.9952	7.1977	7.1874	7.1516	7.2028	7.1886	7.3109	7.2156	7.1985	7.243	7.1971	7.2858	7.2748
9715000000	6.5798	6.7355	6.8226	6.7866	6.7587	6.7704	6.7396	6.9927	6.9318	6.9241	6.8927	6.9673	6.9527	7.0169	6.9736	6.9975	7.1199	7.1202	7.0615	7.0129	7.0168	7.0119	7.0455
9810000000	6.6607	6.6287	6.6641	6.6415	6.5857	6.6362	6.6258	6.5775	6.6142	6.6585	6.6097	6.6602	6.612	6.6078	6.6421	6.7097	6.6751	6.7209	6.624	6.6931	6.661	6.7059	6.6959
9905000000	6.5459	6.5975	6.6428	6.6069	6.6147	6.528	6.6002	6.566	6.6679	6.6582	6.5672	6.5876	6.6059	6.5761	6.6544	6.6216	6.6647	6.6782	6.6093	6.6533	6.6075	6.6124	6.5669
10000000000	6.6067	6.9774	7.011	6.9596	6.9503	6.9678	6.9153	7.0647	7.1407	7.1688	7.1409	7.2349	7.1936	7.2047	7.2424	7.2237	7.2668	7.2694	7.2464	7.2532	7.281	7.2971	7.2768

## Sheet: e''_run3
	time /min →
	before Piv2O added	1min	2min	3min	4min	5min	10min	15min	20min	25min	30min	35min	40min	45min	50min	55min	60min	65min	70min	75min	80min	85min	90min
frequency /Hz	e''	e''	e''	e''	e''	e''	e''	e''	e''	e''	e''	e''	e''	e''	e''	e''	e''	e''	e''	e''	e''	e''	e''
500000000	1.6444	1.8876	1.4635	1.7197	1.505	1.6957	1.2072	1.6552	1.7511	1.3664	1.1392	1.2586	1.2417	1.3526	1.3883	1.4599	1.3189	1.3875	1.1104	1.4864	1.2496	1.4268	1.2017
595000000	1.2978	1.737	1.2794	1.5005	1.183	1.4796	1.2765	1.4448	1.5081	1.3062	1.1763	1.1537	0.9617	1.1949	1.1623	1.2108	1.2879	1.4458	0.9847	1.2414	1.0323	1.1072	1.1487
690000000	1.1112	1.4923	1.0718	1.2662	1.0732	1.3925	0.97	1.2404	1.2461	1.0388	0.8559	1.0711	0.882	0.9748	0.9919	1.1298	1.2078	1.1272	0.9153	1.0812	0.7436	0.9405	0.9997
785000000	1.1371	1.4778	1.1814	1.2278	1.214	1.2645	1.1266	1.2993	1.3828	1.1833	0.9508	1.2577	1.2015	1.0266	1.1437	1.0449	1.1847	1.1318	0.9994	1.2749	0.9759	1.0655	1.1076
880000000	1.1526	1.4089	1.1606	1.1008	1.1891	1.1419	1.0685	1.1676	1.311	1.1521	0.9709	1.2483	1.131	1.0243	1.0439	1.0884	1.1159	1.0834	0.9153	1.1383	0.918	1.0924	1.0162
975000000	1.076	1.2308	0.9835	1.0542	1.0364	1.0722	0.928	1.0744	1.1847	0.9459	0.8046	1.0608	0.8755	0.9402	1.0125	1.0051	0.9695	0.949	0.8535	0.9911	0.8952	0.8609	0.8536
1070000000	1.0257	1.3572	0.9949	1.1085	0.9853	1.179	0.9442	1.1443	1.1429	0.8987	0.8744	1.0248	0.833	1.0708	0.9491	0.9795	1.0095	0.9404	0.8502	0.9926	0.9359	1.0022	0.9378
1165000000	1.0788	1.2675	1.1404	1.1281	1.0657	1.116	0.9595	1.1708	1.1574	0.9763	0.9212	1.0728	0.8389	1.0686	1.0196	1.0126	1.0291	0.9254	0.8793	1.0487	0.9303	0.9671	0.969
1260000000	0.931	1.0625	1.0146	0.9996	0.9773	1.0605	0.8567	1.0337	1.0448	0.9636	0.879	1.0346	0.78	0.8989	0.9406	0.9307	0.8829	0.8299	0.7841	0.9938	0.8863	0.8694	0.9067
1355000000	1.2447	1.2559	1.1846	1.2818	1.246	1.2294	1.0972	1.2262	1.2794	1.1117	1.0196	1.2181	0.9773	1.0966	1.1073	1.1049	1.1364	1.0151	0.9791	1.2297	1.0194	1.0204	1.0922
1450000000	1.1738	1.2467	1.1422	1.2147	1.122	1.15	1.0885	1.1379	1.2135	0.9923	0.8916	1.1604	0.9218	1.0494	1.0225	1.0524	1.1017	0.9403	0.8992	1.0335	0.9563	0.9647	1.0208
1545000000	0.8415	1.0013	0.8226	0.9326	0.8529	0.8465	0.8078	0.8106	0.8672	0.6873	0.6635	0.7908	0.7278	0.8019	0.6876	0.8311	0.828	0.6913	0.6443	0.7209	0.6747	0.6502	0.6531
1640000000	1.0674	1.148	1.0434	1.0561	1.0842	1.0499	0.9691	1.0758	1.117	0.9337	0.8615	0.9907	0.8575	0.9531	0.9142	0.9861	0.9719	0.843	0.8413	0.9442	0.901	0.8531	0.8702
1735000000	1.1431	1.2363	1.084	1.1695	1.2275	1.1154	1.0504	1.1366	1.1623	1.0712	0.8886	1.11	0.9389	1.0349	1.0458	1.0341	1.0541	0.9262	0.8769	1.022	0.9653	0.9369	0.951
1830000000	1.5137	1.5403	1.3626	1.4458	1.4565	1.4354	1.3578	1.3938	1.3883	1.324	1.1306	1.3384	1.191	1.3058	1.2519	1.2322	1.271	1.1308	1.0898	1.2074	1.0842	1.1348	1.1591
1925000000	1.5009	1.6228	1.4004	1.4747	1.4542	1.5029	1.4959	1.4862	1.4283	1.3156	1.2465	1.3828	1.3134	1.3794	1.3151	1.3402	1.4423	1.3008	1.2789	1.4061	1.2725	1.3177	1.2837
2020000000	1.8333	1.9791	1.7148	1.858	1.8906	2.0644	1.6937	1.7098	1.5377	1.466	1.3416	1.5067	1.3903	1.3797	1.4112	1.4224	1.5838	1.2737	1.2523	1.3628	1.2714	1.3207	1.3131
2115000000	1.5858	1.7009	1.6242	1.6902	1.6945	1.5927	1.5618	1.7117	1.7798	1.7211	1.5639	1.8308	1.5887	1.6056	1.6217	1.6813	1.7563	1.4637	1.506	1.5679	1.5392	1.5203	1.5662
2210000000	1.9445	1.9111	1.7202	1.8483	1.8854	1.7496	1.6315	1.7063	1.7391	1.6608	1.5579	1.7995	1.5908	1.732	1.7194	1.7439	1.7185	1.587	1.6394	1.6768	1.6254	1.698	1.5931
2305000000	1.7808	2.0467	2.1242	2.0254	2.0314	2.0055	2.0327	2.1593	2.1664	1.9079	1.8504	1.868	1.7097	1.787	1.8029	1.8512	1.8193	1.6589	1.6455	1.75	1.6928	1.7764	1.6317
2400000000	1.6076	1.7756	1.8056	1.7617	1.6723	1.7089	1.8124	2.0306	1.9655	2.0228	2.0746	2.15	2.068	2.1954	2.1675	2.1416	2.1671	2.0103	1.9663	1.9886	2.0762	2.1727	2.0171
2495000000	1.6072	1.6455	1.6234	1.6597	1.6444	1.6273	1.6011	1.7071	1.6788	1.7986	1.6448	2.0343	1.9814	1.9449	1.984	1.9773	2.0446	2.0027	2.1498	2.0943	1.9227	1.9245	2.0857
2590000000	1.7663	1.7705	1.7287	1.7506	1.8226	1.7826	1.6804	1.7177	1.7329	1.6691	1.5858	1.8189	1.705	1.7248	1.727	1.7692	1.8257	1.8279	1.8086	1.8557	1.7248	1.8412	1.8126
2685000000	1.7821	1.8358	1.8754	1.8327	1.8749	1.8033	1.7824	1.8122	1.8203	1.6602	1.6446	1.7658	1.6952	1.6983	1.6996	1.6866	1.7533	1.7044	1.7154	1.7426	1.6958	1.7044	1.6366
2780000000	1.9248	1.8901	1.889	1.959	1.9244	1.9484	1.8988	2.061	2.0655	1.9094	1.8714	1.9455	1.9395	1.9003	1.9419	1.8758	1.9145	1.8749	1.9187	1.9344	1.8379	1.8526	1.822
2875000000	1.6528	1.6814	1.6876	1.6968	1.7087	1.6976	1.6546	1.8635	2.0684	1.8543	1.8414	2.222	2.0837	1.9916	2.1112	2.1482	2.2252	1.9767	2.0346	2.1197	1.9667	1.9799	2.0266
2970000000	1.6221	1.6516	1.6202	1.6361	1.6806	1.6044	1.5695	1.6687	1.7923	1.6018	1.6714	1.8416	1.7634	1.6767	1.7608	1.7424	1.9326	1.7194	2.0395	1.8187	2.1603	2.1755	2.1613
3065000000	1.6784	1.6381	1.6334	1.6029	1.646	1.6491	1.5771	1.6274	1.6797	1.551	1.6101	1.6833	1.6388	1.618	1.596	1.6148	1.6449	1.5954	1.746	1.5767	1.6979	1.7207	1.7091
3160000000	1.7671	1.7586	1.7577	1.7126	1.7126	1.7398	1.628	1.6624	1.6953	1.5896	1.6294	1.6614	1.6409	1.6431	1.6075	1.6621	1.656	1.6409	1.6614	1.6105	1.6161	1.6332	1.6392
3255000000	1.8497	1.8875	1.8361	1.8602	1.8279	1.853	1.7853	1.8328	1.8454	1.7458	1.774	1.7625	1.7494	1.7615	1.7075	1.783	1.7626	1.7217	1.7325	1.7193	1.7146	1.6931	1.7584
3350000000	1.7974	1.7915	1.7276	1.808	1.7706	1.7427	1.7393	1.7921	1.8435	1.7616	1.7721	1.8143	1.7954	1.8858	1.7742	1.886	1.7886	1.8378	1.8853	1.8093	1.8467	1.8286	1.8345
3445000000	1.8578	1.8212	1.7821	1.8064	1.8521	1.8189	1.8049	1.7812	1.8127	1.7704	1.792	1.8447	1.8033	1.7998	1.8092	1.8157	1.8112	1.9676	1.9556	1.8325	1.8294	1.8551	1.8785
3540000000	1.8891	1.8973	1.8367	1.8551	1.8868	1.8374	1.8209	1.7992	1.8401	1.8093	1.8255	1.8716	1.8211	1.8657	1.8439	1.8541	1.8657	1.9501	1.8664	1.8573	1.8086	1.8353	1.8614
3635000000	2.0107	1.9814	1.935	1.9418	1.8977	1.8724	1.8542	1.8927	1.9476	1.8351	1.8726	1.9183	1.834	1.9419	1.8803	1.9504	1.9073	1.9466	1.9069	1.908	1.8765	1.8603	1.8948
3730000000	2.1498	2.1085	2.0251	2.0611	2.052	2.0245	1.9937	1.9688	2.0206	1.9326	1.9632	1.9774	1.9053	1.9682	1.9418	1.9863	1.9818	1.9895	1.9503	1.9654	1.9321	1.9094	1.9632
3825000000	2.2278	2.2559	2.1279	2.1771	2.2105	2.2178	2.1863	2.081	2.1409	2.0643	2.0672	2.0827	2.0434	2.061	2.0604	2.0874	2.0564	2.1174	2.0404	2.0478	2.0509	2.0855	2.0788
3920000000	2.3138	2.3321	2.1809	2.2456	2.2972	2.2675	2.2203	2.1865	2.2498	2.173	2.2132	2.2517	2.2003	2.1871	2.2264	2.2024	2.1836	2.226	2.1879	2.165	2.1427	2.2069	2.1769
4015000000	2.3821	2.4029	2.3051	2.3405	2.3174	2.3196	2.276	2.2958	2.3542	2.1923	2.2924	2.324	2.2192	2.2493	2.2489	2.2749	2.2496	2.2696	2.2692	2.2593	2.2012	2.1912	2.2343
4110000000	2.504	2.5069	2.4217	2.4364	2.4325	2.4662	2.4147	2.4057	2.4053	2.2441	2.3686	2.3927	2.312	2.3195	2.3034	2.317	2.299	2.3292	2.3338	2.3313	2.2745	2.2603	2.3084
4205000000	2.6255	2.598	2.5404	2.5307	2.5201	2.5171	2.545	2.4909	2.4597	2.3218	2.4061	2.4079	2.3959	2.3257	2.3489	2.333	2.3317	2.3579	2.3367	2.3235	2.2838	2.2888	2.3272
4300000000	2.8154	2.7114	2.6842	2.7337	2.6852	2.6321	2.7006	2.6625	2.6017	2.4932	2.4977	2.5379	2.4967	2.4912	2.5055	2.4542	2.4621	2.5017	2.4239	2.4111	2.3529	2.3903	2.4687
4395000000	2.8797	2.8469	2.7758	2.8637	2.7677	2.7596	2.7678	2.7862	2.7335	2.6776	2.6026	2.6196	2.5483	2.657	2.6503	2.5998	2.6456	2.6394	2.5188	2.5233	2.4247	2.4563	2.5661
4490000000	2.8549	2.9669	2.9025	2.9275	2.7903	2.901	2.8262	2.8657	2.853	2.7608	2.7097	2.7074	2.6276	2.8032	2.7846	2.7418	2.7829	2.7315	2.6237	2.6276	2.5731	2.543	2.6634
4585000000	2.8437	2.9014	2.8799	2.9379	2.8362	2.9593	2.825	2.8577	2.883	2.7414	2.7031	2.7621	2.6371	2.8231	2.7728	2.7928	2.8256	2.7372	2.6189	2.6476	2.6114	2.5743	2.6735
4680000000	2.8906	2.9343	2.9196	2.9972	3.0159	2.9293	2.9124	2.9246	2.9278	2.865	2.7245	2.8227	2.7331	2.8366	2.8526	2.8229	2.8818	2.7456	2.6516	2.693	2.7601	2.7363	2.7209
4775000000	3.0039	3.0611	3.0126	3.0351	3.1619	3.0235	3.0329	3.0322	3.0772	3.0058	2.903	3.0343	2.8688	2.9757	3.0353	2.9703	2.9284	2.8505	2.8414	2.8164	2.9536	2.9802	2.9059
4870000000	2.9787	3.1274	3.102	3.1185	3.1418	3.102	3.1345	3.1488	3.1405	3.0318	3.0656	3.148	3.0229	3.1209	3.1422	3.0486	2.9875	2.9717	2.9454	2.8962	3.0909	3.0991	2.9819
4965000000	2.9297	3.0919	3.1158	3.1767	3.0337	3.0694	3.267	3.2997	3.2173	3.0997	3.2137	3.2882	3.1727	3.1806	3.1813	3.1392	3.1332	3.142	3.0739	3.0572	3.1683	3.2374	3.0586
5060000000	2.937	3.0046	2.9852	3.1525	2.9807	2.958	3.1464	3.2917	3.2252	3.1467	3.1426	3.305	3.2464	3.1339	3.1527	3.1712	3.1774	3.1825	3.1789	3.1174	3.2228	3.22	3.0733
5155000000	3.068	3.068	3.0173	3.2413	3.0876	3.0259	3.1622	3.2986	3.2574	3.2336	3.1819	3.3365	3.243	3.1838	3.2252	3.2391	3.1965	3.2494	3.3039	3.2649	3.2945	3.2689	3.1314
5250000000	3.1229	3.1391	3.0973	3.2995	3.0926	3.0888	3.1704	3.3457	3.3579	3.3203	3.2131	3.4062	3.314	3.3129	3.2915	3.3421	3.263	3.3556	3.3544	3.4106	3.2823	3.3079	3.2154
5345000000	3.1917	3.2868	3.26	3.3644	3.1693	3.2315	3.2347	3.3866	3.455	3.4826	3.3278	3.4919	3.4453	3.4972	3.4757	3.5145	3.5392	3.4994	3.4777	3.5449	3.4273	3.4698	3.4625
5440000000	3.2284	3.3522	3.3098	3.391	3.2429	3.284	3.2491	3.3039	3.3956	3.5684	3.3392	3.5047	3.4663	3.5206	3.5816	3.5915	3.5885	3.5645	3.4583	3.5333	3.5909	3.5773	3.6438
5535000000	3.2543	3.2962	3.2476	3.345	3.3171	3.2691	3.2471	3.253	3.3087	3.4546	3.2939	3.4716	3.4719	3.4178	3.5397	3.5334	3.3934	3.4667	3.476	3.4586	3.5384	3.5764	3.569
5630000000	3.4062	3.3659	3.3444	3.3786	3.4175	3.3499	3.3628	3.3359	3.4062	3.4741	3.4051	3.5227	3.5803	3.4641	3.5361	3.5595	3.3919	3.5046	3.5975	3.5563	3.5992	3.6378	3.4847
5725000000	3.4651	3.5141	3.4622	3.3769	3.4532	3.4768	3.4509	3.4925	3.4832	3.4659	3.5176	3.6196	3.6684	3.558	3.5657	3.6326	3.4559	3.6426	3.6852	3.6791	3.6546	3.6965	3.5044
5820000000	3.5461	3.6396	3.6234	3.4886	3.5569	3.6272	3.5668	3.639	3.6343	3.5672	3.6247	3.7527	3.7574	3.6497	3.6069	3.6958	3.6043	3.8022	3.8208	3.8395	3.7777	3.7981	3.6128
5915000000	3.6303	3.6386	3.6154	3.6253	3.616	3.6314	3.594	3.6368	3.6433	3.6062	3.6071	3.7575	3.7843	3.6275	3.5834	3.6495	3.6281	3.8152	3.8467	3.849	3.7295	3.7712	3.6094
6010000000	3.8588	3.7022	3.7026	3.7927	3.811	3.7133	3.7332	3.7461	3.7001	3.7286	3.711	3.8707	3.8671	3.7095	3.7128	3.7317	3.7418	3.8854	3.9165	3.9249	3.7621	3.8366	3.7459
6105000000	3.986	3.858	3.8428	3.8871	3.9109	3.8324	3.8141	3.8128	3.8209	3.8487	3.8215	3.9885	3.992	3.8163	3.8316	3.8402	3.823	3.9559	3.9643	4.0319	3.8254	3.8926	3.8676
6200000000	4.0639	4.0106	3.9879	3.9752	3.9573	3.9819	3.8902	3.935	3.9779	3.9282	3.8878	4.012	4.0742	3.9461	3.9553	3.9473	3.9763	4.0044	4.0424	4.1542	3.9417	3.9309	4.0346
6295000000	4.0983	4.142	4.0668	4.0149	4.0553	4.0948	3.9692	4.0101	4.0324	4.0148	3.9502	4.0492	4.0576	3.9914	4.0202	4.023	4.0355	4.0427	4.0308	4.1647	4.0206	3.9459	4.1359
6390000000	4.1627	4.1704	4.0901	4.1127	4.1423	4.1532	4.0578	4.0247	4.0307	4.0413	4.0159	4.0632	4.0488	4.0265	4.0341	4.0488	4.0211	4.0262	4.0069	4.0901	4.0813	3.9791	4.1658
6485000000	4.3748	4.3231	4.2312	4.296	4.3345	4.3487	4.2813	4.1837	4.1532	4.2007	4.1936	4.2487	4.1931	4.1782	4.1626	4.1772	4.1081	4.1794	4.141	4.1833	4.1782	4.1846	4.2996
6580000000	4.4397	4.4331	4.3048	4.4011	4.3987	4.4295	4.3951	4.2713	4.2695	4.2513	4.243	4.3432	4.2993	4.2248	4.2362	4.272	4.1947	4.2634	4.2277	4.265	4.2429	4.2658	4.2999
6675000000	4.4892	4.5311	4.4018	4.4839	4.423	4.5208	4.4429	4.402	4.3567	4.2798	4.31	4.4523	4.404	4.328	4.2898	4.3593	4.3387	4.3542	4.3265	4.3523	4.3317	4.3134	4.3129
6770000000	4.5789	4.5776	4.4664	4.5498	4.5398	4.5872	4.5625	4.456	4.4165	4.386	4.4054	4.507	4.4646	4.3953	4.3553	4.3863	4.4337	4.4228	4.3739	4.4136	4.4012	4.3581	4.3555
6865000000	4.7556	4.6583	4.5726	4.6999	4.7485	4.6905	4.7397	4.6114	4.5433	4.5651	4.5713	4.5934	4.5575	4.4857	4.4654	4.4839	4.5768	4.5261	4.4647	4.5101	4.4537	4.5	4.5349
6960000000	4.8023	4.7156	4.6372	4.8097	4.8076	4.7863	4.7744	4.7305	4.6795	4.666	4.6977	4.6609	4.6353	4.5496	4.5682	4.5763	4.6309	4.5823	4.5467	4.5943	4.5325	4.5255	4.6425
7055000000	4.8245	4.8953	4.8023	4.9285	4.8942	4.911	4.8082	4.8981	4.8351	4.769	4.8088	4.7661	4.7746	4.6963	4.7531	4.7412	4.7282	4.6605	4.643	4.6963	4.718	4.5985	4.7196
7150000000	4.8546	4.9843	4.9195	4.9759	4.915	4.9832	4.8505	4.9417	4.9305	4.8354	4.8937	4.8579	4.83	4.8	4.8464	4.8106	4.7891	4.6942	4.6881	4.7677	4.8279	4.6888	4.8031
7245000000	4.9639	5.0404	5.0039	5.0282	5.0175	5.023	4.9748	4.9966	5.0022	4.9361	4.9623	4.9116	4.8715	4.9025	4.9522	4.8657	4.8415	4.7919	4.8163	4.797	4.9014	4.8161	4.9317
7340000000	5.0344	5.0719	5.0762	5.1251	5.1442	5.0799	5.1287	5.069	5.0842	5.0781	5.0913	5.0067	4.9653	5.0704	5.0719	4.9466	4.9419	4.9225	4.9722	4.8878	4.9831	4.9633	5.0007
7435000000	5.0813	5.1624	5.1645	5.2186	5.1982	5.1991	5.2123	5.1769	5.207	5.1805	5.1842	5.1301	5.1138	5.2182	5.194	5.0666	5.0796	5.0593	5.1029	5.0275	5.0825	5.0961	5.0781
7530000000	5.1751	5.2786	5.2588	5.3284	5.2627	5.335	5.2963	5.3255	5.3659	5.2942	5.2809	5.2982	5.3073	5.3307	5.3221	5.2123	5.2438	5.271	5.2697	5.192	5.223	5.2335	5.2148
7625000000	5.2678	5.2869	5.2663	5.3565	5.3286	5.3391	5.3472	5.3465	5.399	5.3473	5.3382	5.3776	5.3709	5.382	5.3521	5.3301	5.3341	5.4086	5.3408	5.2641	5.2836	5.2812	5.263
7720000000	5.3952	5.3481	5.3244	5.3907	5.4406	5.4261	5.4698	5.4182	5.5084	5.4725	5.4686	5.5023	5.5064	5.5034	5.4435	5.4823	5.47	5.4997	5.4393	5.4161	5.3879	5.3867	5.4017
7815000000	5.4351	5.3989	5.4136	5.4317	5.4627	5.4436	5.4734	5.5099	5.5564	5.545	5.5285	5.6067	5.608	5.5537	5.5491	5.5783	5.5748	5.5413	5.5244	5.576	5.438	5.5121	5.5157
7910000000	5.5163	5.5491	5.5491	5.5392	5.5237	5.4941	5.5036	5.627	5.6495	5.6437	5.5997	5.7029	5.7524	5.6769	5.7019	5.6705	5.6503	5.6499	5.6199	5.7413	5.5962	5.6186	5.6949
8005000000	5.6166	5.668	5.6519	5.6485	5.5532	5.4873	5.5441	5.6775	5.7293	5.6895	5.6838	5.7564	5.796	5.8081	5.7553	5.71	5.6694	5.7282	5.7187	5.7996	5.7482	5.7125	5.8152
8100000000	5.7568	5.7416	5.7454	5.7434	5.6742	5.7124	5.6745	5.6903	5.813	5.754	5.7831	5.8282	5.8465	5.8118	5.783	5.7502	5.7042	5.793	5.8266	5.804	5.8302	5.819	5.8382
8195000000	5.9489	5.8587	5.8589	5.86	5.8228	5.8723	5.896	5.794	5.9751	5.9101	5.9028	5.9177	5.9564	5.9153	5.898	5.9038	5.843	5.9393	5.9886	5.9221	5.9504	5.9611	5.9145
8290000000	5.9597	5.9485	5.906	5.9438	5.931	5.922	5.9073	5.9043	5.9798	5.9399	5.925	5.9415	6.0222	5.9962	5.98	5.9689	5.9419	5.9719	6.031	6.0052	5.9779	6.0112	5.9858
8385000000	5.9407	6.0126	5.9819	6.012	5.9238	5.9731	5.8883	6.0192	6.0237	6.008	5.9937	6.0128	6.0654	6.0907	6.0291	6.048	6.0457	6.0703	6.0957	6.1121	6.052	6.0438	6.085
8480000000	6.0905	6.1084	6.1011	6.1186	6.0686	6.0586	5.9993	6.1085	6.1067	6.1259	6.0991	6.1329	6.1645	6.1746	6.1378	6.1667	6.1409	6.2168	6.1499	6.1999	6.2001	6.1001	6.2068
8575000000	6.342	6.2672	6.2199	6.2427	6.3191	6.2389	6.2824	6.189	6.2561	6.256	6.2615	6.3313	6.3544	6.3062	6.2726	6.3402	6.2802	6.3507	6.2483	6.3369	6.3398	6.2891	6.3691
8670000000	6.4166	6.3405	6.2999	6.3144	6.3911	6.3855	6.3678	6.2875	6.3102	6.3246	6.3087	6.4113	6.3942	6.3496	6.3499	6.414	6.3748	6.4209	6.3283	6.4301	6.3788	6.3411	6.4297
8765000000	6.4548	6.493	6.4317	6.4399	6.4564	6.4725	6.3926	6.4243	6.4033	6.3995	6.388	6.4803	6.4872	6.4224	6.4134	6.492	6.4188	6.4783	6.4053	6.5189	6.4816	6.4555	6.5031
8860000000	6.5389	6.5805	6.5478	6.5642	6.5354	6.5605	6.4834	6.5324	6.527	6.4769	6.4799	6.5655	6.5738	6.5037	6.5118	6.5878	6.5073	6.5442	6.507	6.5668	6.6393	6.5412	6.6507
8955000000	6.6661	6.6462	6.6027	6.6411	6.675	6.6823	6.6432	6.5762	6.6055	6.5481	6.5872	6.6529	6.6659	6.5679	6.6157	6.6623	6.5776	6.5774	6.6664	6.6277	6.7237	6.647	6.7183
9050000000	6.7809	6.7602	6.7353	6.7629	6.7806	6.7722	6.7884	6.6949	6.7524	6.6773	6.6977	6.7414	6.7199	6.641	6.7114	6.7096	6.6703	6.6515	6.76	6.7316	6.7972	6.7905	6.7453
9145000000	6.8678	6.8784	6.8579	6.8969	6.8404	6.8492	6.8534	6.8256	6.846	6.8021	6.8054	6.7963	6.7997	6.755	6.7722	6.7914	6.7568	6.7866	6.8496	6.8302	6.8763	6.8625	6.7878
9240000000	6.9472	6.9766	6.9696	7.0053	6.9324	6.9623	6.9221	6.9472	6.9022	6.9452	6.8962	6.8835	6.8817	6.8974	6.8663	6.9323	6.898	6.8727	6.9165	6.8947	6.9913	6.9599	6.8524
9335000000	7.1049	7.1088	7.0919	7.1303	7.0734	7.0795	7.0644	7.0654	7.0494	7.0442	7.0142	7.0406	7.0362	6.994	7.0123	7.0358	6.9805	7.0145	7.0484	7.004	7.0846	7.0574	7.0259
9430000000	7.166	7.1822	7.1701	7.2288	7.2019	7.1953	7.206	7.1434	7.1547	7.1615	7.1613	7.1551	7.1755	7.0815	7.1608	7.1584	7.1063	7.1123	7.164	7.1466	7.1266	7.1465	7.1113
9525000000	7.2476	7.2589	7.2816	7.2976	7.3235	7.2984	7.3027	7.2298	7.2416	7.2901	7.2333	7.2444	7.2574	7.18	7.2456	7.2388	7.2267	7.2349	7.2005	7.2553	7.1787	7.1917	7.2412
9620000000	7.3307	7.3886	7.3692	7.3604	7.3721	7.3859	7.3529	7.3378	7.3134	7.3362	7.2976	7.3416	7.2881	7.2845	7.3067	7.3224	7.2945	7.3257	7.2666	7.3419	7.2861	7.3042	7.3101
9715000000	7.39	7.5021	7.455	7.4313	7.4024	7.4619	7.3913	7.4434	7.3724	7.3381	7.3559	7.387	7.3687	7.383	7.3561	7.3541	7.308	7.3822	7.2925	7.4337	7.3608	7.4394	7.3766
9810000000	7.5019	7.5302	7.5181	7.5538	7.5408	7.5578	7.5095	7.5042	7.4819	7.4465	7.4955	7.5017	7.4825	7.484	7.4628	7.4565	7.4447	7.4687	7.4171	7.492	7.5112	7.4854	7.4668
9905000000	7.6724	7.6384	7.6532	7.7217	7.7215	7.6866	7.7078	7.6364	7.6432	7.6325	7.6755	7.6824	7.6319	7.6075	7.6233	7.6018	7.6322	7.5689	7.6046	7.6152	7.6367	7.5781	7.6217
10000000000	7.7216	7.7614	7.7504	7.7798	7.7432	7.7464	7.7815	7.7301	7.7507	7.7345	7.8092	7.77	7.7286	7.7064	7.7066	7.7016	7.7268	7.6975	7.7029	7.7148	7.6911	7.6884	7.6963

## Sheet: NMR models
Run 1										Run 2										Run 2															Run 3
experimental (NMR)		predicted (PLS)			PLS model summary statistics					experimental (NMR)		predicted (PLS)			PLS model summary statistics					experimental (NMR)		predicted (PLS)			PLS model summary statistics
t /min	[umbelliferone] /M	t /min	[umbelliferone] /M		General model Exp2:					t /min	[umbelliferone] /M	t /min	[umbelliferone] /M		General model Exp2:					t /min	[umbelliferone] /M	t /min	[umbelliferone] /M		General model Exp2:										t/min	bncl	time/ min	fitted conc/ M		General model Exp2:
0	0.02	0	0.019994		f(x) = a*exp(b*x) + c*exp(d*x)					0	0.02	0	0.020016		f(x) = a*exp(b*x) + c*exp(d*x)					0	0.02	0	0.020013		f(x) = a*exp(b*x) + c*exp(d*x)										0	0.5	0	0.5		f(x) = a*exp(b*x) + c*exp(d*x)
5	0.0076	1	0.0199089		Coefficients (with 95% confidence bounds):					5	0.0102913	1	0.016947		Coefficients (with 95% confidence bounds):					5	0.00734177	1	0.014914		Coefficients (with 95% confidence bounds):										15.5	0.2	1	0.463271		Coefficients (with 95% confidence bounds):
10	0.0054	2	0.0198244		a = 0.0131 (0.01113, 0.01506)					10	0.00630137	2	0.0145705		a = 0.01146 (0.004965, 0.01795)					10	0.00360656	2	0.0116152		a = 0.006663 (-0.001811, 0.01514)										30.5	0.125	2	0.430312		a = 0.2847 (0.2373, 0.3321)
15	0.0048	3	0.0197404		b = -0.006294 (-0.009098, -0.003491)					15	0.00591549	3	0.012719		b = -0.2801 (-0.5668, 0.006572)					15	0.00507463	3	0.00945883		b = -0.0313 (-0.09166, 0.02906)										45.5	0.085	3	0.4007		b = -0.1207 (-0.1524, -0.08888)
30	0.0034	4	0.0196569		c = 0.006894 (0.005139, 0.008648)					30	0.00360656	4	0.011266		c = 0.008556 (0.002291, 0.01482)					30	0.00360656	4	0.00802815		c = 0.01335 (0.004017, 0.02269)										60.5	0.06	4	0.374065		c = 0.2153 (0.1684, 0.2621)
60	0.0018	5	0.0195739		d = -0.0004147 (-0.0005789, -0.0002506)					60	0.000769231	5	0.0101159		d = -0.03199 (-0.06059, -0.003398)					60	0.00019802	5	0.00705915		d = -0.4566 (-1.46, 0.5468)										90.5	0.035	5	0.350074		d = -0.02045 (-0.02427, -0.01662)
90	0.0004	10	0.0191664							90	0	10	0.00690974							90	0	10	0.00501115												120.5	0.02	10	0.260633
		15	0.0187711		Goodness of fit:							15	0.0054667		Goodness of fit:							15	0.00418063		Goodness of fit:												15	0.204994		Goodness of fit:
		20	0.0183876		SSE: 2.416e-07							20	0.00455471		SSE: 1.176e-06							20	0.00356433		SSE: 4.687e-06												20	0.168495		SSE: 1.887e-05
		25	0.0180156		R-square: 0.9991							25	0.00385584		R-square: 0.9958							25	0.00304688		R-square: 0.9832												25	0.143054		R-square: 0.9999
		30	0.0176547		Adjusted R-square: 0.9981							30	0.00327958		Adjusted R-square: 0.9916							30	0.00260537		Adjusted R-square: 0.9664												30	0.124192		Adjusted R-square: 0.9998
		35	0.0173046		RMSE: 0.0002838							35	0.00279326		RMSE: 0.0006262							35	0.00222792		RMSE: 0.00125												35	0.10941		RMSE: 0.002508
		40	0.0169649									40	0.00238									40	0.00190517														40	0.0972931
		45	0.0166354									45	0.00202811									45	0.00162917														45	0.0870257
		50	0.0163156									50	0.0017283									50	0.00139315														50	0.0781237
		55	0.0160054									55	0.00147283									55	0.00119133														55	0.0702878
		60	0.0157043									60	0.00125512									60	0.00101874														60	0.0633235
		65	0.0154122									65	0.0010696									65	0.00087116														65	0.0570961
		70	0.0151287									70	0.000911497									70	0.000744956														70	0.0515069
		75	0.0148536									75	0.000776765									75	0.000637035														75	0.046479
		80	0.0145867									80	0.000661949									80	0.000544749														80	0.0419495
		85	0.0143276									85	0.000564104									85	0.000465832														85	0.0378657
		90	0.0140761									90	0.000480721									90	0.000398348														90	0.0341818
																																					95	0.0308575
																																					100	0.0278572
																																					105	0.025149
																																					110	0.0227043
																																					115	0.0204973
																																					120	0.018505

## Sheet: e'_PLS-models
	run 1		run 2		run 3			PLS model
t /min	Y Measured 1	Y Predicted 1	Y Measured 1	Y Predicted 1	Y Measured 1	Y Predicted 1		exp	no. of latent variables	RMSEC	RMSECV	R^2 cal	R^2 CV
1	0.0199089	0.0194713	0.016947	0.0206045	0.014914	0.0200947		DS5 model	3	0.00028491	0.00036671	0.979	0.966
2	0.0198244	0.0195587	0.0145705	0.0209811	0.0116152	0.0201925
3	0.0197404	0.0198182	0.012719	0.02093	0.00945883	0.0202252		exp	RMSEP	R^2 pred
4	0.0196569	0.0196272	0.011266	0.0208065	0.00802815	0.0200584		DS6	0.016476	0.19
5	0.0195739	0.0196068	0.0101159	0.020901	0.00705915	0.0199555		DS7	0.016694	0.693
10	0.0191664	0.0195521	0.00690974	0.020413	0.00501115	0.0201622		Average RMSEP	0.016585
15	0.0187711	0.0191452	0.0054667	0.0200764	0.00418063	0.0201794		stdv RMSEP	0.000154149
20	0.0183876	0.0183782	0.00455471	0.0207873	0.00356433	0.0204009
25	0.0180156	0.0178258	0.00385584	0.0209445	0.00304688	0.020419
30	0.0176547	0.0180243	0.00327958	0.0209468	0.00260537	0.0202399
35	0.0173046	0.0167698	0.00279326	0.0208697	0.00222792	0.0203467
40	0.0169649	0.0167559	0.00238	0.0207712	0.00190517	0.020219
45	0.0166354	0.0166691	0.00202811	0.0210508	0.00162917	0.0205054
50	0.0163156	0.0165773	0.0017283	0.0211797	0.00139315	0.0206755
55	0.0160054	0.0159518	0.00147283	0.0208748	0.00119133	0.0204044
60	0.0157043	0.0156854	0.00125512	0.0209665	0.00101874	0.0202827
65	0.0154122	0.0152624	0.0010696	0.0209855	0.00087116	0.0203063
70	0.0151287	0.0147179	0.000911497	0.0212422	0.000744956	0.0205104
75	0.0148536	0.0145812	0.000776765	0.0210234	0.000637035	0.0206148
80	0.0145867	0.0148163	0.000661949	0.0208754	0.000544749	0.0204202
85	0.0143276	0.0147416	0.000564104	0.0210223	0.000465832	0.0204864
90	0.0140761	0.0144788	0.000480721	0.0212947	0.000398348	0.0205103

## Sheet: e''_PLS-models
	run 1		run 2		run 3			PLS model
t /min	Y Measured 1	Y Predicted 1	Y Measured 1	Y Predicted 1	Y Measured 1	Y Predicted 1		exp	no. of latent variables	RMSEC	RMSECV	R^2 cal	R^2 CV
1	0.0199089	0.0195839	0.016947	0.0201924	0.014914	0.0203741		DS5 model	3	0.00042936	0.00057344	0.952	0.914
2	0.0198244	0.0194554	0.0145705	0.0204702	0.0116152	0.0202724
3	0.0197404	0.0196473	0.012719	0.020512	0.00945883	0.0202337		exp	RMSEP	R^2 pred
4	0.0196569	0.0198903	0.011266	0.0203489	0.00802815	0.0204416		DS6	0.016433	0.532
5	0.0195739	0.0198356	0.0101159	0.0204004	0.00705915	0.0203128		DS7	0.016889	0.736
10	0.0191664	0.0199489	0.00690974	0.0204919	0.00501115	0.0204806		Average RMSEP	0.016661
15	0.0187711	0.0189302	0.0054667	0.0198932	0.00418063	0.0204602		stdv RMSEP	0.016661
20	0.0183876	0.0181703	0.00455471	0.020794	0.00356433	0.0206259
25	0.0180156	0.0175296	0.00385584	0.0212299	0.00304688	0.0205425
30	0.0176547	0.0178567	0.00327958	0.0211188	0.00260537	0.0204985
35	0.0173046	0.0164532	0.00279326	0.0209876	0.00222792	0.0205369
40	0.0169649	0.0160527	0.00238	0.0207369	0.00190517	0.0204218
45	0.0166354	0.0165961	0.00202811	0.0208797	0.00162917	0.0208329
50	0.0163156	0.0163943	0.0017283	0.0210252	0.00139315	0.0206852
55	0.0160054	0.0159213	0.00147283	0.0208817	0.00119133	0.0206362
60	0.0157043	0.01607	0.00125512	0.0207121	0.00101874	0.0206074
65	0.0154122	0.0154794	0.0010696	0.0209338	0.00087116	0.020696
70	0.0151287	0.0147544	0.000911497	0.0212792	0.000744956	0.0206977
75	0.0148536	0.0149714	0.000776765	0.0209177	0.000637035	0.0207558
80	0.0145867	0.0149224	0.000661949	0.0212476	0.000544749	0.0204575
85	0.0143276	0.014719	0.000564104	0.0212454	0.000465832	0.0205962
90	0.0140761	0.0148444	0.000480721	0.0210312	0.000398348	0.0206369
