# Supplementary material for: Coaxial Dielectric Spectroscopy as an In-Line Process Analytical Technique for Reaction Monitoring
Source: Org Process Res Dev. 2023 May 30;27(6):1094–103. doi: 10.1021/acs.oprd.3c00081 (PMC10278184; doi:10.1021/acs.oprd.3c00081)
Supplement: Supplementary file 5 — op3c00081_si_005.xlsx [file op3c00081_si_005.xlsx]

## Sheet: Summary
	Summary of Workbook Contents and Additional Data Processing Details
	Tabs e'_run1 to e'_run3 contain raw dielectric constant vs frequency data for 3 independent reactions. In each case, column B is a spectrum of the mixture prior to addition of the initiating reagent (benzyl chloride), and columns C onwards contain data pertaining to the chemical reaction.
	Tabs e''_run1 to e''_run3 contain raw dielectric loss vs frequency data for 3 independent reactions. In each case, column B is a spectrum of the mixture prior to addition of the initiating reagent (benzyl chloride), and columns C onwards contain data pertaining to the chemical reaction.
	The NMR models tab contains the concentration-time data measured by NMR spectroscopy for each reaction, as well as the concentration-time data predicted using a mathematical fit to the experimental data. The model used to fit each experimental data set was produced in MATLAB, and is provided.
	The e'_PLS-models tab contains the experimentally-observed ("Y measured") concentration-time data, and the concentration-time data ("Y predicted") calculated by applying a PLS model to the raw dielectric constant data from each run. The summary statistics for the PLS model, which was created using Eigenvectors 'PLS_toolbox' plug-in for MATLAB, is provided. Please note that translation of the pred…
	The e''_PLS-models tab contains the experimentally-observed ("Y measured") concentration-time data, and the concentration-time data ("Y predicted") calculated by applying a PLS model to the raw dielectric loss data from each run. The summary statistics for the PLS model, which was created using Eigenvectors 'PLS_toolbox' plug-in for MATLAB, is provided. Please note that translation of the predict…

## Sheet: e'_run1
	time /min →
	Before BnCl added	1min	2min	3min	4min	5min	10min	15min	20min	25min	30min	35min	40min	45min	50min	55min	60min	65min	70min	75min	80min	85min	90min	95min	100min	105min	110min	115min	120min
frequency /Hz	e'	e'	e'	e'	e'	e'	e'	e'	e'	e'	e'	e'	e'	e'	e'	e'	e'	e'	e'	e'	e'	e'	e'	e'	e'	e'	e'	e'	e'
500000000	22.0155	20.3069	20.0181	19.8103	19.5701	19.4111	18.7969	18.7301	18.4082	18.1717	18.1393	18.0887	17.954	17.7451	17.9623	17.8596	17.684	17.7066	17.6788	17.7891	17.5838	17.5577	17.3193	17.5297	17.5284	17.5993	17.4404	17.3111	17.4254
595000000	21.7492	20.1525	19.8098	19.6146	19.4032	19.1166	18.5945	18.2849	18.1408	17.8856	17.825	17.7863	17.5356	17.53	17.5788	17.4825	17.3894	17.3571	17.3651	17.4293	17.3351	17.2413	17.154	17.1541	17.2096	17.277	17.1384	17.161	17.0862
690000000	21.5011	20.1606	19.7663	19.4934	19.4018	19.2105	18.3367	18.0489	17.86	17.6982	17.582	17.4045	17.4083	17.2909	17.0893	17.1212	17.1405	17.016	17.0276	16.9646	16.8962	17.0175	16.8197	16.9556	16.9295	16.842	16.9316	16.8985	16.7219
785000000	21.2455	19.8922	19.5143	19.264	19.1032	19.005	18.0158	17.6989	17.5765	17.3524	17.3043	17.1069	17.2062	16.9786	16.8935	16.7302	16.7996	16.6202	16.7813	16.6456	16.5825	16.6732	16.4671	16.6622	16.5916	16.5744	16.6491	16.6397	16.4676
880000000	21.0138	19.4509	19.1598	18.8705	18.7135	18.4363	17.7866	17.4239	17.1335	16.9845	16.8376	16.6694	16.6301	16.5675	16.4903	16.4895	16.4381	16.4102	16.3295	16.2963	16.2701	16.2111	16.1286	16.1997	16.1336	16.2247	16.1458	16.187	16.0992
975000000	20.8212	19.2793	18.9134	18.7397	18.5174	18.2383	17.657	17.256	16.8809	16.8194	16.6121	16.435	16.324	16.4202	16.3547	16.2705	16.2849	16.3368	16.0952	16.1451	16.1577	15.9791	15.9419	15.9446	15.9295	16.0156	16.0168	15.9127	15.9358
1070000000	20.4873	19.0243	18.667	18.382	18.1764	17.9543	17.2069	16.8107	16.5073	16.3617	16.1989	16.0281	16.0014	15.9503	15.8239	15.799	15.7915	15.7433	15.6823	15.7025	15.6357	15.5913	15.4854	15.5785	15.5018	15.5755	15.5314	15.5423	15.4445
1165000000	20.0005	18.5874	18.2555	17.964	17.8092	17.5806	16.7417	16.3919	16.0615	15.9821	15.7617	15.5836	15.5479	15.4547	15.3286	15.3451	15.3671	15.1314	15.3019	15.3075	15.1682	15.2284	15.0809	15.1765	15.1299	15.1046	15.1628	15.1839	14.907
1260000000	19.89	18.5001	18.1851	17.8903	17.7072	17.4872	16.6424	16.2632	15.929	15.8322	15.6294	15.4444	15.4445	15.3629	15.2389	15.2604	15.2231	15.0946	15.1659	15.14	15.066	15.0723	14.9338	15.0641	14.983	15.0102	15.0058	15.015	14.8587
1355000000	19.4748	18.012	17.6797	17.5201	17.2682	17.0401	16.3007	15.8636	15.4866	15.3378	15.2207	15.0017	15.0526	14.9324	14.8666	14.8031	14.8085	14.7992	14.6732	14.6728	14.6785	14.6002	14.5068	14.529	14.5185	14.5863	14.5305	14.4952	14.4284
1450000000	19.0819	17.7081	17.3687	17.1521	16.8912	16.7478	15.9351	15.5283	15.1616	15.0217	14.8799	14.6336	14.709	14.6274	14.5315	14.4545	14.4685	14.3785	14.342	14.3636	14.2975	14.2363	14.1506	14.2727	14.1661	14.2561	14.176	14.1872	14.0698
1545000000	18.6246	17.3166	17.0425	16.7762	16.5726	16.3585	15.5462	15.1207	14.7483	14.6596	14.5074	14.2866	14.3163	14.2127	14.0896	14.1367	14.0655	14.0119	13.9835	13.9958	13.9456	13.9256	13.7867	13.9072	13.8067	13.8888	13.8806	13.8528	13.7205
1640000000	18.1135	16.9096	16.6547	16.3461	16.173	16.0017	15.1587	14.7168	14.3615	14.3075	14.1417	13.9209	13.9525	13.8227	13.739	13.8065	13.6905	13.5932	13.5945	13.6221	13.5821	13.5544	13.4143	13.585	13.464	13.5441	13.5191	13.4864	13.3265
1735000000	17.7441	16.5228	16.3199	16.0568	15.8718	15.6495	14.8684	14.4102	14.0615	13.9709	13.8518	13.5887	13.622	13.5423	13.4179	13.4682	13.4253	13.3491	13.3391	13.3296	13.2919	13.2419	13.1464	13.2512	13.1396	13.2617	13.2075	13.2452	13.098
1830000000	17.3596	16.1131	15.8878	15.6616	15.5354	15.28	14.5418	14.1089	13.7339	13.6107	13.5178	13.2549	13.3223	13.2622	13.0838	13.1561	13.1064	13.0527	13.0172	13.0365	12.9799	12.913	12.7942	12.8888	12.7949	12.9306	12.8465	12.9115	12.7736
1925000000	16.9768	15.796	15.5784	15.3778	15.2037	14.979	14.2504	13.8247	13.4965	13.358	13.2573	13.0026	13.0449	12.9826	12.8441	12.8621	12.8429	12.7434	12.7468	12.7663	12.7209	12.6699	12.5578	12.6708	12.5707	12.6793	12.62	12.6288	12.5176
2020000000	16.5963	15.459	15.3137	15.0781	14.9227	14.7257	13.9719	13.5545	13.2105	13.1234	12.9683	12.7442	12.7534	12.703	12.5907	12.5894	12.5998	12.4623	12.4645	12.4852	12.3701	12.3853	12.306	12.4013	12.3255	12.4256	12.402	12.4196	12.2613
2115000000	16.1784	15.1136	14.9711	14.7392	14.5988	14.4072	13.6721	13.2445	12.9212	12.8436	12.6922	12.4737	12.4853	12.4541	12.2963	12.3224	12.323	12.1938	12.2234	12.2427	12.1533	12.1131	12.0567	12.124	12.0806	12.1517	12.1473	12.1573	12.0057
2210000000	15.8595	14.8134	14.5847	14.4653	14.3195	14.0859	13.4529	13.0109	12.6655	12.5922	12.5028	12.193	12.2343	12.1979	12.0782	12.09	12.0941	11.9855	11.9921	12.0044	11.9697	11.9109	11.8083	11.9402	11.8744	11.9204	11.9124	11.8626	11.7537
2305000000	15.5514	14.5568	14.2935	14.1699	14.0479	13.8377	13.2454	12.7671	12.4816	12.374	12.2626	11.9866	12.036	12.0017	11.8696	11.8767	11.894	11.7855	11.8085	11.7779	11.7873	11.7272	11.6292	11.7487	11.6567	11.6972	11.7225	11.6338	11.5352
2400000000	15.2323	14.2867	14.1404	13.9729	13.7951	13.6174	12.9671	12.5549	12.2227	12.1737	12.0257	11.8148	11.8337	11.8083	11.6491	11.6836	11.6867	11.5797	11.5697	11.6143	11.5461	11.5028	11.4076	11.5028	11.4811	11.5088	11.5534	11.4876	11.3656
2495000000	14.9333	14.0035	13.9598	13.7522	13.5458	13.4119	12.7354	12.3126	12.0223	11.9703	11.8127	11.6354	11.6407	11.6225	11.4481	11.5417	11.4759	11.4129	11.3818	11.4456	11.3615	11.2965	11.2244	11.2812	11.2916	11.3544	11.3945	11.3382	11.1809
2590000000	14.5299	13.6974	13.5731	13.4176	13.2501	13.1015	12.4584	12.0604	11.7419	11.7079	11.5783	11.3583	11.38	11.3525	11.215	11.236	11.2506	11.1522	11.1549	11.2061	11.1101	11.0533	10.985	11.0844	11.0357	11.0657	11.1311	11.0622	10.9512
2685000000	14.161	13.4062	13.2265	13.1011	12.9479	12.7953	12.2527	11.8234	11.4957	11.4743	11.3556	11.0747	11.1253	11.1036	10.9492	10.9667	11	10.9192	10.9446	10.9705	10.8983	10.8329	10.7496	10.8792	10.7571	10.7942	10.875	10.7527	10.7402
2780000000	13.903	13.1756	13.0231	12.8908	12.7234	12.5953	12.033	11.6427	11.2992	11.2715	11.1378	10.8992	10.9468	10.9342	10.8062	10.7892	10.8158	10.7459	10.7912	10.8088	10.7168	10.6809	10.5693	10.7098	10.6171	10.6582	10.7092	10.6107	10.5309
2875000000	13.6387	12.9013	12.8595	12.677	12.5288	12.4066	11.7707	11.4582	11.1099	11.1052	10.9238	10.7767	10.804	10.7629	10.651	10.6763	10.673	10.5722	10.619	10.6339	10.5406	10.5219	10.4276	10.523	10.5228	10.5524	10.5672	10.5295	10.4162
2970000000	13.3375	12.6387	12.5677	12.4248	12.2797	12.1668	11.5435	11.2434	10.8865	10.9286	10.7222	10.5468	10.5956	10.5651	10.4921	10.4841	10.4886	10.3755	10.4519	10.4295	10.344	10.3294	10.2397	10.3394	10.3428	10.3749	10.3876	10.3269	10.2192
3065000000	12.9868	12.3687	12.2608	12.1688	11.9878	11.8982	11.391	11.0362	10.6772	10.6617	10.5604	10.3311	10.3643	10.3729	10.2754	10.2548	10.2526	10.1789	10.2331	10.2236	10.1684	10.1573	9.9935	10.1535	10.0793	10.1341	10.1656	10.0777	10.0216
3160000000	12.7053	12.1304	12.0177	11.938	11.735	11.6552	11.2288	10.8972	10.4677	10.4637	10.3588	10.1433	10.171	10.1612	10.0986	10.0241	10.0534	10.0104	10.0291	10.0452	9.9884	9.9888	9.7952	9.9998	9.8759	9.9034	9.9663	9.8829	9.869
3255000000	12.5124	11.9174	11.8203	11.7325	11.5893	11.4788	10.9861	10.6658	10.3296	10.3139	10.202	9.987	10.0227	10.0097	9.9542	9.9278	9.9211	9.8339	9.8934	9.8828	9.8471	9.8406	9.6913	9.8136	9.7786	9.8063	9.824	9.7484	9.6808
3350000000	12.3647	11.7332	11.6752	11.5584	11.4263	11.336	10.8369	10.4706	10.2188	10.2319	10.0828	9.8626	9.9194	9.9184	9.8364	9.8784	9.8662	9.7255	9.8027	9.7481	9.7129	9.7325	9.6462	9.6751	9.707	9.7651	9.727	9.689	9.5833
3445000000	12.0783	11.4967	11.4266	11.3309	11.2077	11.1174	10.6623	10.3029	10.0247	10.0343	9.9241	9.721	9.7429	9.7311	9.6609	9.6566	9.654	9.5609	9.61	9.5863	9.5549	9.5387	9.4495	9.5333	9.5091	9.5487	9.5267	9.4847	9.4191
3540000000	11.7916	11.28	11.184	11.1484	11.0126	10.9107	10.4995	10.1817	9.8258	9.8323	9.8048	9.5994	9.5818	9.574	9.4852	9.4479	9.4458	9.3667	9.4588	9.4326	9.3884	9.3997	9.3295	9.3634	9.3052	9.3492	9.3386	9.2989	9.262
3635000000	11.6407	11.1296	11.018	11	10.8454	10.7664	10.3669	10.065	9.7053	9.7227	9.6647	9.5242	9.4745	9.4588	9.3708	9.3589	9.3307	9.2608	9.3296	9.3252	9.3063	9.2969	9.2045	9.253	9.1919	9.2211	9.225	9.1955	9.1288
3730000000	11.4946	10.9904	10.919	10.8468	10.7131	10.6218	10.2183	9.8961	9.6506	9.6541	9.5313	9.378	9.3638	9.3522	9.2796	9.284	9.2845	9.1641	9.2213	9.2254	9.1755	9.1833	9.0954	9.1411	9.1359	9.1999	9.1864	9.1069	9.0463
3825000000	11.3103	10.8243	10.7859	10.69	10.5618	10.516	10.0897	9.7432	9.5332	9.522	9.4049	9.2791	9.2389	9.2556	9.1641	9.1862	9.1731	9.0581	9.1112	9.119	9.0637	9.0623	9.0008	9.018	9.0391	9.0836	9.0796	9.0033	8.925
3920000000	11.0994	10.6459	10.5746	10.5085	10.3982	10.3342	9.9529	9.6066	9.3698	9.3741	9.3119	9.1456	9.113	9.1256	9.032	9.018	9.0364	8.9314	9.0044	8.9906	8.9397	8.9421	8.8498	8.9111	8.8822	8.926	8.9355	8.8794	8.8008
4015000000	10.8906	10.4688	10.3632	10.3231	10.2203	10.1285	9.8036	9.4683	9.2183	9.2189	9.1561	9.0005	8.9586	8.9743	8.8607	8.8876	8.9033	8.7767	8.8525	8.8695	8.821	8.8344	8.6826	8.768	8.7323	8.7834	8.7805	8.7405	8.6537
4110000000	10.7619	10.3359	10.2975	10.2227	10.1112	10.0376	9.6616	9.353	9.1565	9.1421	9.0661	8.9108	8.8823	8.9026	8.8099	8.8187	8.8234	8.7347	8.7769	8.7816	8.721	8.7381	8.6475	8.6915	8.6821	8.7477	8.73	8.6773	8.5916
4205000000	10.6216	10.2037	10.1959	10.1171	10.0418	9.9385	9.5267	9.2233	9.0696	9.0682	8.9871	8.8048	8.8179	8.8333	8.7244	8.7577	8.7274	8.6919	8.6703	8.7023	8.6129	8.6296	8.5694	8.5981	8.6142	8.6925	8.674	8.617	8.5299
4300000000	10.4175	10.0313	10.0217	9.9415	9.8314	9.7781	9.3917	9.093	8.9297	8.9235	8.8273	8.6734	8.6537	8.6847	8.5923	8.6104	8.6014	8.5576	8.5487	8.5787	8.5023	8.5104	8.4254	8.474	8.4831	8.5455	8.5271	8.4902	8.4094
4395000000	10.2168	9.8789	9.8114	9.7975	9.6341	9.5926	9.2541	8.9565	8.7618	8.7555	8.6986	8.5612	8.528	8.5464	8.4664	8.4227	8.4817	8.4201	8.433	8.4441	8.4012	8.4284	8.284	8.3499	8.3399	8.3795	8.343	8.3993	8.3086
4490000000	10.0999	9.761	9.6876	9.6842	9.5374	9.4909	9.141	8.8838	8.7038	8.6695	8.6165	8.4609	8.4475	8.455	8.3743	8.3387	8.4243	8.3169	8.3584	8.3493	8.3227	8.3506	8.178	8.2843	8.2474	8.2929	8.2717	8.3261	8.2257
4585000000	10.0056	9.6557	9.6303	9.5809	9.4935	9.4144	9.0507	8.793	8.6566	8.6269	8.5059	8.3973	8.3941	8.4004	8.2958	8.3689	8.3312	8.2959	8.2829	8.3285	8.2811	8.2382	8.1509	8.254	8.2255	8.2911	8.2559	8.2597	8.1907
4680000000	9.9029	9.5824	9.5525	9.4829	9.4207	9.3438	8.9607	8.693	8.6128	8.5715	8.4499	8.3381	8.3329	8.3595	8.2205	8.3317	8.2745	8.2628	8.2371	8.2905	8.2323	8.1253	8.0969	8.1989	8.1727	8.2358	8.2083	8.1911	8.1425
4775000000	9.7064	9.4037	9.3846	9.3589	9.2809	9.2091	8.8419	8.6086	8.454	8.4375	8.3466	8.2183	8.2246	8.2314	8.1447	8.1669	8.1627	8.1229	8.1351	8.158	8.1251	8.0663	7.9941	8.1135	8.0619	8.0967	8.0766	8.1084	8.0224
4870000000	9.568	9.3234	9.2523	9.2483	9.1581	9.1095	8.7858	8.5825	8.3684	8.3517	8.2707	8.151	8.1555	8.1754	8.0823	8.084	8.0869	8.0447	8.0516	8.0635	8.0524	8.0545	7.9176	8.0369	7.9712	8.0007	7.9961	8.0353	7.9648
4965000000	9.4657	9.2047	9.1367	9.1381	9.0829	8.99	8.6481	8.4488	8.2934	8.2593	8.1709	8.0481	8.0656	8.068	7.9805	7.9965	7.989	7.9649	7.9571	7.9876	7.9699	7.9464	7.8205	7.9316	7.8939	7.9156	7.925	7.9376	7.8644
5060000000	9.394	9.1183	9.0666	9.0746	9.083	8.9036	8.5673	8.3319	8.2436	8.1816	8.1112	8.0049	7.9973	8.0008	7.9208	7.9689	7.9403	7.8887	7.8857	7.9519	7.8997	7.8047	7.7622	7.8794	7.8415	7.9114	7.8815	7.878	7.7839
5155000000	9.252	9.0013	8.9695	8.9769	8.9636	8.8197	8.4898	8.2587	8.1682	8.1254	8.0621	7.9404	7.9252	7.9394	7.8776	7.893	7.8759	7.8404	7.8322	7.879	7.827	7.7506	7.7038	7.8367	7.7718	7.8293	7.8072	7.8175	7.7295
5250000000	9.1337	8.9086	8.8575	8.8434	8.7925	8.7203	8.4407	8.2323	8.0505	8.067	8.0031	7.8633	7.8647	7.8707	7.806	7.7835	7.8078	7.7804	7.7811	7.7712	7.7691	7.7491	7.6208	7.755	7.6827	7.7174	7.7273	7.7625	7.6939
5345000000	8.999	8.8083	8.7568	8.7653	8.6925	8.6374	8.3625	8.1767	7.9701	7.9923	7.9235	7.8011	7.791	7.8007	7.7398	7.7145	7.7506	7.7077	7.7111	7.712	7.7085	7.7007	7.5561	7.6882	7.6333	7.6462	7.6676	7.6995	7.6474
5440000000	8.942	8.7429	8.6994	8.6779	8.6631	8.5405	8.2754	8.033	7.9572	7.911	7.8537	7.742	7.7193	7.7668	7.6815	7.6706	7.6696	7.6371	7.6372	7.6599	7.6188	7.5845	7.5382	7.6379	7.5951	7.6228	7.6062	7.64	7.5522
5535000000	8.8539	8.6375	8.6459	8.5715	8.5895	8.4631	8.1919	7.9381	7.8807	7.8454	7.7777	7.6481	7.635	7.7289	7.6273	7.6056	7.5961	7.5402	7.5596	7.5873	7.5289	7.4888	7.4975	7.5876	7.5168	7.5683	7.5642	7.5682	7.4677
5630000000	8.7342	8.544	8.5193	8.51	8.4883	8.3873	8.1493	7.9129	7.7828	7.7812	7.7116	7.6054	7.58	7.6443	7.5604	7.5373	7.5739	7.5126	7.5199	7.5253	7.5027	7.4682	7.4261	7.5295	7.4536	7.4872	7.4726	7.5285	7.4411
5725000000	8.6271	8.4603	8.3886	8.4369	8.3939	8.3102	8.0678	7.884	7.6944	7.7376	7.6311	7.5667	7.5508	7.5585	7.4529	7.4441	7.4937	7.4531	7.4555	7.4692	7.435	7.44	7.3371	7.4241	7.3876	7.3857	7.4137	7.4704	7.3758
5820000000	8.5505	8.3969	8.3373	8.377	8.3492	8.2432	8.0164	7.8194	7.6534	7.6736	7.5799	7.4977	7.4926	7.52	7.4176	7.4097	7.4542	7.3978	7.383	7.4166	7.3997	7.4082	7.3067	7.3864	7.3643	7.3822	7.375	7.4113	7.3222
5915000000	8.5125	8.3502	8.3309	8.2937	8.2845	8.2015	7.943	7.7557	7.6372	7.6018	7.5324	7.4575	7.4398	7.4992	7.4096	7.3909	7.4341	7.3832	7.364	7.399	7.3753	7.367	7.2988	7.3967	7.3479	7.3871	7.3732	7.3649	7.2909
6010000000	8.4397	8.2799	8.2828	8.2483	8.2246	8.1414	7.8953	7.6851	7.5699	7.5416	7.478	7.4138	7.3793	7.4646	7.3876	7.345	7.385	7.3383	7.3353	7.3574	7.3325	7.2921	7.2562	7.3583	7.3064	7.3483	7.3162	7.3196	7.2442
6105000000	8.3239	8.2018	8.1773	8.1439	8.1367	8.0525	7.8255	7.6301	7.4964	7.4853	7.4383	7.3188	7.3345	7.3433	7.2889	7.2641	7.3046	7.2338	7.2674	7.2774	7.2391	7.243	7.1806	7.2563	7.2064	7.255	7.2452	7.2532	7.1707
6200000000	8.2433	8.1393	8.0704	8.0822	8.0669	7.9715	7.7692	7.599	7.4244	7.4276	7.3869	7.2641	7.3105	7.2516	7.2004	7.1801	7.2383	7.163	7.2125	7.2248	7.1566	7.2045	7.1137	7.1736	7.1326	7.1877	7.172	7.2079	7.1141
6295000000	8.2081	8.0904	8.0631	8.0561	8.0222	7.9373	7.7242	7.5463	7.418	7.4026	7.3424	7.2395	7.2702	7.2559	7.184	7.18	7.2188	7.1739	7.1827	7.1939	7.1504	7.176	7.0827	7.1679	7.1231	7.1733	7.1655	7.1754	7.0852
6390000000	8.1524	8.03	8.0409	7.9847	7.9751	7.8732	7.6474	7.4595	7.3763	7.332	7.2718	7.2	7.2022	7.2349	7.1776	7.1404	7.1793	7.1409	7.1219	7.1537	7.1274	7.1151	7.0539	7.1335	7.1024	7.1458	7.1376	7.1309	7.0536
6485000000	8.0663	7.9376	7.9673	7.9187	7.9091	7.8208	7.6041	7.4116	7.3214	7.2973	7.2336	7.1463	7.1615	7.1803	7.1434	7.086	7.1182	7.0962	7.1019	7.1261	7.0743	7.0565	7.0078	7.0898	7.0466	7.094	7.0877	7.0899	6.9999
6580000000	7.9978	7.8751	7.8393	7.8628	7.8258	7.7413	7.5609	7.3653	7.2295	7.2477	7.1715	7.1058	7.1332	7.0994	7.0354	7.0337	7.0593	7.0238	7.0619	7.0807	6.9928	7.0241	6.9562	7.0099	6.9592	7.0179	7.012	7.0399	6.9281
6675000000	7.9374	7.8251	7.7997	7.8127	7.7842	7.6944	7.5068	7.3401	7.206	7.2193	7.1447	7.0806	7.0903	7.0707	6.9998	6.9947	7.0302	7.0032	7.0211	7.0368	6.9657	6.9843	6.9085	6.9728	6.9387	6.9892	6.9708	6.9992	6.9024
6770000000	7.9131	7.7703	7.8327	7.7654	7.7724	7.6942	7.4737	7.2607	7.2038	7.2226	7.1193	7.0703	7.0697	7.0867	7.0269	7.0052	7.0078	6.9908	7.0022	7.0375	7.0028	6.9401	6.9188	6.9935	6.9544	6.9859	6.996	6.9753	6.8961
6865000000	7.8521	7.7177	7.7718	7.726	7.7122	7.6405	7.428	7.2094	7.1548	7.1765	7.0578	7.0014	7.0296	7.0424	6.9738	6.9869	6.9674	6.9758	6.9518	6.9967	6.9797	6.8949	6.8608	6.9673	6.9064	6.9615	6.9475	6.9582	6.8453
6960000000	7.7432	7.6516	7.66	7.6431	7.644	7.564	7.3607	7.1861	7.0779	7.1061	7.0463	6.9515	6.9874	6.9559	6.897	6.9157	6.9143	6.8893	6.9248	6.912	6.8819	6.8713	6.803	6.8707	6.8535	6.8899	6.8683	6.8799	6.788
7055000000	7.6304	7.6011	7.5871	7.5771	7.5702	7.5071	7.2848	7.142	7.0075	7.0377	6.9907	6.8858	6.9378	6.8696	6.8406	6.8508	6.8725	6.8311	6.908	6.8116	6.8044	6.8314	6.7346	6.8044	6.7935	6.8242	6.8162	6.8068	6.7381
7150000000	7.6574	7.5653	7.5618	7.5523	7.5485	7.4921	7.2748	7.1201	7.0173	7.0251	6.9688	6.8905	6.9187	6.8818	6.8382	6.8491	6.8576	6.8217	6.8508	6.8331	6.8155	6.8111	6.7245	6.8101	6.8003	6.8304	6.8066	6.8155	6.7359
7245000000	7.6394	7.5232	7.5551	7.529	7.516	7.452	7.238	7.0746	7.0062	6.988	6.9376	6.8842	6.8802	6.8977	6.8263	6.8571	6.841	6.8044	6.8091	6.8403	6.8246	6.7387	6.7188	6.8125	6.7896	6.824	6.8063	6.8155	6.7038
7340000000	7.5541	7.467	7.4899	7.452	7.4667	7.3928	7.2019	7.0223	6.9511	6.9428	6.8924	6.8342	6.8358	6.8367	6.7887	6.8072	6.7878	6.7443	6.7634	6.7811	6.7675	6.6937	6.6713	6.7582	6.7255	6.7821	6.7535	6.7689	6.6688
7435000000	7.4869	7.4058	7.4112	7.3956	7.4111	7.3501	7.1442	7.003	6.885	6.9037	6.8732	6.781	6.8024	6.7746	6.7478	6.7497	6.7496	6.7131	6.7444	6.7362	6.7136	6.6984	6.6311	6.7132	6.6752	6.7372	6.7091	6.7145	6.6437
7530000000	7.4498	7.394	7.3816	7.3721	7.3831	7.3275	7.121	7.0059	6.8722	6.8889	6.8535	6.7582	6.7944	6.7517	6.7237	6.7183	6.7425	6.6944	6.7199	6.7249	6.6953	6.6968	6.6076	6.6973	6.654	6.7164	6.6981	6.7045	6.6355
7625000000	7.4161	7.3449	7.3463	7.3304	7.3311	7.2669	7.0654	6.9378	6.8389	6.8493	6.7925	6.7326	6.749	6.7398	6.6877	6.6912	6.6984	6.651	6.667	6.6981	6.6622	6.6293	6.5718	6.6573	6.6267	6.6941	6.6691	6.6756	6.6059
7720000000	7.3674	7.287	7.3008	7.2697	7.3088	7.2188	7.0379	6.8923	6.7948	6.8006	6.7671	6.6878	6.7148	6.714	6.6505	6.648	6.6633	6.6176	6.6367	6.6687	6.6316	6.5797	6.5455	6.6203	6.5888	6.6682	6.6389	6.6424	6.5895
7815000000	7.3066	7.24	7.2476	7.2405	7.2526	7.1953	6.99	6.8949	6.7636	6.7858	6.7338	6.6475	6.6828	6.6689	6.6345	6.624	6.645	6.5918	6.6187	6.628	6.5971	6.5704	6.5318	6.6049	6.5813	6.6187	6.6019	6.6105	6.544
7910000000	7.257	7.2002	7.2123	7.2062	7.208	7.1598	6.9568	6.8974	6.7546	6.7704	6.7016	6.6179	6.6373	6.6323	6.6132	6.5956	6.6305	6.5756	6.6027	6.6057	6.5616	6.5662	6.4949	6.573	6.5876	6.5887	6.5636	6.5769	6.5024
8005000000	7.2584	7.1944	7.1941	7.1739	7.1918	7.1391	6.9438	6.8461	6.7365	6.7402	6.6782	6.6053	6.636	6.6303	6.5915	6.5776	6.6115	6.5499	6.5732	6.5901	6.5656	6.5367	6.483	6.567	6.5563	6.5865	6.5684	6.5742	6.5011
8100000000	7.2806	7.2044	7.1939	7.1458	7.1715	7.1376	6.9277	6.8117	6.7384	6.6979	6.6826	6.6198	6.6458	6.619	6.5699	6.5657	6.5849	6.53	6.5832	6.5635	6.566	6.4771	6.456	6.5734	6.5296	6.6118	6.5713	6.564	6.4941
8195000000	7.1691	7.0991	7.1083	7.0725	7.1036	7.0652	6.8798	6.7445	6.6765	6.6483	6.6269	6.5599	6.5788	6.5593	6.5617	6.5043	6.5172	6.4974	6.5128	6.5146	6.5152	6.4383	6.4176	6.5058	6.4838	6.5276	6.5128	6.5304	6.4545
8290000000	7.1158	7.0581	7.0782	7.0657	7.1002	7.0386	6.8601	6.7475	6.6548	6.6519	6.614	6.5357	6.5393	6.5397	6.4989	6.4958	6.5434	6.457	6.4812	6.5015	6.4757	6.4583	6.4033	6.4795	6.4783	6.5033	6.4824	6.481	6.4188
8385000000	7.07	7.0248	7.0354	7.0362	7.0583	7.0289	6.8448	6.7281	6.6351	6.632	6.5913	6.4992	6.4997	6.5074	6.4599	6.4779	6.519	6.4085	6.471	6.4816	6.4403	6.4493	6.3613	6.4487	6.4562	6.4777	6.4428	6.4616	6.4138
8480000000	7.0807	7.025	7.0241	7.0049	7.0254	6.9758	6.7939	6.6876	6.6056	6.5901	6.5699	6.4658	6.5052	6.4946	6.4638	6.4434	6.4774	6.4235	6.4403	6.452	6.4296	6.4091	6.3707	6.4433	6.418	6.4541	6.4348	6.4311	6.3619
8575000000	7.0712	6.9936	7.0089	6.9966	6.992	6.965	6.7727	6.6717	6.5795	6.567	6.5686	6.4659	6.4951	6.4895	6.4633	6.4291	6.4543	6.4302	6.4474	6.4563	6.4691	6.3753	6.363	6.4236	6.4061	6.4616	6.4392	6.441	6.3583
8670000000	6.9894	6.9477	6.9631	6.9461	6.968	6.9295	6.7585	6.6252	6.5615	6.5486	6.5259	6.4377	6.4461	6.4488	6.4195	6.4039	6.4489	6.3845	6.4197	6.4094	6.3923	6.3779	6.32	6.3976	6.3823	6.4199	6.4057	6.3914	6.3288
8765000000	6.9219	6.901	6.9015	6.9079	6.9195	6.885	6.7357	6.5985	6.5153	6.5236	6.4933	6.3999	6.4118	6.4066	6.3668	6.3773	6.4142	6.3318	6.3799	6.3804	6.3408	6.3636	6.2731	6.3778	6.3543	6.378	6.3513	6.3619	6.2765
8860000000	6.9035	6.874	6.8903	6.8825	6.892	6.8527	6.6926	6.5701	6.4937	6.4919	6.4582	6.3763	6.3891	6.3873	6.3456	6.3531	6.3814	6.3176	6.3545	6.3542	6.3312	6.3291	6.2651	6.3413	6.3303	6.3541	6.3338	6.3314	6.2588
8955000000	6.9282	6.8738	6.9051	6.8864	6.889	6.8582	6.6989	6.5772	6.5095	6.4965	6.4658	6.3986	6.4212	6.4014	6.3731	6.3763	6.3832	6.3471	6.3711	6.3689	6.3509	6.3357	6.3091	6.35	6.3125	6.3808	6.3561	6.3516	6.2748
9050000000	6.8924	6.8486	6.8795	6.8513	6.8732	6.8392	6.6708	6.5465	6.4864	6.4808	6.4345	6.3651	6.3952	6.3906	6.3624	6.3418	6.3731	6.3162	6.3529	6.3406	6.3245	6.3177	6.2861	6.3432	6.3091	6.3714	6.3381	6.3187	6.2497
9145000000	6.8028	6.8066	6.7997	6.7979	6.8118	6.7762	6.6321	6.5019	6.4137	6.4443	6.4029	6.3176	6.3209	6.3574	6.2945	6.304	6.3353	6.2628	6.3165	6.3007	6.2714	6.2897	6.2271	6.296	6.2822	6.2845	6.2858	6.266	6.2313
9240000000	6.7585	6.7774	6.7616	6.7661	6.773	6.7379	6.6009	6.4717	6.3993	6.4072	6.3621	6.2835	6.2981	6.3114	6.2607	6.2857	6.3002	6.2376	6.2889	6.2728	6.2461	6.2592	6.2067	6.264	6.2461	6.2561	6.2435	6.2339	6.2052
9335000000	6.7871	6.7755	6.7748	6.7587	6.7783	6.7399	6.586	6.4668	6.411	6.3875	6.3752	6.3115	6.3308	6.3352	6.2886	6.2711	6.2976	6.2795	6.2681	6.2766	6.277	6.2455	6.199	6.2735	6.2475	6.2867	6.2673	6.2624	6.1934
9430000000	6.7708	6.7707	6.7677	6.7411	6.7589	6.7371	6.5689	6.4121	6.4242	6.37	6.3574	6.3055	6.3247	6.3073	6.2918	6.2765	6.3074	6.315	6.2518	6.2894	6.2781	6.199	6.1919	6.2598	6.2377	6.3109	6.272	6.2533	6.1893
9525000000	6.7038	6.7226	6.7115	6.7288	6.7276	6.6987	6.5345	6.4047	6.3773	6.3444	6.3346	6.2654	6.2916	6.2806	6.2478	6.2414	6.2633	6.222	6.2267	6.2381	6.212	6.2005	6.1493	6.228	6.2081	6.2378	6.2364	6.2132	6.163
9620000000	6.6505	6.6626	6.6931	6.6853	6.6929	6.6508	6.5258	6.4227	6.3359	6.3265	6.3098	6.2134	6.2452	6.2403	6.2096	6.197	6.2464	6.1603	6.2289	6.2139	6.1784	6.2114	6.1508	6.2086	6.199	6.1823	6.1749	6.1779	6.1578
9715000000	6.6273	6.647	6.645	6.6463	6.6555	6.614	6.4735	6.3809	6.307	6.3018	6.296	6.1777	6.2249	6.229	6.166	6.1678	6.2021	6.1463	6.1962	6.2031	6.1516	6.1892	6.1158	6.1737	6.1578	6.1659	6.1472	6.1446	6.1199
9810000000	6.634	6.6357	6.6305	6.6325	6.632	6.5977	6.446	6.351	6.2988	6.2757	6.2734	6.1989	6.2392	6.2096	6.1893	6.1877	6.2056	6.1545	6.1698	6.1731	6.1559	6.1572	6.092	6.1557	6.1486	6.1769	6.1505	6.1371	6.1055
9905000000	6.6246	6.6113	6.6269	6.6107	6.6184	6.5882	6.4332	6.3124	6.286	6.2677	6.2588	6.1907	6.2317	6.1897	6.1953	6.1676	6.1922	6.1478	6.1594	6.1513	6.1416	6.1335	6.0835	6.1557	6.1255	6.1754	6.1564	6.1244	6.0843
10000000000	6.5676	6.5745	6.5817	6.5987	6.6027	6.5608	6.4065	6.3002	6.2516	6.2578	6.2449	6.1457	6.195	6.1693	6.1505	6.143	6.1597	6.118	6.1485	6.1419	6.115	6.131	6.0823	6.1326	6.1168	6.1301	6.1155	6.1077	6.078

## Sheet: e'_run2
	time /min →
	Before BnCl added	1min	2min	3min	4min	5min	10min	15min	20min	25min	30min	35min	40min	45min	50min	55min	60min	65min	70min	75min	80min	85min	90min	95min	100min	105min	110min	115min	120min
frequency /Hz	e'	e'	e'	e'	e'	e'	e'	e'	e'	e'	e'	e'	e'	e'	e'	e'	e'	e'	e'	e'	e'	e'	e'	e'	e'	e'	e'	e'	e'
500000000	21.3254	19.9432	19.4359	19.3602	19.0042	18.7778	18.1668	18.0413	17.65	17.48	17.1999	17.1926	17.0817	17.0096	17.0353	16.9588	16.8227	17.1758	16.8717	16.7701	16.9977	16.6435	17.1055	16.9109	16.882	16.8536	16.634	16.5264	16.7922
595000000	21.2188	19.753	19.3722	19.1964	18.8537	18.7253	18.1115	17.797	17.4361	17.3293	17.1703	17.0252	17.0649	16.8181	16.9139	16.7572	16.7256	16.8896	16.7531	16.6914	16.8802	16.6207	16.8301	16.7785	16.6265	16.6933	16.5621	16.4574	16.6508
690000000	21.2887	19.7133	19.3921	19.0363	18.8035	18.8211	18.1846	17.7516	17.5766	17.4936	17.3698	17.2197	16.964	17.1238	16.9306	16.9692	16.9229	16.5996	16.7728	16.852	16.626	16.73	16.4784	16.5082	16.6295	16.5505	16.5886	16.7265	16.5187
785000000	21.0936	19.5041	19.1939	18.7797	18.5818	18.578	17.931	17.3968	17.1796	17.1679	17.0843	16.9441	16.7061	16.8163	16.7149	16.6668	16.5496	16.2824	16.3632	16.5412	16.2392	16.3988	16.0999	16.2401	16.2382	16.1443	16.2288	16.3733	16.2324
880000000	20.5074	19.0536	18.7156	18.3545	18.0769	17.9313	17.3216	16.926	16.65	16.5351	16.3125	16.2906	16.1353	16.0705	16.0534	15.9994	15.9822	15.9693	15.9417	15.878	15.8729	15.8245	15.8864	15.7972	15.7325	15.7342	15.7699	15.7334	15.7126
975000000	20.2905	18.9104	18.6792	18.2396	17.9154	17.7752	17.1134	16.7875	16.4614	16.2098	16.0008	16.1313	15.9608	15.8187	15.8787	15.7465	15.7534	15.8926	15.8457	15.6957	15.8547	15.6259	15.9028	15.6155	15.6726	15.6257	15.6451	15.6038	15.6477
1070000000	19.9753	18.5957	18.2255	17.8868	17.5698	17.4663	16.7991	16.3495	16.0495	15.9705	15.7703	15.7217	15.5705	15.5099	15.4775	15.4303	15.3851	15.3342	15.3385	15.3319	15.3077	15.2444	15.254	15.1804	15.1765	15.1363	15.1772	15.1757	15.1066
1165000000	19.6982	18.2444	17.8982	17.5799	17.2531	17.1959	16.5316	15.9979	15.8395	15.7262	15.6031	15.5486	15.2695	15.3621	15.2882	15.251	15.2173	15.005	15.01	15.1073	14.9024	14.9821	14.7986	14.9173	14.869	14.7829	14.8328	14.9005	14.8496
1260000000	19.3515	18.022	17.6854	17.3399	16.9996	16.9217	16.2695	15.793	15.5043	15.4062	15.2533	15.2321	14.9889	14.9772	14.9175	14.9237	14.8588	14.7242	14.7105	14.7642	14.6407	14.6773	14.5612	14.6421	14.5826	14.5109	14.5664	14.6209	14.5331
1355000000	18.8881	17.6044	17.3205	16.807	16.5315	16.4265	15.8178	15.3356	15.0321	14.9399	14.773	14.7012	14.5488	14.4664	14.4955	14.3978	14.3717	14.3347	14.4161	14.302	14.3034	14.2342	14.3267	14.198	14.2114	14.145	14.2339	14.1748	14.151
1450000000	18.389	17.261	16.9923	16.4855	16.2201	16.0848	15.4755	15.0156	14.7016	14.623	14.4123	14.4123	14.206	14.134	14.2106	14.0899	14.0477	14.0284	14.0612	14.0146	13.9898	13.9413	14.0013	13.8843	13.8435	13.8374	13.8658	13.8857	13.8303
1545000000	18.052	16.8566	16.5301	16.196	15.8505	15.7859	15.1739	14.6454	14.3704	14.2986	14.1637	14.0713	13.8663	13.8681	13.8109	13.8044	13.7697	13.648	13.6506	13.693	13.6107	13.6135	13.4974	13.543	13.5369	13.4453	13.4977	13.4998	13.4623
1640000000	17.6334	16.4679	16.1701	15.8326	15.4943	15.5143	14.8539	14.2995	14.0954	13.9893	13.8661	13.7724	13.6037	13.6324	13.5074	13.5636	13.5219	13.3081	13.3297	13.4126	13.2789	13.3093	13.1913	13.259	13.2187	13.1135	13.1114	13.2119	13.1529
1735000000	17.2385	16.1683	15.8775	15.4536	15.2078	15.0794	14.5418	14.0382	13.7218	13.6638	13.5011	13.4758	13.2726	13.2686	13.223	13.1866	13.1371	13.0411	13.0698	13.0847	13.0249	12.9984	12.9615	12.9723	12.9139	12.8718	12.9378	12.9211	12.913
1830000000	16.755	15.722	15.5393	15.0187	14.8704	14.6985	14.1845	13.6859	13.3183	13.3138	13.1487	13.1397	12.9207	12.8275	12.9114	12.7627	12.7702	12.7655	12.7693	12.7004	12.7124	12.7118	12.6438	12.5935	12.543	12.5299	12.638	12.6378	12.6322
1925000000	16.3893	15.419	15.2014	14.7642	14.5474	14.4412	13.9146	13.4129	13.0919	13.0593	12.9239	12.8698	12.7023	12.6262	12.6389	12.5551	12.5424	12.4857	12.5071	12.4831	12.4691	12.4354	12.4148	12.3512	12.3588	12.306	12.3606	12.3954	12.3281
2020000000	16.091	15.076	14.773	14.4904	14.207	14.1909	13.63	13.1083	12.8825	12.7807	12.6715	12.6122	12.425	12.4855	12.3441	12.3921	12.3693	12.1574	12.204	12.2921	12.1881	12.1543	12.0487	12.1674	12.1332	12.0027	12.0824	12.0748	12.039
2115000000	15.6854	14.733	14.4964	14.1588	13.9367	13.8676	13.368	12.8597	12.6033	12.5332	12.4111	12.3554	12.1764	12.2117	12.1145	12.115	12.0974	11.9298	11.9597	12.0436	11.9504	11.9331	11.8376	11.9075	11.8582	11.7782	11.8751	11.8427	11.8154
2210000000	15.3069	14.4837	14.2895	13.8604	13.6915	13.5706	13.138	12.6442	12.3132	12.3284	12.1869	12.1388	12.0022	11.9251	11.9495	11.9202	11.8254	11.7903	11.8016	11.7834	11.7534	11.7394	11.7444	11.6886	11.6777	11.6304	11.6754	11.714	11.6491
2305000000	15.0019	14.1893	14.0155	13.6164	13.4434	13.3279	12.9159	12.4127	12.0837	12.1356	11.9686	11.909	11.7968	11.7076	11.7534	11.6783	11.6041	11.5861	11.5898	11.5367	11.5861	11.5356	11.5031	11.4836	11.4877	11.4369	11.4892	11.5136	11.4412
2400000000	14.6657	13.8726	13.6949	13.3353	13.165	13.0905	12.6349	12.1532	11.8892	11.8517	11.7315	11.7061	11.5407	11.5309	11.4707	11.4581	11.4179	11.3329	11.3406	11.3864	11.3106	11.2934	11.249	11.259	11.2246	11.1565	11.2502	11.247	11.1913
2495000000	14.3526	13.5902	13.4482	13.0656	12.9442	12.8818	12.4344	11.9308	11.708	11.6281	11.5433	11.5683	11.3343	11.3816	11.2651	11.3042	11.2447	11.1383	11.1275	11.2513	11.1327	11.1155	11.0164	11.1015	11.0256	10.9552	11.1049	11.0192	11.0039
2590000000	14.0127	13.2964	13.1667	12.7983	12.6656	12.5625	12.1501	11.6907	11.4346	11.4099	11.3024	11.2775	11.1178	11.0908	11.0467	11.0276	11.0014	10.9075	10.9227	10.9549	10.9054	10.879	10.8415	10.8505	10.8202	10.7526	10.8293	10.8352	10.7914
2685000000	13.6479	13.0183	12.8879	12.5535	12.3688	12.2524	11.925	11.4274	11.13	11.1654	11.0354	11.0284	10.8812	10.7863	10.8153	10.7628	10.736	10.6792	10.6828	10.6547	10.6969	10.6575	10.6485	10.5623	10.6026	10.5732	10.5533	10.6238	10.5905
2780000000	13.3442	12.7267	12.6239	12.2716	12.0928	12.0377	11.6987	11.2074	10.9683	10.9604	10.8519	10.8154	10.6896	10.6231	10.6104	10.5954	10.5625	10.5	10.5052	10.4912	10.4942	10.4546	10.4562	10.4094	10.4207	10.3553	10.3859	10.4249	10.3666
2875000000	13.0888	12.4936	12.3852	12.0374	11.9028	11.848	11.4743	11.031	10.812	10.7789	10.7243	10.6593	10.5015	10.5447	10.4669	10.4779	10.4095	10.3177	10.3397	10.4179	10.3139	10.3111	10.231	10.3053	10.2439	10.1526	10.2717	10.2276	10.1931
2970000000	12.7821	12.2015	12.1158	11.7829	11.6455	11.5936	11.262	10.8127	10.6108	10.5803	10.5308	10.4542	10.3531	10.3632	10.2493	10.2817	10.2308	10.1263	10.137	10.2252	10.0997	10.0987	10.041	10.1219	10.0577	9.9837	10.0842	10.0379	10.0129
3065000000	12.484	11.9788	11.909	11.5486	11.4049	11.3875	11.0704	10.6307	10.3822	10.4163	10.3303	10.2577	10.1475	10.1117	10.0651	10.0411	10.02	9.9641	9.9714	9.9715	9.9697	9.9351	9.9142	9.9004	9.8701	9.8197	9.866	9.9054	9.8788
3160000000	12.2227	11.7189	11.6417	11.3029	11.1473	11.1582	10.8633	10.4231	10.1801	10.2369	10.1244	10.048	9.9498	9.9104	9.8905	9.8221	9.827	9.7964	9.8027	9.7388	9.8381	9.7273	9.7627	9.7101	9.695	9.6464	9.6792	9.7427	9.7382
3255000000	12.0231	11.545	11.4917	11.164	11.0063	11.0051	10.7364	10.2899	10.0869	10.1061	10.0259	9.9596	9.8525	9.8549	9.7922	9.7818	9.754	9.6789	9.7013	9.7065	9.6812	9.6556	9.6344	9.637	9.6079	9.5385	9.601	9.6099	9.5787
3350000000	11.7979	11.3524	11.2543	10.9815	10.825	10.8408	10.5487	10.1322	9.9551	9.9388	9.8759	9.8252	9.6895	9.7592	9.6545	9.6958	9.6018	9.4556	9.5204	9.6086	9.4946	9.5009	9.4588	9.5124	9.448	9.3491	9.4782	9.4559	9.3865
3445000000	11.5717	11.1601	11.0967	10.7925	10.6459	10.667	10.4152	9.9806	9.7885	9.7872	9.7417	9.6733	9.5707	9.5728	9.5097	9.4997	9.485	9.3675	9.4041	9.4454	9.3923	9.3592	9.3339	9.3712	9.3126	9.2508	9.3196	9.3407	9.2991
3540000000	11.3605	11.0173	10.9688	10.6196	10.5216	10.5439	10.2701	9.8689	9.6638	9.7213	9.6171	9.5632	9.446	9.4512	9.4096	9.3524	9.3433	9.3248	9.3416	9.3101	9.3146	9.284	9.2848	9.2504	9.2351	9.1877	9.2439	9.2244	9.2811
3635000000	11.1926	10.8749	10.8222	10.4688	10.3845	10.4089	10.174	9.7544	9.5667	9.5872	9.5061	9.4575	9.33	9.3258	9.307	9.2414	9.2414	9.2351	9.2409	9.2156	9.2197	9.175	9.1998	9.1629	9.1478	9.0861	9.1354	9.1438	9.1743
3730000000	10.9695	10.6146	10.5767	10.2993	10.1566	10.2096	9.9449	9.5307	9.3729	9.4038	9.3447	9.2732	9.1809	9.1941	9.1182	9.1318	9.1055	9.0266	9.043	9.045	9.0581	8.9989	8.9728	8.9947	8.9569	8.9169	8.9705	8.9557	8.9398
3825000000	10.7515	10.4258	10.3779	10.1099	9.9635	10.0472	9.7561	9.367	9.2123	9.2452	9.19	9.116	9.0292	9.0613	8.9562	9.0021	8.9803	8.875	8.8937	8.9143	8.9175	8.8587	8.8361	8.8732	8.8179	8.7543	8.8023	8.8391	8.789
3920000000	10.6078	10.3235	10.2817	9.9935	9.8779	9.9434	9.6938	9.3028	9.1415	9.1739	9.1081	9.0576	8.953	8.9361	8.9263	8.886	8.8871	8.8094	8.8315	8.8343	8.8575	8.7836	8.7601	8.7917	8.7406	8.727	8.7497	8.7544	8.7684
4015000000	10.4381	10.2066	10.1498	9.8704	9.7576	9.8188	9.5798	9.2194	9.0233	9.0721	8.9987	8.9839	8.8697	8.8318	8.8788	8.7799	8.7777	8.7474	8.7491	8.7374	8.7967	8.6891	8.6958	8.6882	8.6549	8.6341	8.6454	8.6695	8.7168
4110000000	10.2523	9.9985	9.9712	9.693	9.5692	9.6521	9.4073	9.0482	8.8963	8.9322	8.8554	8.8222	8.7143	8.7169	8.6798	8.6705	8.6588	8.5956	8.6143	8.6097	8.6296	8.5686	8.5446	8.567	8.5265	8.497	8.5465	8.5392	8.5349
4205000000	10.0844	9.8145	9.8077	9.5235	9.3994	9.5245	9.2453	8.9088	8.7857	8.81	8.7339	8.6833	8.566	8.6122	8.5238	8.5734	8.5652	8.468	8.4678	8.5	8.4792	8.4731	8.4195	8.4413	8.397	8.3648	8.4389	8.4179	8.3836
4300000000	9.9213	9.6993	9.6666	9.3964	9.2868	9.3876	9.1205	8.797	8.6677	8.7003	8.6213	8.5917	8.4705	8.485	8.4455	8.4527	8.4416	8.3565	8.3798	8.4021	8.3784	8.3604	8.3032	8.3491	8.3055	8.2647	8.3275	8.3276	8.3087
4395000000	9.7823	9.6397	9.5819	9.3046	9.245	9.2927	9.0662	8.7514	8.5578	8.6474	8.5497	8.5412	8.4075	8.4047	8.4238	8.37	8.3586	8.3441	8.3596	8.3333	8.3491	8.2846	8.2829	8.3016	8.2693	8.2343	8.2436	8.2856	8.2876
4490000000	9.643	9.5227	9.4856	9.2036	9.1506	9.1706	8.9795	8.6602	8.4428	8.5384	8.4597	8.4627	8.3157	8.3129	8.3424	8.2792	8.2883	8.2624	8.2865	8.2356	8.2824	8.1877	8.2114	8.2268	8.1808	8.1484	8.1498	8.2063	8.2281
4585000000	9.4997	9.3278	9.3025	9.05	9.0138	9.0464	8.8045	8.5335	8.4015	8.4313	8.3334	8.3063	8.1926	8.2484	8.2021	8.1922	8.1767	8.1047	8.1436	8.1545	8.1286	8.1193	8.067	8.0906	8.0615	8.021	8.0865	8.0675	8.0421
4680000000	9.3478	9.1837	9.1746	8.9402	8.9577	8.9426	8.6864	8.4418	8.3314	8.3408	8.2507	8.1946	8.0959	8.1636	8.104	8.1112	8.1329	7.9957	8.0236	8.0695	8.0211	8.0289	7.9815	7.994	7.9804	7.9058	7.9929	7.9521	7.9371
4775000000	9.2383	9.1169	9.0879	8.8609	8.8612	8.8356	8.6316	8.3756	8.2107	8.2641	8.166	8.1487	8.0397	8.075	8.0418	8.0287	8.0391	7.9552	7.9936	8.01	7.9783	7.9532	7.9197	7.9333	7.899	7.8839	7.9257	7.9317	7.9169
4870000000	9.155	9.0677	9.0287	8.7981	8.7995	8.771	8.5928	8.3456	8.0946	8.2166	8.1128	8.1183	7.9944	8.0136	8.0145	7.9634	7.9661	7.9269	7.9274	7.9481	7.9528	7.8878	7.8729	7.9136	7.8659	7.8542	7.8718	7.9356	7.8807
4965000000	9.0398	8.9406	8.9226	8.7146	8.6842	8.6649	8.4895	8.2469	8.0597	8.1201	8.0178	8.0209	7.9008	7.931	7.9159	7.9053	7.8799	7.8528	7.8679	7.8709	7.8588	7.8181	7.7991	7.8255	7.7866	7.7709	7.7961	7.8204	7.7799
5060000000	8.9069	8.8009	8.7831	8.5958	8.542	8.5344	8.3629	8.1083	8.0269	8.0102	7.9369	7.9349	7.81	7.8659	7.8292	7.8283	7.8132	7.739	7.7778	7.7892	7.7527	7.7336	7.7324	7.7397	7.6799	7.6684	7.7093	7.7095	7.6795
5155000000	8.8002	8.7042	8.6756	8.5196	8.4735	8.4411	8.312	8.0516	7.9595	7.9522	7.8572	7.8499	7.7417	7.8052	7.7614	7.7612	7.7497	7.6757	7.7132	7.7247	7.6911	7.6541	7.6468	7.6723	7.6028	7.6057	7.6292	7.6413	7.6295
5250000000	8.721	8.6466	8.6329	8.4326	8.4183	8.3755	8.2547	8.015	7.8596	7.9053	7.7994	7.8013	7.6664	7.6942	7.7157	7.6918	7.6585	7.6248	7.6481	7.6606	7.6488	7.6054	7.5644	7.6135	7.5835	7.5696	7.6002	7.6189	7.5878
5345000000	8.634	8.5646	8.5427	8.3802	8.303	8.2895	8.1916	7.9238	7.7747	7.8202	7.7293	7.7364	7.609	7.6324	7.6473	7.6014	7.6053	7.5831	7.5884	7.5892	7.5927	7.5391	7.5267	7.5476	7.5177	7.5116	7.5419	7.5664	7.5119
5440000000	8.5344	8.4444	8.4362	8.306	8.2147	8.2134	8.0894	7.8446	7.7647	7.7405	7.6629	7.6595	7.5459	7.6049	7.5612	7.5716	7.5597	7.4967	7.5316	7.5342	7.4879	7.4814	7.4696	7.4941	7.4406	7.4409	7.45	7.4761	7.4462
5535000000	8.4275	8.3525	8.3364	8.208	8.1489	8.1223	8.0027	7.7536	7.7206	7.6811	7.5843	7.6114	7.4743	7.5482	7.4866	7.5312	7.5101	7.4144	7.4572	7.4467	7.4442	7.4137	7.4051	7.4374	7.3403	7.3612	7.3801	7.3779	7.3863
5630000000	8.3661	8.3033	8.2977	8.1363	8.0752	8.0696	7.9505	7.7045	7.6318	7.6214	7.5533	7.5524	7.4193	7.4745	7.4473	7.4455	7.4441	7.386	7.4248	7.4435	7.4049	7.3728	7.3483	7.3637	7.3199	7.3405	7.3445	7.3782	7.3554
5725000000	8.2552	8.2387	8.2451	8.0404	7.9858	7.9832	7.899	7.6608	7.5009	7.5434	7.501	7.5019	7.3703	7.3775	7.4239	7.3634	7.3448	7.375	7.367	7.3773	7.3475	7.3141	7.2584	7.3076	7.3036	7.3131	7.2673	7.3562	7.3237
5820000000	8.2159	8.177	8.1937	8.0001	7.9103	7.9337	7.83	7.6078	7.4782	7.5111	7.4546	7.4735	7.3361	7.3505	7.3776	7.3363	7.3283	7.3161	7.3288	7.3428	7.3106	7.2836	7.254	7.2958	7.2626	7.2534	7.253	7.3195	7.2648
5915000000	8.1546	8.0963	8.0903	7.9616	7.8455	7.8871	7.7473	7.5236	7.4824	7.4716	7.3897	7.3908	7.2704	7.3371	7.2827	7.3134	7.2935	7.2452	7.28	7.2727	7.2513	7.2353	7.2231	7.2313	7.1981	7.1736	7.2267	7.2186	7.1911
6010000000	8.0547	8.0222	8.015	7.9101	7.7799	7.8212	7.6805	7.4587	7.4283	7.4133	7.3264	7.3245	7.1971	7.2843	7.2174	7.2631	7.2622	7.1852	7.242	7.2375	7.2113	7.1849	7.1679	7.1755	7.1372	7.1173	7.1635	7.1971	7.1452
6105000000	7.9561	7.956	7.9639	7.7907	7.6965	7.7281	7.6263	7.4206	7.3067	7.3333	7.2684	7.2967	7.1494	7.1793	7.1937	7.1682	7.1619	7.1462	7.1445	7.1832	7.1324	7.0942	7.1016	7.1175	7.08	7.0707	7.0945	7.1339	7.1017
6200000000	7.8595	7.8971	7.8874	7.6899	7.619	7.6127	7.5509	7.3685	7.1851	7.2652	7.2175	7.2303	7.1196	7.0868	7.1661	7.0959	7.0936	7.0896	7.09	7.1168	7.0486	7.0468	7.0255	7.0444	7.0322	7.0217	7.0047	7.058	7.0603
6295000000	7.8416	7.8554	7.8511	7.6919	7.5902	7.6181	7.526	7.3126	7.2219	7.2598	7.1973	7.2088	7.0918	7.1076	7.1332	7.1106	7.0873	7.0698	7.0939	7.0941	7.0647	7.0552	7.0318	7.0487	7.0295	7.0082	7.0329	7.0455	7.0274
6390000000	7.8178	7.7847	7.7935	7.6609	7.541	7.6149	7.482	7.2779	7.2506	7.2316	7.1612	7.1937	7.0516	7.1138	7.0709	7.0796	7.0883	7.0327	7.0625	7.0782	7.0483	7.0165	7.0241	7.0295	6.9764	6.9584	7.0191	7.0372	6.9794
6485000000	7.7315	7.7162	7.7237	7.5812	7.4751	7.5364	7.4312	7.2148	7.1748	7.1656	7.1122	7.1222	6.9934	7.0446	7.0155	7.0229	7.0288	6.9881	7.0015	7.0263	6.9848	6.9502	6.9512	6.961	6.908	6.9062	6.9713	6.9719	6.9385
6580000000	7.643	7.6869	7.669	7.5093	7.4132	7.4291	7.3831	7.1642	7.0552	7.1167	7.0681	7.0678	6.9443	6.9589	6.9956	6.9502	6.9482	6.9252	6.949	6.959	6.9155	6.9038	6.9065	6.924	6.8837	6.8662	6.9046	6.9175	6.9066
6675000000	7.5998	7.6237	7.6251	7.4707	7.3801	7.403	7.3261	7.1266	7.0439	7.0914	7.0292	7.0407	6.9245	6.9527	6.955	6.9348	6.9303	6.897	6.9159	6.9256	6.8906	6.886	6.8718	6.8921	6.8587	6.8301	6.8783	6.8786	6.8599
6770000000	7.5717	7.5184	7.5582	7.4329	7.3173	7.4132	7.2407	7.0831	7.0536	7.0034	6.9818	6.9982	6.8442	6.9129	6.8795	6.928	6.9092	6.8445	6.8892	6.8965	6.8771	6.8263	6.8274	6.8383	6.7806	6.791	6.8442	6.8385	6.8025
6865000000	7.4901	7.4875	7.4806	7.3958	7.277	7.3566	7.1824	7.023	7.0124	6.9736	6.9344	6.943	6.7816	6.8706	6.8443	6.8898	6.8631	6.796	6.8532	6.8598	6.8292	6.8141	6.7793	6.774	6.741	6.7485	6.8087	6.7864	6.7544
6960000000	7.4573	7.4781	7.4888	7.3461	7.2692	7.2764	7.2065	7.0229	6.9517	6.9857	6.9319	6.9353	6.8248	6.8712	6.8663	6.8413	6.8577	6.7977	6.8277	6.8299	6.7924	6.7727	6.7708	6.8044	6.7618	6.7329	6.779	6.7977	6.7794
7055000000	7.3857	7.4533	7.4658	7.2572	7.2194	7.1996	7.1622	6.9902	6.8917	6.946	6.8962	6.9023	6.8082	6.8231	6.8495	6.7975	6.8034	6.7753	6.7731	6.7885	6.753	6.7617	6.7379	6.7874	6.7315	6.7098	6.7215	6.7697	6.7235
7150000000	7.3573	7.389	7.3913	7.2403	7.1747	7.1797	7.1059	6.9313	6.8758	6.9017	6.8637	6.8643	6.7529	6.792	6.7838	6.7646	6.7647	6.7354	6.761	6.7566	6.7266	6.7216	6.7106	6.7275	6.6968	6.6806	6.7041	6.7135	6.689
7245000000	7.3244	7.3254	7.3294	7.2318	7.1331	7.1688	7.0539	6.893	6.8611	6.8614	6.8123	6.8239	6.6758	6.7745	6.7291	6.7846	6.7637	6.7071	6.7429	6.7308	6.7057	6.6779	6.6898	6.6669	6.6491	6.6343	6.7122	6.6838	6.6505
7340000000	7.2607	7.2784	7.2721	7.1595	7.0814	7.1162	7.0103	6.8501	6.8112	6.8362	6.7706	6.7787	6.6388	6.7328	6.69	6.7325	6.7207	6.6528	6.7051	6.6993	6.6632	6.6314	6.637	6.6296	6.6065	6.594	6.6467	6.644	6.6204
7435000000	7.2174	7.2409	7.2556	7.0888	7.0474	7.0494	6.9949	6.8275	6.7596	6.8045	6.7541	6.7604	6.6378	6.6906	6.6836	6.6655	6.6636	6.62	6.6562	6.6631	6.6278	6.6144	6.6041	6.6332	6.5966	6.584	6.6049	6.6173	6.6042
7530000000	7.1698	7.2114	7.2209	7.062	7.0101	7.0167	6.9581	6.7902	6.7342	6.7748	6.7404	6.7276	6.6256	6.6609	6.6636	6.645	6.6267	6.5992	6.6334	6.6277	6.6031	6.6048	6.5892	6.6071	6.5782	6.5612	6.5821	6.5922	6.5813
7625000000	7.1488	7.1653	7.1679	7.0481	6.9609	6.9938	6.9159	6.7612	6.7142	6.7322	6.6906	6.7078	6.5782	6.6496	6.6275	6.6414	6.6302	6.5849	6.6233	6.6143	6.5869	6.5676	6.5704	6.5652	6.5417	6.5317	6.575	6.5499	6.542
7720000000	7.0701	7.0944	7.0906	6.9933	6.8907	6.9487	6.8523	6.706	6.6667	6.6759	6.6271	6.6576	6.5146	6.6033	6.5839	6.5818	6.5848	6.5364	6.5735	6.5569	6.5426	6.5108	6.524	6.4996	6.4875	6.4771	6.5259	6.4859	6.4932
7815000000	7.035	7.068	7.0806	6.9267	6.8831	6.9001	6.8235	6.6724	6.6215	6.6632	6.6111	6.616	6.4999	6.556	6.5498	6.5522	6.5384	6.4951	6.5244	6.5392	6.4938	6.4876	6.4925	6.4935	6.4619	6.454	6.4872	6.4868	6.4788
7910000000	7.0142	7.0593	7.0604	6.8879	6.864	6.8689	6.8207	6.6824	6.614	6.6568	6.6271	6.6107	6.4859	6.5437	6.5551	6.54	6.5243	6.4881	6.4976	6.527	6.4763	6.4635	6.4872	6.4886	6.4635	6.4602	6.4773	6.4897	6.48
8005000000	6.9781	7.0071	7.0175	6.8762	6.8139	6.844	6.7737	6.6272	6.5792	6.6116	6.5666	6.5783	6.4597	6.5197	6.5157	6.512	6.4976	6.4563	6.4907	6.499	6.465	6.4561	6.4561	6.4546	6.4345	6.4332	6.4521	6.4389	6.4363
8100000000	6.9034	6.9162	6.9477	6.8638	6.7582	6.7844	6.7183	6.5604	6.5265	6.5418	6.4911	6.5313	6.4101	6.4971	6.4712	6.4808	6.4764	6.4305	6.4596	6.4645	6.4041	6.4253	6.3955	6.4142	6.3605	6.3523	6.4148	6.3626	6.3714
8195000000	6.857	6.886	6.9004	6.7911	6.7236	6.725	6.6862	6.5535	6.4907	6.5175	6.4551	6.478	6.3719	6.4518	6.4364	6.431	6.4538	6.3802	6.4143	6.4291	6.3621	6.3903	6.3635	6.3684	6.3213	6.3334	6.3963	6.3398	6.3522
8290000000	6.8486	6.8946	6.9183	6.7497	6.7213	6.7508	6.6779	6.5413	6.5032	6.5215	6.4758	6.5041	6.3737	6.4324	6.4336	6.4266	6.4089	6.3668	6.396	6.4008	6.3752	6.3601	6.3707	6.3698	6.347	6.3443	6.3583	6.3686	6.3574
8385000000	6.8318	6.8901	6.8889	6.7299	6.7119	6.7403	6.6504	6.5244	6.5062	6.5353	6.489	6.4886	6.3812	6.4126	6.4355	6.4157	6.3768	6.3523	6.3909	6.3882	6.3592	6.3417	6.372	6.371	6.3423	6.3477	6.3275	6.3673	6.35
8480000000	6.8027	6.8404	6.8613	6.7295	6.6484	6.6974	6.6354	6.4934	6.4742	6.4807	6.4342	6.4594	6.3377	6.4013	6.3905	6.4001	6.4007	6.3489	6.3813	6.3707	6.3521	6.3522	6.3314	6.3298	6.3251	6.3119	6.3434	6.3287	6.3111
8575000000	6.741	6.7927	6.7775	6.6986	6.5893	6.6341	6.5872	6.444	6.4176	6.4156	6.3654	6.4245	6.2859	6.3632	6.3376	6.3436	6.3864	6.3021	6.3435	6.3013	6.3031	6.3041	6.2608	6.2854	6.2598	6.2529	6.294	6.2767	6.2625
8670000000	6.7176	6.7733	6.7745	6.6558	6.5982	6.6353	6.5683	6.4336	6.4119	6.423	6.3739	6.3999	6.2884	6.3433	6.3383	6.33	6.3459	6.2836	6.3212	6.3053	6.2814	6.277	6.2725	6.2776	6.2462	6.2463	6.2717	6.2648	6.2542
8765000000	6.694	6.7521	6.7654	6.6075	6.5844	6.6085	6.5471	6.4169	6.3904	6.4093	6.3681	6.3711	6.2696	6.3229	6.3403	6.3147	6.3041	6.2817	6.2739	6.2973	6.2577	6.249	6.2618	6.2653	6.2386	6.2411	6.2511	6.2526	6.2554
8860000000	6.6757	6.7264	6.7426	6.6054	6.5527	6.5955	6.522	6.4006	6.3785	6.3921	6.3454	6.3594	6.2572	6.3157	6.3045	6.2998	6.3035	6.2597	6.2772	6.28	6.2551	6.2515	6.2406	6.2488	6.2252	6.2269	6.2467	6.2414	6.2289
8955000000	6.6238	6.6664	6.6944	6.5911	6.5019	6.5565	6.48	6.3425	6.3415	6.3396	6.3047	6.3347	6.2029	6.3067	6.2495	6.2602	6.2863	6.2147	6.2639	6.2305	6.2305	6.2366	6.2018	6.2166	6.1912	6.15	6.2017	6.2114	6.1844
9050000000	6.6294	6.6598	6.6843	6.5686	6.4999	6.549	6.4723	6.3534	6.3348	6.3452	6.2981	6.3284	6.2023	6.2898	6.2549	6.2624	6.2749	6.2068	6.2591	6.2342	6.2292	6.2213	6.1929	6.2078	6.1885	6.1641	6.1952	6.2067	6.1831
9145000000	6.5806	6.6409	6.6553	6.5073	6.4813	6.5265	6.4458	6.3212	6.3063	6.329	6.2906	6.2833	6.1968	6.2322	6.2465	6.232	6.2448	6.1994	6.2047	6.2149	6.1913	6.1775	6.1738	6.1825	6.163	6.1754	6.1821	6.1744	6.1775
9240000000	6.5603	6.6094	6.6314	6.4843	6.45	6.5002	6.4263	6.3126	6.2852	6.3103	6.2617	6.2648	6.1887	6.2191	6.2387	6.2228	6.2206	6.1887	6.1878	6.2056	6.1613	6.1716	6.1573	6.1633	6.1446	6.1422	6.1589	6.1537	6.1662
9335000000	6.5646	6.6139	6.6163	6.5048	6.4521	6.4703	6.4264	6.295	6.2661	6.2942	6.2593	6.2895	6.1514	6.2328	6.2099	6.2253	6.2428	6.1552	6.2223	6.1815	6.1914	6.169	6.1605	6.1732	6.1351	6.1314	6.1725	6.1587	6.1334
9430000000	6.5141	6.6009	6.5714	6.4951	6.4096	6.4162	6.3979	6.236	6.2276	6.2364	6.2372	6.2658	6.1547	6.2126	6.1669	6.1991	6.2299	6.1118	6.1972	6.1239	6.1584	6.1665	6.1216	6.1513	6.1065	6.0732	6.1366	6.1233	6.0959
9525000000	6.4753	6.5454	6.5243	6.4377	6.3861	6.3963	6.3692	6.2306	6.2024	6.2347	6.1888	6.2048	6.1073	6.1761	6.1406	6.1671	6.1777	6.1123	6.1523	6.13	6.1115	6.1169	6.0933	6.1042	6.0746	6.0797	6.105	6.091	6.0744
9620000000	6.4438	6.5178	6.5326	6.3656	6.3793	6.4031	6.3695	6.24	6.2071	6.2432	6.1879	6.1901	6.0897	6.1585	6.1712	6.1352	6.1539	6.122	6.098	6.1425	6.0746	6.0721	6.0945	6.0884	6.0717	6.0725	6.0838	6.0988	6.0797
9715000000	6.4286	6.5117	6.5266	6.3664	6.3644	6.3857	6.3567	6.237	6.194	6.2404	6.1897	6.1777	6.1055	6.1406	6.1506	6.1273	6.139	6.1117	6.1089	6.1255	6.0912	6.0812	6.0878	6.0855	6.0722	6.06	6.0886	6.0967	6.0789
9810000000	6.4009	6.4898	6.4793	6.3719	6.3383	6.3592	6.3027	6.1849	6.1474	6.1757	6.1415	6.1684	6.0576	6.1373	6.0979	6.1295	6.1267	6.0621	6.1105	6.0842	6.0804	6.0864	6.0485	6.0549	6.0407	6.0309	6.0741	6.0622	6.0428
9905000000	6.3753	6.4637	6.4124	6.3433	6.3091	6.3359	6.2807	6.1398	6.1201	6.1485	6.0965	6.1296	6.0281	6.1042	6.0564	6.1101	6.1075	6.0294	6.083	6.0598	6.0609	6.0588	6.0024	6.0323	6.0074	6.0023	6.048	6.028	6.0078
10000000000	6.3444	6.4296	6.4222	6.3099	6.3011	6.3108	6.2763	6.1557	6.1075	6.1556	6.0995	6.1143	6.026	6.0747	6.0673	6.0722	6.0842	6.0287	6.0407	6.0506	6.0286	6.0129	6.0137	6.0139	5.9947	5.9892	6.0164	6.0158	6.0008

## Sheet: e'_run3
	time /min →
	Before BnCl added	1min	2min	3min	4min	5min	10min	15min	20min	25min	30min	35min	40min	45min	50min	55min	60min	65min	70min	75min	80min	85min	90min	95min	100min	105min	110min	115min	120min
frequency /Hz	e'	e'	e'	e'	e'	e'	e'	e'	e'	e'	e'	e'	e'	e'	e'	e'	e'	e'	e'	e'	e'	e'	e'	e'	e'	e'	e'	e'	e'
500000000	21.3579	19.7001	19.3809	19.0477	18.8529	18.9708	18.5635	18.0273	17.6003	18.0306	17.8518	17.5173	17.4911	17.7352	17.4204	17.4371	17.3641	17.1697	17.3828	17.1064	17.1097	17.1703	17.283	17.1724	17.2184	16.9766	17.2589	17.3073	17.1936
595000000	21.263	19.6356	19.3419	18.9252	18.7268	18.7568	18.2224	17.836	17.4438	17.6795	17.593	17.3342	17.2587	17.3385	17.1317	17.1876	17.0758	16.9592	16.9292	16.8176	16.8217	16.8848	16.9446	16.9107	16.8286	16.7208	16.9433	16.9829	16.8897
690000000	21.0521	19.6616	19.3153	19.1497	18.7725	18.6287	18.0892	17.8254	17.5582	17.203	17.1286	17.0521	17.0272	16.7675	16.6953	16.7783	16.8387	16.7672	16.6157	16.7253	16.7174	16.7843	16.5787	16.5781	16.6273	16.6647	16.452	16.493	16.5067
785000000	20.7601	19.3741	19.0082	18.8108	18.4938	18.2603	17.7568	17.4374	17.1706	16.8657	16.7729	16.7227	16.6505	16.32	16.342	16.3641	16.3795	16.2992	16.2119	16.4285	16.3357	16.4476	16.1399	16.2045	16.1803	16.4049	16.1071	16.1029	16.1138
880000000	20.5835	19.0311	18.7051	18.3283	18.0813	18.0494	17.3981	17.0286	16.6061	16.6268	16.5558	16.3704	16.2435	16.2557	16.099	16.1109	16.0355	16.0443	15.873	15.9603	15.844	15.8956	15.929	15.8544	15.9102	15.8707	15.8616	15.9097	15.8512
975000000	20.2849	18.6521	18.4342	18.0059	17.7751	17.709	17.0575	16.5795	16.2012	16.313	16.2113	16.0168	15.8751	15.9029	15.7618	15.6958	15.6706	15.6221	15.4823	15.4981	15.286	15.4927	15.587	15.4788	15.5008	15.4061	15.5484	15.6103	15.4076
1070000000	19.9149	18.4428	18.0841	17.7513	17.399	17.397	16.7171	16.3591	15.8949	15.871	15.7946	15.6591	15.5728	15.466	15.3397	15.3666	15.2878	15.2757	15.149	15.1822	15.0745	15.1928	15.1658	15.1171	15.1502	15.0998	15.1006	15.1474	15.0785
1165000000	19.4855	18.1829	17.811	17.5563	17.1459	17.096	16.426	16.1525	15.6864	15.4792	15.4502	15.3364	15.2162	15.0192	14.9721	15.1003	14.9835	14.9887	14.7733	14.9372	14.8505	14.899	14.8371	14.8164	14.8595	14.8821	14.7538	14.6924	14.8597
1260000000	19.2826	17.9471	17.569	17.252	16.9036	16.8424	16.1671	15.8658	15.3177	15.1934	15.1844	15.0291	14.9443	14.7718	14.6898	14.764	14.6757	14.6848	14.4721	14.5914	14.4443	14.5892	14.5226	14.4776	14.5319	14.5348	14.4519	14.4623	14.5205
1355000000	18.9074	17.4876	17.194	16.8289	16.5196	16.5047	15.8504	15.3528	14.8553	14.9619	14.8695	14.7118	14.5878	14.6125	14.3686	14.3858	14.3482	14.2962	14.1522	14.1852	14.0821	14.1902	14.2107	14.1648	14.2075	14.1191	14.1592	14.2584	14.1411
1450000000	18.4488	17.1335	16.8308	16.4949	16.1525	16.147	15.502	15.0564	14.5342	14.6151	14.519	14.3867	14.2801	14.2327	14.0108	14.0628	14.021	13.988	13.84	13.8576	13.6943	13.8849	13.9078	13.8393	13.8448	13.7361	13.8491	13.9324	13.8487
1545000000	18.3725	17.1552	16.8273	16.4951	16.1435	16.1276	15.4583	15.0908	14.5204	14.4599	14.4488	14.3127	14.2312	14.0565	13.9448	13.9976	13.9401	13.9152	13.7328	13.8257	13.7041	13.8519	13.7909	13.7755	13.8623	13.8108	13.7596	13.768	13.7881
1640000000	17.987	16.8304	16.547	16.1913	15.8683	15.8093	15.1301	14.7729	14.2223	14.0216	14.0586	13.9877	13.8535	13.688	13.5239	13.5987	13.5346	13.5568	13.3451	13.4584	13.3211	13.5085	13.4013	13.4333	13.536	13.4809	13.3337	13.3773	13.3777
1735000000	17.5318	16.3511	16.0806	15.7435	15.4274	15.4185	14.733	14.3268	13.7375	13.7233	13.7427	13.5455	13.4575	13.3494	13.1929	13.2182	13.1576	13.1806	12.9726	13.0591	12.9267	13.0768	13.0582	12.9831	13.0647	13.0317	13.0169	13.0573	13.0337
1830000000	17.0939	15.9265	15.6891	15.3671	15.0493	15.1105	14.3634	14.0149	13.3687	13.4563	13.4308	13.2096	13.1017	13.0534	12.9319	12.894	12.8104	12.8755	12.6823	12.6884	12.6869	12.7511	12.7215	12.7141	12.769	12.6777	12.7491	12.7895	12.7572
1925000000	16.6847	15.6296	15.3758	15.0545	14.7455	14.7809	14.0916	13.6966	13.1117	13.1519	13.1343	12.9409	12.8638	12.7539	12.5818	12.6627	12.5815	12.5558	12.4368	12.4353	12.3899	12.4865	12.456	12.4343	12.5091	12.4151	12.4496	12.476	12.4542
2020000000	16.2989	15.3566	15.0713	14.8019	14.4852	14.4504	13.8781	13.4636	12.922	12.7854	12.819	12.7038	12.595	12.4228	12.2401	12.3418	12.3372	12.289	12.1626	12.209	12.1051	12.2112	12.2152	12.1649	12.2508	12.2364	12.1708	12.1638	12.1078
2115000000	15.8998	14.9903	14.7502	14.4422	14.1457	14.1814	13.5496	13.1355	12.5983	12.5293	12.5297	12.4009	12.3273	12.1472	11.9766	12.0715	12.0531	12.0038	11.8712	11.945	11.8271	11.931	11.9178	11.8829	11.9938	11.9263	11.8984	11.8801	11.8683
2210000000	15.5282	14.6552	14.4535	14.162	13.8915	13.9393	13.2568	12.8767	12.2988	12.3889	12.3646	12.1459	12.0758	11.9579	11.8099	11.8868	11.7961	11.8077	11.6297	11.6782	11.6078	11.7252	11.7126	11.6504	11.756	11.6644	11.6846	11.7392	11.7098
2305000000	15.1472	14.3465	14.142	13.8522	13.5465	13.6382	12.969	12.5939	12.0353	12.0983	12.0624	11.8947	11.7959	11.7133	11.5471	11.658	11.5269	11.5566	11.3931	11.3851	11.3494	11.4787	11.4533	11.425	11.5018	11.4018	11.4135	11.4728	11.4351
2400000000	14.8095	14.0522	13.8815	13.5601	13.3105	13.3523	12.7489	12.3768	11.8404	11.8144	11.8044	11.6768	11.6282	11.4598	11.2818	11.3754	11.3614	11.3398	11.1807	11.2159	11.1354	11.2545	11.2288	11.2207	11.2939	11.2289	11.2029	11.2226	11.2252
2495000000	14.4773	13.7761	13.6264	13.2996	13.093	13.0656	12.5073	12.1423	11.6452	11.524	11.5391	11.4573	11.4619	11.2194	11.0335	11.1306	11.1739	11.1423	10.9798	11.0284	10.9388	11.0392	11.0048	11.0363	11.0941	11.0698	10.9826	10.9952	11.0202
2590000000	14.1374	13.4665	13.3233	13.0111	12.7989	12.8372	12.2307	11.8947	11.3578	11.3618	11.3444	11.2226	11.1744	11.0329	10.8494	10.9325	10.9064	10.9192	10.7442	10.7702	10.6955	10.8335	10.7916	10.7919	10.8558	10.8014	10.763	10.7921	10.8126
2685000000	13.83	13.2002	13.0635	12.7427	12.5361	12.5966	11.9433	11.6949	11.095	11.2264	11.2084	11.0069	10.9434	10.8797	10.6975	10.7675	10.699	10.6947	10.5517	10.5153	10.465	10.6407	10.6154	10.5917	10.6443	10.5657	10.5802	10.611	10.6123
2780000000	13.5496	12.9459	12.8493	12.5219	12.3346	12.3712	11.7793	11.4971	10.9529	11.0134	11.0059	10.8611	10.7726	10.69	10.5179	10.5795	10.5572	10.5405	10.3917	10.3822	10.2992	10.4772	10.4265	10.4298	10.4796	10.4279	10.432	10.4362	10.4462
2875000000	13.313	12.7312	12.6329	12.3266	12.1416	12.1874	11.6344	11.3118	10.8082	10.7745	10.7778	10.6809	10.6698	10.4881	10.3186	10.4175	10.46	10.3944	10.1985	10.2564	10.187	10.3054	10.2803	10.2941	10.3247	10.3431	10.2422	10.2757	10.3037
2970000000	13.1278	12.5237	12.4551	12.1369	11.9493	11.9965	11.4675	11.1373	10.6485	10.604	10.6495	10.5311	10.5025	10.3356	10.1528	10.2794	10.3107	10.2572	10.0236	10.1297	10.0711	10.1554	10.1587	10.1472	10.1795	10.1987	10.0893	10.1144	10.1737
3065000000	12.8875	12.3034	12.2488	11.9705	11.7711	11.8106	11.3064	11.0075	10.4605	10.5267	10.5553	10.4293	10.3166	10.2479	10.0694	10.1434	10.162	10.1134	9.9164	9.9919	9.9047	10.0283	9.9907	9.9717	10.0627	10.0366	10.0117	10.0129	10.0408
3160000000	12.652	12.0985	12.0538	11.7602	11.5815	11.6036	11.1744	10.8764	10.2853	10.3818	10.4296	10.3059	10.1653	10.131	9.9545	10.0252	10.0072	9.9993	9.7847	9.867	9.7542	9.8844	9.8745	9.8214	9.9367	9.9037	9.9051	9.9119	9.9235
3255000000	12.384	11.8677	11.8033	11.532	11.3247	11.4114	10.9375	10.6356	10.1333	10.1576	10.2073	10.0711	10.0067	9.8724	9.7306	9.8086	9.8446	9.7757	9.608	9.6826	9.5744	9.7127	9.6846	9.6511	9.7228	9.7226	9.6765	9.6825	9.7147
3350000000	12.1239	11.652	11.5792	11.2929	11.0688	11.1893	10.7241	10.3636	9.9551	9.9408	9.9719	9.8444	9.859	9.6548	9.5164	9.6285	9.6605	9.6008	9.4643	9.5048	9.3873	9.5213	9.4709	9.4555	9.5416	9.5871	9.4269	9.4985	9.5516
3445000000	11.8941	11.4684	11.3865	11.1158	10.9294	11.0252	10.5675	10.2565	9.803	9.8183	9.8671	9.7253	9.7143	9.5509	9.4115	9.4879	9.5069	9.4745	9.3159	9.3738	9.2624	9.3941	9.3704	9.3409	9.4209	9.4425	9.3312	9.3898	9.4224
3540000000	11.7227	11.3492	11.234	10.9817	10.8129	10.8885	10.4507	10.2201	9.6348	9.7349	9.7912	9.6737	9.6052	9.4682	9.3656	9.4279	9.3991	9.3629	9.2198	9.2989	9.1629	9.3138	9.3019	9.2453	9.3237	9.2898	9.3174	9.3764	9.3438
3635000000	11.4889	11.1164	11.0407	10.7728	10.6401	10.7189	10.3005	10.0598	9.4926	9.5536	9.6649	9.5286	9.4777	9.3283	9.2027	9.3082	9.2573	9.2086	9.0925	9.1408	9.0066	9.1782	9.1599	9.1043	9.1713	9.1586	9.1726	9.2457	9.1867
3730000000	11.2556	10.9077	10.8165	10.5694	10.4301	10.4896	10.0559	9.8182	9.3567	9.4005	9.4182	9.347	9.315	9.1436	8.9903	9.1004	9.1101	9.0631	8.9225	8.9574	8.8664	8.9849	8.9905	8.9548	9.0219	9.0388	8.9637	8.9782	9.0157
3825000000	11.0636	10.7262	10.6373	10.3912	10.248	10.3404	9.8855	9.6592	9.2325	9.2481	9.2577	9.1973	9.1591	8.9949	8.8178	8.9367	8.9508	8.9138	8.745	8.818	8.7189	8.8429	8.8377	8.8191	8.8843	8.9127	8.795	8.8143	8.8454
3920000000	10.8987	10.5712	10.4809	10.241	10.1393	10.2086	9.7649	9.5769	9.0706	9.1264	9.1945	9.1348	9.0332	8.89	8.7527	8.8505	8.84	8.8108	8.6736	8.7021	8.629	8.7738	8.7617	8.702	8.7712	8.777	8.7349	8.7751	8.7693
4015000000	10.7391	10.4239	10.3197	10.1122	10.035	10.0985	9.6481	9.4865	8.9677	9.0396	9.0927	9.0512	8.9425	8.7786	8.663	8.758	8.7565	8.7023	8.5968	8.6187	8.5414	8.6947	8.69	8.5861	8.694	8.6601	8.6587	8.7104	8.6861
4110000000	10.5677	10.2718	10.176	9.9689	9.8655	9.9351	9.513	9.3386	8.8993	8.9345	8.9532	8.9288	8.8223	8.6863	8.5478	8.6591	8.6491	8.6157	8.4758	8.5291	8.4488	8.5808	8.5477	8.5237	8.5942	8.5844	8.5344	8.5865	8.5705
4205000000	10.3388	10.0871	10.0147	9.7726	9.6745	9.7501	9.3745	9.1809	8.8157	8.8138	8.8031	8.7728	8.6717	8.5465	8.4163	8.5147	8.5394	8.5222	8.2955	8.4167	8.2868	8.4499	8.3994	8.3971	8.4593	8.4896	8.374	8.4339	8.4382
4300000000	10.2083	9.9613	9.8831	9.6562	9.5621	9.648	9.2662	9.0891	8.6932	8.6911	8.7082	8.6704	8.5592	8.4503	8.3157	8.4236	8.4419	8.4084	8.2339	8.3148	8.2195	8.3539	8.333	8.3102	8.372	8.3743	8.2869	8.3654	8.3579
4395000000	10.0845	9.8605	9.7927	9.5727	9.5155	9.5519	9.1741	9.0334	8.5842	8.64	8.6651	8.626	8.5027	8.4036	8.2697	8.3656	8.3589	8.3011	8.2422	8.2458	8.1721	8.3135	8.2691	8.2117	8.3394	8.268	8.2659	8.3298	8.2747
4490000000	9.935	9.7534	9.6831	9.4489	9.4134	9.4598	9.08	8.9273	8.509	8.5693	8.5926	8.5426	8.4294	8.3188	8.1948	8.3055	8.2832	8.2168	8.1772	8.1679	8.115	8.2223	8.205	8.1666	8.2705	8.2026	8.1963	8.2767	8.2201
4585000000	9.8005	9.6383	9.5626	9.329	9.2202	9.3173	9.0012	8.8057	8.4386	8.4486	8.4702	8.4155	8.3387	8.2474	8.0987	8.205	8.2318	8.1673	8.0053	8.107	8.0394	8.1442	8.1254	8.1152	8.1626	8.1405	8.0909	8.1502	8.118
4680000000	9.6793	9.4981	9.4634	9.2205	9.1264	9.2122	8.912	8.7209	8.3684	8.346	8.3526	8.3325	8.2793	8.1744	8.0021	8.1095	8.1587	8.0683	7.8987	8.0508	7.985	8.0777	8.044	8.0547	8.0889	8.097	7.985	8.0525	8.0554
4775000000	9.537	9.386	9.338	9.1454	9.0349	9.133	8.8149	8.6188	8.249	8.2673	8.2925	8.2634	8.1848	8.0832	7.9352	8.0369	8.0614	7.9999	7.8472	7.9458	7.9089	7.9762	7.9691	7.9382	8.0105	8.0144	7.9295	7.9854	7.9632
4870000000	9.4395	9.2941	9.2627	9.0821	8.9682	9.0459	8.7312	8.5528	8.1556	8.2072	8.2555	8.2116	8.1153	8.0081	7.904	7.9875	8.0236	7.9333	7.8287	7.8691	7.823	7.9135	7.8859	7.8683	7.9733	7.9279	7.8743	7.93	7.8804
4965000000	9.3257	9.1989	9.1401	8.9758	8.8699	8.9487	8.6661	8.4667	8.0879	8.1328	8.1608	8.1109	8.0608	7.9439	7.8333	7.9097	7.9425	7.8631	7.7406	7.7992	7.7612	7.8259	7.8228	7.8076	7.8949	7.8724	7.7996	7.8481	7.8166
5060000000	9.2284	9.0886	8.9997	8.8909	8.7387	8.8343	8.5908	8.3458	8.0167	8.0474	8.0357	8.011	7.9389	7.8611	7.742	7.8441	7.8311	7.7884	7.606	7.7583	7.6761	7.7619	7.7627	7.7182	7.7923	7.8126	7.7079	7.7739	7.7491
5155000000	9.1354	8.9853	8.9068	8.7942	8.6622	8.7634	8.5046	8.2652	7.9238	7.9687	7.9651	7.9376	7.8763	7.7884	7.6638	7.7487	7.7688	7.7163	7.5361	7.6776	7.5912	7.6803	7.6829	7.6507	7.6932	7.7253	7.6274	7.699	7.7012
5250000000	9.0093	8.8782	8.8547	8.7302	8.6049	8.6786	8.3933	8.2529	7.825	7.9562	7.9428	7.8974	7.8576	7.7371	7.6445	7.7076	7.729	7.6587	7.5527	7.6148	7.5346	7.6498	7.6226	7.586	7.6776	7.6678	7.5961	7.6385	7.6466
5345000000	8.8977	8.7812	8.7707	8.629	8.5291	8.5756	8.3133	8.1588	7.7357	7.8894	7.8746	7.8177	7.7807	7.6819	7.5818	7.6405	7.6579	7.6091	7.4651	7.5438	7.474	7.5969	7.5419	7.5064	7.5953	7.5966	7.5478	7.5462	7.5747
5440000000	8.8378	8.7367	8.6869	8.5638	8.4443	8.5392	8.2855	8.098	7.7638	7.8123	7.8141	7.7533	7.7234	7.6177	7.5345	7.5766	7.6002	7.5475	7.4012	7.5099	7.4462	7.5155	7.5376	7.5092	7.5615	7.5651	7.481	7.5259	7.5442
5535000000	8.744	8.6342	8.5883	8.4486	8.3725	8.4493	8.2094	7.9891	7.6999	7.7342	7.738	7.6828	7.6308	7.5384	7.4748	7.475	7.5332	7.4855	7.3058	7.442	7.3631	7.4163	7.4719	7.4543	7.487	7.5063	7.3989	7.421	7.4925
5630000000	8.6437	8.5319	8.5042	8.381	8.2794	8.3461	8.0973	7.9225	7.6132	7.6637	7.6738	7.6045	7.5587	7.4654	7.3815	7.4277	7.4438	7.4142	7.2752	7.3478	7.2705	7.382	7.3803	7.3316	7.3907	7.4191	7.3328	7.3552	7.4005
5725000000	8.5298	8.3949	8.4162	8.3079	8.1672	8.2537	7.9797	7.873	7.5035	7.5982	7.5956	7.5536	7.497	7.4045	7.3036	7.414	7.3845	7.3721	7.2527	7.2843	7.2028	7.3338	7.2556	7.2324	7.2985	7.3361	7.2759	7.2853	7.3205
5820000000	8.4437	8.3406	8.3586	8.2314	8.1344	8.1859	7.9452	7.8062	7.4773	7.5591	7.5503	7.5104	7.4513	7.3815	7.2695	7.3603	7.3232	7.3179	7.2056	7.2604	7.1817	7.2821	7.2542	7.201	7.2659	7.3073	7.2424	7.2656	7.2616
5915000000	8.3815	8.3304	8.2864	8.1401	8.0908	8.155	7.9095	7.7542	7.4786	7.4754	7.5011	7.4727	7.4151	7.3338	7.2514	7.3048	7.3024	7.2711	7.1582	7.2078	7.1353	7.2416	7.2679	7.2296	7.269	7.2814	7.1947	7.24	7.2501
6010000000	8.2979	8.2394	8.2075	8.0645	8.0282	8.0835	7.8236	7.6853	7.4164	7.4031	7.446	7.4117	7.3347	7.2522	7.1727	7.2211	7.2416	7.2023	7.0874	7.1449	7.0785	7.2027	7.2061	7.1757	7.1774	7.2082	7.1308	7.1774	7.1947
6105000000	8.1986	8.1267	8.1407	7.9832	7.9514	7.9989	7.7568	7.6404	7.3301	7.3725	7.4023	7.3656	7.2923	7.2212	7.1144	7.1899	7.1736	7.1776	7.0523	7.1056	7.0333	7.1314	7.1595	7.0754	7.1205	7.1471	7.0802	7.1155	7.1252
6200000000	8.1256	8.0611	8.0655	7.8927	7.8627	7.9391	7.6886	7.5719	7.2447	7.3358	7.3732	7.3375	7.223	7.1867	7.0756	7.1544	7.1199	7.114	7.036	7.0435	6.9819	7.0708	7.0893	7.0097	7.0835	7.0988	7.051	7.0731	7.0374
6295000000	8.0617	8.0337	8.01	7.8774	7.8444	7.895	7.6606	7.5484	7.2477	7.2927	7.3327	7.279	7.2093	7.1441	7.0552	7.1278	7.1164	7.0892	7.0052	7.0113	6.9768	7.0587	7.0698	7.0193	7.061	7.0767	7.0224	7.059	7.0383
6390000000	8.0083	7.9664	7.9757	7.8312	7.7891	7.8434	7.6058	7.503	7.2187	7.2225	7.2655	7.2122	7.173	7.0755	7.0099	7.0517	7.0527	7.0466	6.9465	6.98	6.9562	7.0094	7.0433	7.0153	7.0128	7.0484	6.9568	7.0176	7.0246
6485000000	7.926	7.8982	7.9179	7.7558	7.7338	7.7723	7.532	7.4531	7.161	7.1689	7.217	7.152	7.1127	7.0238	6.9607	6.9953	6.9928	6.9838	6.8869	6.9187	6.8986	6.9759	6.9861	6.9627	6.946	6.9969	6.9249	6.9689	6.9684
6580000000	7.8666	7.8212	7.8281	7.6981	7.6537	7.697	7.4663	7.3676	7.1055	7.1391	7.1818	7.1242	7.0499	6.9898	6.8882	6.959	6.9709	6.9491	6.8495	6.8721	6.8373	6.9284	6.9106	6.8969	6.9009	6.9399	6.8709	6.9247	6.8939
6675000000	7.7942	7.7888	7.7867	7.6617	7.6118	7.657	7.4466	7.3435	7.0719	7.1017	7.1462	7.0865	7.0336	6.9561	6.8632	6.9405	6.9421	6.9085	6.8262	6.8543	6.8192	6.893	6.894	6.8671	6.8809	6.9151	6.8498	6.8928	6.8655
6770000000	7.7609	7.7671	7.79	7.6429	7.6123	7.6581	7.4524	7.3575	7.0678	7.0802	7.095	7.0696	7.0425	6.9464	6.9138	6.9211	6.9035	6.9199	6.8266	6.8706	6.8204	6.8721	6.9085	6.9159	6.9125	6.9248	6.8515	6.8664	6.9102
6865000000	7.6781	7.7032	7.7265	7.5547	7.5497	7.5859	7.3603	7.2811	7.0141	7.009	7.0241	7.0054	6.9769	6.8961	6.8534	6.8442	6.8677	6.8824	6.7695	6.8236	6.7682	6.8207	6.8443	6.8397	6.8564	6.8629	6.7834	6.8158	6.8479
6960000000	7.6224	7.6231	7.6397	7.537	7.4591	7.506	7.2912	7.2173	6.9428	6.9702	7.0183	6.9917	6.9125	6.8553	6.7611	6.8267	6.8054	6.8181	6.7075	6.7573	6.7042	6.7972	6.7727	6.7569	6.7635	6.7963	6.7437	6.777	6.7646
7055000000	7.5536	7.5717	7.5785	7.5074	7.4047	7.4519	7.2774	7.1599	6.9095	6.9268	6.9979	6.9733	6.8878	6.8387	6.7243	6.8143	6.7672	6.7819	6.7004	6.7171	6.6666	6.7445	6.7462	6.7148	6.7178	6.756	6.7173	6.7601	6.7288
7150000000	7.5117	7.5464	7.545	7.4556	7.3945	7.4338	7.2492	7.1475	6.8913	6.9129	6.9501	6.931	6.8591	6.8032	6.7251	6.7836	6.7646	6.7509	6.6631	6.7065	6.6466	6.7292	6.7292	6.7061	6.7421	6.7475	6.7012	6.7202	6.7209
7245000000	7.464	7.5038	7.5187	7.3804	7.3532	7.4189	7.2011	7.1071	6.859	6.8598	6.8834	6.8785	6.813	6.751	6.684	6.7069	6.7122	6.7044	6.6075	6.6718	6.6346	6.6988	6.7039	6.7015	6.7302	6.7154	6.6562	6.6835	6.7002
7340000000	7.4165	7.4393	7.4432	7.3429	7.3059	7.3671	7.1646	7.0536	6.791	6.8223	6.8571	6.8307	6.7784	6.7035	6.6294	6.671	6.6583	6.6933	6.5525	6.623	6.5842	6.6643	6.6497	6.6258	6.6689	6.6747	6.6164	6.6402	6.6536
7435000000	7.3612	7.3945	7.3894	7.3048	7.2621	7.298	7.1183	7.0066	6.7523	6.7775	6.8449	6.8067	6.7271	6.6847	6.6016	6.6581	6.6367	6.679	6.5264	6.5921	6.523	6.6332	6.626	6.5845	6.6103	6.6337	6.5902	6.6186	6.5914
7530000000	7.3193	7.365	7.3576	7.2737	7.2257	7.2651	7.0854	6.9865	6.7378	6.7667	6.8123	6.7791	6.7051	6.6642	6.581	6.6406	6.62	6.6601	6.509	6.5796	6.5026	6.6149	6.6089	6.5642	6.5924	6.6155	6.5709	6.5963	6.5744
7625000000	7.2861	7.3041	7.3196	7.2388	7.1786	7.2305	7.0581	6.9495	6.6934	6.7257	6.7651	6.738	6.676	6.6201	6.5501	6.6031	6.584	6.6194	6.4935	6.5476	6.5029	6.5894	6.5821	6.5474	6.5921	6.6094	6.5478	6.5718	6.586
7720000000	7.2441	7.2454	7.2645	7.1738	7.1138	7.1813	7.0094	6.9005	6.6394	6.6648	6.7045	6.6731	6.6342	6.5666	6.5008	6.5498	6.5354	6.5851	6.4495	6.5046	6.4612	6.5403	6.5486	6.5084	6.5394	6.5599	6.4976	6.5382	6.5432
7815000000	7.2029	7.2426	7.2274	7.1457	7.088	7.1342	6.9584	6.876	6.6404	6.6608	6.7125	6.6783	6.6168	6.5688	6.4825	6.5394	6.5104	6.5609	6.4328	6.4892	6.4348	6.5322	6.5107	6.479	6.4921	6.5252	6.4746	6.5191	6.4922
7910000000	7.1679	7.2092	7.1788	7.1278	7.0557	7.0813	6.948	6.8619	6.6427	6.6603	6.7095	6.6593	6.6052	6.5632	6.4669	6.5242	6.5032	6.5594	6.4116	6.4899	6.4064	6.5319	6.4936	6.4557	6.4641	6.5084	6.4407	6.5049	6.4703
8005000000	7.1348	7.1761	7.1733	7.0906	7.0437	7.0782	6.9369	6.8356	6.5919	6.6215	6.6689	6.6298	6.5761	6.5297	6.4534	6.5038	6.4879	6.5184	6.4133	6.4666	6.4161	6.4944	6.4803	6.4471	6.4738	6.4974	6.4579	6.4864	6.4778
8100000000	7.0881	7.1353	7.1322	7.0502	7.0079	7.066	6.9018	6.7825	6.532	6.5724	6.6117	6.5614	6.5311	6.4583	6.4426	6.4993	6.469	6.482	6.3744	6.4491	6.3938	6.4665	6.4508	6.4339	6.4563	6.4652	6.452	6.448	6.4993
8195000000	7.038	7.0905	7.061	7.0024	6.954	7.0012	6.8526	6.7608	6.4943	6.532	6.5874	6.5434	6.508	6.4248	6.377	6.4261	6.4129	6.4343	6.3189	6.4049	6.3545	6.4063	6.4009	6.3827	6.398	6.4303	6.4018	6.4209	6.4343
8290000000	7.0022	7.0393	7.0335	6.9817	6.9215	6.9484	6.8072	6.7189	6.4923	6.53	6.5566	6.541	6.4774	6.4303	6.3763	6.4074	6.3919	6.4189	6.3097	6.3696	6.3045	6.3914	6.3739	6.3431	6.3716	6.4009	6.3578	6.3667	6.3501
8385000000	7.0049	7.0065	7.0179	6.9715	6.8948	6.9195	6.787	6.6998	6.4979	6.5031	6.541	6.5495	6.4716	6.421	6.3808	6.3983	6.3897	6.4164	6.3096	6.3743	6.3081	6.389	6.3747	6.326	6.3479	6.3959	6.3534	6.3585	6.3205
8480000000	6.9482	6.9961	6.9853	6.924	6.8778	6.9183	6.777	6.6984	6.4553	6.4946	6.5229	6.5074	6.4548	6.4095	6.3494	6.3996	6.3635	6.3717	6.276	6.3358	6.288	6.3545	6.3461	6.3611	6.3735	6.3779	6.3485	6.3641	6.3592
8575000000	6.9273	6.9478	6.9682	6.8926	6.8205	6.8949	6.7488	6.6752	6.4217	6.444	6.4979	6.4606	6.4112	6.3765	6.3288	6.3625	6.3427	6.3214	6.2346	6.3158	6.2592	6.3086	6.3188	6.3242	6.3663	6.3474	6.3353	6.3487	6.3569
8670000000	6.8723	6.9101	6.9048	6.8521	6.8007	6.8428	6.7123	6.6386	6.3917	6.4223	6.4618	6.4534	6.3912	6.3392	6.29	6.3335	6.3136	6.3164	6.2191	6.2846	6.2255	6.3002	6.2803	6.2929	6.3036	6.3262	6.2862	6.29	6.2936
8765000000	6.8169	6.856	6.8673	6.8074	6.7647	6.8021	6.668	6.5873	6.3641	6.3886	6.4197	6.4382	6.3655	6.3283	6.2631	6.3175	6.2895	6.3069	6.1973	6.2476	6.1937	6.2763	6.2566	6.268	6.2555	6.2831	6.2495	6.2575	6.2376
8860000000	6.7999	6.844	6.8387	6.7853	6.7535	6.7857	6.6464	6.5791	6.3467	6.384	6.4145	6.4051	6.3442	6.3099	6.2555	6.2975	6.2771	6.2822	6.1846	6.2369	6.1832	6.2601	6.2455	6.254	6.2645	6.2751	6.2432	6.2555	6.2453
8955000000	6.7612	6.8259	6.8229	6.7447	6.7308	6.7614	6.6329	6.5648	6.3219	6.3619	6.411	6.3608	6.3332	6.2829	6.2461	6.2591	6.2681	6.2442	6.1886	6.2209	6.1635	6.2496	6.2289	6.2427	6.2717	6.2679	6.2494	6.2456	6.2542
9050000000	6.7306	6.789	6.7864	6.7179	6.7036	6.7237	6.6059	6.5272	6.292	6.3349	6.3759	6.3426	6.3007	6.2502	6.2205	6.2358	6.2349	6.226	6.14	6.1897	6.1394	6.2116	6.2026	6.2106	6.2311	6.2361	6.2061	6.2112	6.2179
9145000000	6.7014	6.746	6.7408	6.6915	6.6601	6.6998	6.558	6.5044	6.2693	6.3198	6.3372	6.3271	6.2738	6.2337	6.1772	6.2221	6.2106	6.2318	6.1052	6.1505	6.1102	6.1904	6.1703	6.1723	6.1709	6.1968	6.1511	6.1805	6.1617
9240000000	6.6803	6.7321	6.7297	6.6752	6.641	6.6825	6.5552	6.4969	6.2646	6.3204	6.3311	6.3178	6.2675	6.2268	6.1669	6.2161	6.2042	6.2178	6.0986	6.1452	6.1081	6.1839	6.1597	6.1626	6.1682	6.1834	6.1529	6.189	6.1587
9335000000	6.6493	6.7325	6.7122	6.6314	6.6189	6.6764	6.5248	6.4692	6.2504	6.285	6.314	6.274	6.2372	6.1906	6.1646	6.1925	6.1928	6.1626	6.0924	6.1377	6.0767	6.1562	6.16	6.1637	6.1852	6.1857	6.1448	6.1482	6.1766
9430000000	6.6073	6.7222	6.6839	6.5935	6.5747	6.6544	6.4995	6.4518	6.2308	6.2667	6.2946	6.2278	6.2208	6.1552	6.1363	6.1553	6.1828	6.1252	6.0812	6.1039	6.0468	6.1548	6.1502	6.1664	6.1591	6.1733	6.1248	6.1222	6.1859
9525000000	6.591	6.6841	6.6586	6.6071	6.5583	6.6195	6.4822	6.4293	6.2005	6.2482	6.2755	6.2393	6.2276	6.1527	6.1231	6.1366	6.1672	6.1321	6.0451	6.0945	6.0401	6.1278	6.1126	6.1142	6.1338	6.134	6.1012	6.122	6.1272
9620000000	6.5591	6.6065	6.6051	6.5543	6.5314	6.565	6.4613	6.3854	6.1525	6.2169	6.2387	6.2529	6.1963	6.1423	6.0827	6.1282	6.1251	6.1352	6.0193	6.0837	6.0228	6.0911	6.0654	6.0675	6.0848	6.0884	6.0711	6.0954	6.0744
9715000000	6.5221	6.6064	6.5875	6.5321	6.5061	6.5465	6.4408	6.3715	6.159	6.2002	6.2225	6.2209	6.1839	6.1326	6.0719	6.1122	6.1204	6.1227	6.0152	6.0622	6.0149	6.0807	6.0669	6.0689	6.0883	6.0782	6.0414	6.0912	6.0733
9810000000	6.5009	6.6068	6.5834	6.5234	6.4785	6.5526	6.4108	6.3604	6.1564	6.1986	6.2159	6.1922	6.1801	6.1151	6.066	6.1077	6.1089	6.1038	6.01	6.0351	6.0015	6.0726	6.0655	6.0723	6.0875	6.0836	6.0497	6.0762	6.0793
9905000000	6.4854	6.5936	6.5739	6.5137	6.4573	6.5394	6.412	6.3419	6.1473	6.1839	6.2044	6.1685	6.1572	6.1009	6.0537	6.0937	6.0882	6.0743	5.9872	6.0164	5.9928	6.0532	6.0531	6.0713	6.0694	6.0723	6.0498	6.0594	6.0712
10000000000	6.4648	6.5518	6.5357	6.4844	6.4405	6.4948	6.3767	6.3184	6.1089	6.1519	6.1781	6.1575	6.1307	6.0736	6.0156	6.0692	6.0722	6.066	5.9761	6.0155	5.9738	6.0455	6.0135	6.0255	6.0253	6.0396	6.0095	6.0383	6.0251

## Sheet: e''_run1
	time /min →
	Before BnCl added	1min	2min	3min	4min	5min	10min	15min	20min	25min	30min	35min	40min	45min	50min	55min	60min	65min	70min	75min	80min	85min	90min	95min	100min	105min	110min	115min	120min
frequency	e''	e''	e''	e''	e''	e''	e''	e''	e''	e''	e''	e''	e''	e''	e''	e''	e''	e''	e''	e''	e''	e''	e''	e''	e''	e''	e''	e''	e''
500000000	3.8716	6.6075	7.779	9.7309	10.2834	11.363	14.5229	17.2408	18.0681	18.3842	19.1412	19.6336	19.8447	20.408	20.3206	20.6721	20.9823	21.0556	20.9849	21.6361	21.1954	21.7357	21.4002	21.6446	21.7178	21.6147	21.9824	21.3912	21.8104
595000000	4.4858	6.6222	7.4882	9.0144	9.604	10.6861	13.446	15.4396	16.1238	16.5571	17.1002	17.3914	17.8401	18.2089	18.0601	18.418	18.6247	18.7239	18.6989	18.9586	19.0117	19.3081	18.8672	19.2897	19.2166	19.2337	19.4652	19.0231	19.2286
690000000	4.8861	6.7101	7.3652	8.6277	9.2822	10.1115	12.4413	14.2522	14.7906	15.2137	15.7187	15.9897	16.2157	16.6017	16.54	16.7359	16.9838	16.9746	16.974	17.2357	17.3147	17.5207	17.2158	17.4696	17.6102	17.4343	17.6215	17.3673	17.3061
785000000	5.2914	6.7675	7.494	8.7273	8.9478	9.7105	11.897	13.4357	14.0132	14.3711	14.7044	14.9785	15.1389	15.4803	15.3383	15.5414	15.868	15.8167	15.8881	16.1656	16.058	16.2743	16.0892	16.194	16.4185	16.1981	16.4365	16.023	16.2481
880000000	5.728	6.9041	7.5096	8.5945	8.8637	9.4741	11.3673	12.7989	13.3043	13.5935	13.8867	14.1501	14.287	14.6458	14.5747	14.664	14.8627	15.0426	15.0129	15.2795	15.118	15.4129	15.0729	15.1643	15.3885	15.2476	15.3635	15.1307	15.277
975000000	5.8273	6.8661	7.4203	8.2492	8.5366	9.1576	10.8289	12.049	12.6099	12.8311	13.0939	13.327	13.5491	13.7677	13.6722	13.768	13.9406	14.0735	14.0256	14.2568	14.1838	14.3844	14.1798	14.304	14.368	14.406	14.4511	14.2633	14.2604
1070000000	6.5439	7.3155	7.8114	8.4943	8.8311	9.4283	10.8263	11.9386	12.455	12.6773	12.8786	13.0822	13.3104	13.4159	13.3581	13.5506	13.6239	13.6495	13.6854	13.8321	13.8496	13.9943	13.7775	14.0184	14.0181	13.9917	14.0084	13.9562	13.81
1165000000	6.6564	7.3341	7.7439	8.3676	8.6179	9.1424	10.4195	11.4337	11.923	12.0219	12.3127	12.5266	12.6693	12.761	12.7646	12.8029	12.9885	12.9986	13.0528	13.2202	13.1232	13.1979	13.0701	13.255	13.3254	13.2607	13.2815	13.1704	13.1542
1260000000	7.0171	7.5574	7.8355	8.4966	8.7253	9.1631	10.3789	11.3389	11.7557	11.8208	12.1663	12.2471	12.4452	12.4839	12.5252	12.5642	12.7534	12.7405	12.7698	12.9088	12.854	12.9022	12.7693	12.8178	12.9557	12.8605	13.0057	12.8683	12.8826
1355000000	7.4436	7.8552	8.034	8.6645	8.881	9.2514	10.3513	11.3215	11.5692	11.6345	11.8621	12.0303	12.1712	12.2637	12.2479	12.2424	12.4257	12.4755	12.5103	12.5708	12.4864	12.6165	12.4427	12.492	12.6781	12.5684	12.7333	12.4604	12.5557
1450000000	7.6329	7.93	8.1292	8.5867	8.7466	9.2066	10.1372	10.9212	11.1684	11.3085	11.4899	11.6292	11.7555	11.8597	11.8285	11.8572	12.0067	11.9602	11.9404	12.0677	12.0718	12.1612	12.0428	12.0819	12.1993	12.1526	12.2331	12.1124	12.1218
1545000000	7.9206	8.1162	8.2533	8.6642	8.8225	9.2021	10.0816	10.7706	11.0077	11.1534	11.2628	11.4652	11.5153	11.6349	11.6049	11.6664	11.7261	11.7334	11.761	11.8455	11.8372	11.8998	11.8049	11.8678	11.9357	11.8947	11.953	11.8701	11.8511
1640000000	8.0567	8.1629	8.2662	8.7153	8.8493	9.1662	9.9365	10.5597	10.8049	10.9347	11.0415	11.1384	11.2989	11.3571	11.3278	11.3201	11.4385	11.4514	11.4737	11.6108	11.544	11.6196	11.4869	11.53	11.5962	11.6011	11.6642	11.5173	11.5346
1735000000	8.2164	8.2483	8.2959	8.7024	8.8397	9.1256	9.8394	10.4541	10.6681	10.7038	10.8499	10.9297	11.0571	11.1461	11.0522	11.0036	11.1834	11.1785	11.2419	11.2865	11.2524	11.3267	11.189	11.1948	11.3068	11.3617	11.3595	11.2079	11.3003
1830000000	8.3813	8.359	8.374	8.7263	8.8613	9.106	9.6989	10.2629	10.447	10.5466	10.6219	10.7283	10.7963	10.8809	10.833	10.8419	10.9802	10.9719	10.9938	11.0403	10.9921	11.0801	10.9588	11.0398	11.0851	11.0366	11.1277	10.9731	11.0046
1925000000	8.4915	8.4251	8.4558	8.7454	8.8105	9.1005	9.6003	10.0996	10.2416	10.3452	10.388	10.5635	10.5851	10.6004	10.593	10.7007	10.7423	10.7406	10.712	10.7619	10.6873	10.8229	10.737	10.818	10.8511	10.8438	10.9001	10.7771	10.7664
2020000000	8.5272	8.3983	8.4139	8.6939	8.763	8.9966	9.4801	9.93	10.0725	10.1371	10.1864	10.3239	10.3628	10.4101	10.4017	10.422	10.4937	10.4727	10.4558	10.5196	10.4669	10.5589	10.4889	10.5384	10.5563	10.5794	10.5763	10.5142	10.5062
2115000000	8.5514	8.37	8.3563	8.6275	8.6896	8.8825	9.3748	9.7741	9.86	9.9283	10.0224	10.0545	10.1308	10.1945	10.1676	10.1734	10.2429	10.2056	10.2233	10.2918	10.2767	10.3641	10.2239	10.2926	10.3319	10.3094	10.3554	10.2071	10.3073
2210000000	8.596	8.4123	8.3466	8.5542	8.6329	8.8464	9.3141	9.6514	9.7106	9.7368	9.8665	9.8462	9.9166	9.9824	9.9776	9.9661	10.031	9.9971	10.0293	10.1153	10.0555	10.149	9.9864	10.0555	10.124	10.1099	10.1467	9.9368	10.0416
2305000000	8.6713	8.414	8.4116	8.5798	8.6081	8.8323	9.1593	9.4738	9.6151	9.6104	9.688	9.7145	9.7479	9.8421	9.8067	9.8127	9.8937	9.8641	9.8678	9.9451	9.8856	9.9331	9.8272	9.9257	9.9187	9.9503	10.0049	9.8566	9.8579
2400000000	8.7152	8.4398	8.448	8.5984	8.6415	8.8179	9.1338	9.4161	9.5141	9.538	9.5686	9.5983	9.6479	9.7247	9.6939	9.7528	9.7815	9.7344	9.7351	9.8306	9.7786	9.7817	9.7123	9.7935	9.8155	9.8284	9.8286	9.746	9.7362
2495000000	8.7216	8.3907	8.3611	8.5499	8.5972	8.7276	9.0344	9.3001	9.3685	9.4018	9.4299	9.4394	9.5123	9.5186	9.5383	9.5436	9.6155	9.5505	9.578	9.668	9.603	9.6445	9.5405	9.6096	9.6422	9.6207	9.6682	9.5579	9.5538
2590000000	8.7533	8.4217	8.3552	8.554	8.6098	8.6856	9.0428	9.236	9.2961	9.3251	9.3511	9.3486	9.4232	9.4376	9.3941	9.4081	9.4873	9.4456	9.467	9.5271	9.5195	9.5565	9.4495	9.5098	9.4997	9.5225	9.5386	9.3997	9.4706
2685000000	8.7406	8.3812	8.2915	8.5055	8.5296	8.6183	8.8828	9.1097	9.1221	9.1379	9.1572	9.1817	9.2231	9.2316	9.2309	9.222	9.302	9.2991	9.3043	9.3491	9.3005	9.3396	9.2321	9.3104	9.3163	9.3372	9.3462	9.2502	9.2588
2780000000	8.7727	8.3632	8.3542	8.477	8.4746	8.5814	8.7729	9.0316	8.9909	9.0226	9.0138	9.0647	9.0782	9.0896	9.0939	9.115	9.1762	9.1337	9.1577	9.211	9.153	9.1727	9.0718	9.1431	9.1585	9.2318	9.2316	9.1674	9.1014
2875000000	8.7645	8.3076	8.3193	8.4259	8.4203	8.5382	8.679	8.9144	8.8807	8.9138	8.9068	8.9446	8.9616	8.9521	8.9859	8.9731	9.0211	8.9919	9.0059	9.0797	9.0368	9.0367	8.9682	9.0118	9.0442	9.0805	9.0856	9.0094	8.9445
2970000000	8.6257	8.2503	8.1851	8.3315	8.3353	8.4023	8.6012	8.7424	8.7612	8.75	8.7885	8.7658	8.7935	8.7625	8.8159	8.7427	8.7749	8.8074	8.827	8.8765	8.8835	8.8924	8.7645	8.828	8.8269	8.8222	8.8789	8.7639	8.7813
3065000000	8.5703	8.2403	8.1226	8.2801	8.2811	8.3244	8.5233	8.6973	8.6266	8.6427	8.6581	8.6461	8.6758	8.6657	8.6889	8.5936	8.6649	8.6829	8.7081	8.7849	8.7311	8.7702	8.6407	8.7126	8.6793	8.7295	8.7793	8.6032	8.682
3160000000	8.5546	8.1214	8.0774	8.1743	8.1923	8.2048	8.355	8.5535	8.4769	8.5327	8.4748	8.4915	8.5308	8.5204	8.5276	8.5046	8.5518	8.5296	8.5284	8.586	8.5618	8.6017	8.4828	8.5614	8.5614	8.5921	8.6058	8.5199	8.5082
3255000000	8.5565	8.0525	8.089	8.1402	8.1866	8.1792	8.2966	8.4477	8.3829	8.4491	8.4013	8.4134	8.4299	8.427	8.4463	8.454	8.5115	8.4303	8.4404	8.4772	8.4571	8.4542	8.3973	8.4483	8.4569	8.5199	8.5197	8.4192	8.3697
3350000000	8.4306	7.9625	7.9562	8.0156	8.0614	8.0583	8.1659	8.3208	8.2392	8.2796	8.2643	8.2231	8.2726	8.2666	8.2772	8.2596	8.3126	8.2782	8.2712	8.3084	8.294	8.314	8.2256	8.2897	8.2674	8.3363	8.3301	8.2472	8.2239
3445000000	8.3527	7.9431	7.8727	7.9833	7.9938	7.9782	8.111	8.2663	8.1517	8.1559	8.16	8.1584	8.1914	8.183	8.1905	8.1476	8.1518	8.1363	8.1626	8.2138	8.1883	8.2206	8.1235	8.1536	8.1533	8.1798	8.2097	8.1131	8.1284
3540000000	8.2494	7.8461	7.7859	7.8745	7.9053	7.8403	7.9822	8.1221	7.9833	8.0235	8.0021	8.0182	8.0191	7.9982	8.0316	8.0066	8.0226	7.991	7.9809	8.0702	8.0562	8.0551	7.9835	7.9972	7.958	8.0185	8.0462	7.9397	7.9457
3635000000	8.2854	7.7832	7.7894	7.8208	7.8557	7.7888	7.8966	8.004	7.955	7.9759	7.9063	7.9121	7.9155	7.9321	7.9526	7.9656	7.9382	7.9168	7.8874	7.9648	7.9441	7.9587	7.867	7.8905	7.8884	7.9965	7.9765	7.9131	7.8465
3730000000	8.2162	7.706	7.7059	7.7422	7.7731	7.7278	7.8139	7.902	7.8281	7.8871	7.8277	7.7911	7.8029	7.8153	7.8201	7.8667	7.8317	7.7764	7.7832	7.8449	7.8211	7.8208	7.7363	7.7931	7.8082	7.8856	7.8605	7.8072	7.717
3825000000	8.0785	7.5957	7.611	7.6446	7.6574	7.618	7.6997	7.768	7.6899	7.7364	7.721	7.6695	7.6632	7.6802	7.66	7.663	7.6976	7.6387	7.6677	7.7062	7.6761	7.6982	7.6074	7.6516	7.6262	7.6929	7.695	7.625	7.5754
3920000000	8.0056	7.5553	7.5273	7.5919	7.5966	7.5516	7.6422	7.6836	7.6017	7.6348	7.6234	7.5732	7.5769	7.5723	7.5498	7.5558	7.5923	7.5334	7.5733	7.6183	7.5976	7.6109	7.4871	7.5541	7.5148	7.557	7.584	7.5116	7.4943
4015000000	7.963	7.4641	7.4433	7.4883	7.4927	7.4541	7.5168	7.5655	7.4721	7.4889	7.4838	7.4161	7.4241	7.4556	7.4207	7.4245	7.4753	7.4209	7.422	7.5128	7.4771	7.4784	7.3475	7.4363	7.4154	7.4661	7.4759	7.402	7.3184
4110000000	7.9613	7.4393	7.4269	7.4446	7.4649	7.4165	7.4489	7.5063	7.4265	7.44	7.455	7.3588	7.3695	7.4048	7.3737	7.3858	7.4263	7.3891	7.3537	7.4425	7.3723	7.397	7.2752	7.3801	7.3671	7.4335	7.414	7.3585	7.2714
4205000000	7.8123	7.3246	7.2946	7.3338	7.3418	7.288	7.338	7.367	7.3119	7.3134	7.325	7.2525	7.2594	7.2585	7.2377	7.2522	7.2985	7.2324	7.2385	7.2766	7.2238	7.2652	7.1684	7.2268	7.2305	7.2854	7.2647	7.2276	7.1494
4300000000	7.716	7.2488	7.1923	7.2591	7.2575	7.2119	7.2516	7.2508	7.1982	7.214	7.2285	7.1585	7.1545	7.1788	7.1373	7.1098	7.1607	7.1139	7.1475	7.1724	7.1424	7.1832	7.0539	7.1081	7.1329	7.1551	7.1347	7.1065	7.0777
4395000000	7.6378	7.1445	7.1123	7.1635	7.1518	7.12	7.1514	7.141	7.0948	7.092	7.0964	7.0167	7.0353	7.0538	7.0313	7.0229	7.0296	7.0123	7.0277	7.0426	7.0133	7.0503	6.9411	6.9875	7.0157	7.051	7.0324	6.9852	6.964
4490000000	7.5912	7.0918	7.0996	7.1234	7.1074	7.0927	7.0686	7.0909	7.0404	7.0504	6.9934	6.9331	6.942	6.9799	6.9297	7.0098	6.9378	6.9572	6.9307	7.0042	6.9877	6.9352	6.8466	6.9209	6.9494	6.9888	6.9812	6.9227	6.8893
4585000000	7.5536	7.0207	7.0662	7.0596	7.0708	7.0161	7.0167	7.0059	6.9999	6.9683	6.92	6.8696	6.897	6.904	6.839	6.9651	6.8792	6.8755	6.8736	6.9396	6.8994	6.8597	6.7489	6.8663	6.871	6.9297	6.9112	6.8437	6.8207
4680000000	7.414	6.9369	6.9197	6.9575	6.9378	6.9095	6.8965	6.9129	6.8791	6.8454	6.8131	6.7626	6.7557	6.7946	6.7379	6.779	6.7579	6.7277	6.7354	6.8072	6.7868	6.7834	6.6391	6.7267	6.7221	6.7722	6.7709	6.7124	6.722
4775000000	7.3217	6.8751	6.8102	6.8701	6.8076	6.8323	6.8268	6.8231	6.7621	6.7594	6.7154	6.6601	6.6759	6.6949	6.6425	6.6686	6.672	6.638	6.625	6.6988	6.6843	6.7343	6.5364	6.6243	6.6129	6.6659	6.6677	6.6306	6.6095
4870000000	7.236	6.7758	6.7293	6.7779	6.739	6.7431	6.733	6.7441	6.6548	6.664	6.6135	6.5568	6.581	6.5835	6.5341	6.5611	6.5767	6.549	6.5186	6.5755	6.5811	6.5892	6.4306	6.5278	6.5255	6.5471	6.5626	6.5165	6.5104
4965000000	7.1979	6.7425	6.7148	6.7669	6.7595	6.7005	6.657	6.6556	6.6219	6.5919	6.5546	6.516	6.5141	6.5123	6.49	6.5393	6.5134	6.4979	6.4772	6.5446	6.5323	6.4611	6.3743	6.4591	6.4773	6.5183	6.521	6.4471	6.4449
5060000000	7.1078	6.6797	6.6178	6.6883	6.6607	6.6291	6.5638	6.5653	6.5452	6.4924	6.4543	6.4206	6.4209	6.4183	6.3991	6.4397	6.3986	6.381	6.385	6.4412	6.4205	6.3953	6.3061	6.3707	6.3939	6.4071	6.4005	6.3578	6.3581
5155000000	7.0246	6.6061	6.5454	6.5802	6.5456	6.5701	6.5084	6.5239	6.443	6.4184	6.3923	6.3207	6.3745	6.3424	6.3118	6.3054	6.3082	6.2959	6.341	6.3273	6.32	6.3836	6.2183	6.2889	6.3109	6.2956	6.3269	6.316	6.2804
5250000000	6.9366	6.5087	6.4348	6.4926	6.4525	6.4764	6.4317	6.4343	6.3525	6.332	6.2748	6.2225	6.2636	6.2535	6.1814	6.1957	6.2289	6.2159	6.233	6.2144	6.2109	6.2617	6.0888	6.1835	6.2042	6.1851	6.2164	6.2118	6.1997
5345000000	6.9242	6.4629	6.4139	6.4721	6.4792	6.4108	6.3663	6.3519	6.3244	6.2883	6.2417	6.2041	6.1944	6.2113	6.1543	6.1813	6.1551	6.19	6.1705	6.1729	6.1654	6.1527	6.0812	6.1535	6.1635	6.1734	6.1746	6.1753	6.1289
5440000000	6.8534	6.3958	6.3607	6.397	6.4171	6.3355	6.2999	6.2688	6.2631	6.2052	6.191	6.1201	6.1215	6.165	6.0879	6.1054	6.1042	6.0992	6.0915	6.1081	6.0917	6.0663	6.028	6.0948	6.1001	6.1003	6.0994	6.0819	6.0323
5535000000	6.7694	6.3474	6.2818	6.3673	6.3287	6.3062	6.2425	6.2311	6.157	6.1417	6.1167	6.0671	6.0526	6.1237	6.0133	6.0168	6.0495	6.0294	6.0358	6.0361	6.0336	6.0316	5.9525	6.0404	6.0221	6.0055	6.042	6.019	5.9789
5630000000	6.6915	6.2888	6.1977	6.3115	6.261	6.2652	6.2155	6.2008	6.0773	6.0871	6.0688	6.0298	6.0244	6.0507	5.9319	5.9651	5.979	6.0002	5.992	5.983	5.9992	5.9787	5.9036	5.9619	5.9494	5.9295	5.9674	5.9848	5.9318
5725000000	6.5955	6.1946	6.116	6.2109	6.183	6.1514	6.0881	6.0891	5.9833	5.9966	5.9373	5.9024	5.9138	5.9514	5.841	5.8674	5.8785	5.8944	5.8558	5.8946	5.8916	5.8786	5.7874	5.852	5.8541	5.8376	5.8736	5.8703	5.8227
5820000000	6.5787	6.1532	6.1185	6.1399	6.1215	6.111	6.0356	6.012	5.9566	5.9137	5.9094	5.8407	5.8435	5.9188	5.8167	5.8347	5.8383	5.8446	5.8078	5.8451	5.8475	5.8208	5.7652	5.8246	5.8191	5.8289	5.8265	5.8154	5.7934
5915000000	6.5281	6.0861	6.0705	6.0968	6.0634	6.0585	5.9887	5.9644	5.8965	5.8581	5.8244	5.7898	5.7675	5.8641	5.7656	5.7561	5.8	5.7913	5.7306	5.7869	5.7989	5.7751	5.7219	5.7841	5.7603	5.777	5.7856	5.751	5.7207
6010000000	6.4056	6.021	5.9665	6.029	5.9934	5.9731	5.9299	5.8931	5.7931	5.8171	5.7431	5.702	5.7141	5.74	5.661	5.6575	5.7112	5.677	5.6411	5.6881	5.6731	5.7013	5.6024	5.643	5.6522	5.682	5.6816	5.6611	5.6328
6105000000	6.361	5.9533	5.8961	5.9686	5.9305	5.9124	5.8637	5.8402	5.6961	5.7354	5.6913	5.6121	5.6512	5.6347	5.5676	5.5574	5.616	5.5787	5.582	5.6117	5.5686	5.6275	5.5253	5.5606	5.5726	5.5886	5.564	5.5803	5.5367
6200000000	6.306	5.9062	5.8698	5.9198	5.8715	5.851	5.792	5.759	5.6589	5.6572	5.637	5.5548	5.5876	5.5886	5.5231	5.5259	5.5635	5.5489	5.5117	5.5471	5.5379	5.5596	5.4476	5.5123	5.5219	5.5456	5.5421	5.5323	5.5005
6295000000	6.2571	5.8814	5.8742	5.871	5.8448	5.8012	5.7224	5.6815	5.6211	5.6017	5.5752	5.517	5.5017	5.5682	5.4895	5.4946	5.5223	5.5332	5.4439	5.505	5.521	5.4862	5.4049	5.4813	5.4763	5.5088	5.5157	5.4717	5.455
6390000000	6.2138	5.8237	5.8101	5.8275	5.7855	5.7595	5.6987	5.6285	5.5665	5.551	5.524	5.4701	5.4662	5.4879	5.4275	5.4244	5.4655	5.4498	5.4178	5.4579	5.4382	5.4403	5.3479	5.4365	5.4251	5.437	5.4384	5.4361	5.3877
6485000000	6.1288	5.7644	5.7031	5.7731	5.7183	5.6941	5.6452	5.5867	5.4707	5.4869	5.4637	5.4187	5.4346	5.4021	5.3472	5.3513	5.389	5.3709	5.3741	5.4181	5.333	5.3852	5.2978	5.3509	5.3207	5.3563	5.3517	5.3705	5.3018
6580000000	6.0693	5.6906	5.6474	5.7069	5.6444	5.6158	5.5736	5.5075	5.4118	5.4241	5.3753	5.345	5.3451	5.3128	5.2583	5.2644	5.3101	5.2866	5.2868	5.3309	5.2678	5.3048	5.2155	5.2581	5.2398	5.2785	5.2763	5.2953	5.2312
6675000000	6.0377	5.6564	5.6563	5.6647	5.63	5.5899	5.5299	5.4565	5.417	5.4261	5.3565	5.3192	5.31	5.3131	5.2579	5.2672	5.2726	5.2952	5.2736	5.3149	5.2925	5.2476	5.1866	5.2599	5.2428	5.2616	5.2647	5.2507	5.2254
6770000000	5.9918	5.6107	5.6121	5.6156	5.5702	5.5423	5.4865	5.4089	5.3654	5.3855	5.3105	5.2701	5.281	5.2846	5.2102	5.2129	5.2548	5.2403	5.2332	5.2746	5.2465	5.2128	5.1574	5.215	5.2082	5.2305	5.2292	5.2094	5.1776
6865000000	5.8895	5.5527	5.4906	5.5449	5.4832	5.5007	5.4352	5.3598	5.2772	5.2958	5.2477	5.2143	5.2211	5.1996	5.1248	5.1313	5.1622	5.1469	5.1584	5.1805	5.1265	5.1785	5.0591	5.1236	5.1268	5.1343	5.1184	5.1233	5.0938
6960000000	5.7918	5.4808	5.4429	5.4886	5.4292	5.4309	5.3835	5.3303	5.2065	5.2352	5.207	5.1484	5.1629	5.1289	5.0655	5.0708	5.1058	5.0987	5.1115	5.1021	5.0529	5.1361	4.9881	5.047	5.0766	5.0639	5.0623	5.0497	5.0298
7055000000	5.7836	5.4343	5.4188	5.4341	5.3967	5.3806	5.3263	5.237	5.1724	5.1908	5.1344	5.0903	5.0973	5.0955	5.0481	5.0564	5.0573	5.05	5.0443	5.0724	5.0311	5.0599	4.9618	5.0216	5.0388	5.0442	5.0307	5.0345	4.9977
7150000000	5.7724	5.3904	5.4137	5.4014	5.3362	5.3356	5.2865	5.1782	5.1564	5.1545	5.0746	5.072	5.0363	5.084	5.0223	5.0349	5.0061	5.0116	4.9881	5.0468	5.0203	4.9775	4.917	4.9843	4.992	5.0384	4.9967	4.9884	4.9402
7245000000	5.7042	5.3416	5.3551	5.3509	5.2912	5.2853	5.2141	5.1313	5.0845	5.0873	5.0435	5.0083	5.0019	5.023	4.9678	4.9734	4.9836	4.9395	4.9577	4.9792	4.9782	4.9251	4.8608	4.9405	4.9451	4.9729	4.9548	4.9324	4.8985
7340000000	5.6282	5.2852	5.2697	5.2996	5.2563	5.2657	5.1776	5.0952	5.0075	5.0466	5.0175	4.9385	4.9779	4.9409	4.9154	4.8911	4.9342	4.9028	4.9178	4.916	4.9085	4.9236	4.811	4.8721	4.8797	4.9069	4.8956	4.8596	4.8604
7435000000	5.5611	5.2206	5.2017	5.2346	5.186	5.2064	5.1177	5.0619	4.938	4.983	4.9532	4.8737	4.9001	4.8613	4.8386	4.8374	4.8726	4.8427	4.8572	4.8606	4.8594	4.856	4.7444	4.8045	4.8006	4.8475	4.8382	4.8024	4.803
7530000000	5.5369	5.1893	5.1921	5.199	5.1489	5.1534	5.0607	5.0183	4.9221	4.962	4.9157	4.8337	4.8488	4.8493	4.8076	4.815	4.8499	4.8	4.8018	4.8295	4.8172	4.7986	4.7049	4.7761	4.7645	4.821	4.8182	4.8004	4.7687
7625000000	5.4909	5.1419	5.1364	5.1466	5.0944	5.0898	4.9902	4.9678	4.8769	4.9214	4.8593	4.7883	4.8056	4.8055	4.7654	4.7532	4.7988	4.736	4.7361	4.7789	4.7641	4.745	4.6547	4.7176	4.7154	4.7696	4.7611	4.7427	4.7168
7720000000	5.43	5.1	5.0877	5.114	5.0558	5.0755	4.9513	4.9605	4.8279	4.8616	4.8243	4.7339	4.7732	4.7621	4.7336	4.706	4.7683	4.6969	4.7099	4.7425	4.7196	4.7184	4.627	4.6848	4.673	4.7083	4.7106	4.6923	4.6676
7815000000	5.3624	5.0397	5.0326	5.0431	5.009	5.0175	4.9043	4.9211	4.7652	4.8139	4.7507	4.6792	4.7159	4.6949	4.687	4.6477	4.684	4.65	4.6596	4.6938	4.6497	4.6487	4.5516	4.6276	4.6372	4.6572	4.647	4.6332	4.6237
7910000000	5.3585	5.0156	5.012	5.0197	4.9919	4.9986	4.8733	4.8706	4.7437	4.7836	4.7207	4.647	4.6861	4.6926	4.6491	4.6226	4.656	4.622	4.6207	4.6625	4.6423	4.6032	4.5445	4.5871	4.613	4.6406	4.6368	4.6144	4.6049
8005000000	5.3569	5.0225	5.0015	4.9871	4.963	4.9805	4.8657	4.8375	4.7218	4.7291	4.6949	4.616	4.6656	4.6842	4.6136	4.5927	4.6151	4.5691	4.5949	4.6042	4.6273	4.5517	4.5154	4.5631	4.5642	4.6336	4.6075	4.6041	4.574
8100000000	5.2733	4.947	4.943	4.9179	4.9121	4.9208	4.7947	4.7727	4.6709	4.6853	4.6264	4.5449	4.5839	4.6136	4.56	4.5476	4.566	4.512	4.5379	4.5615	4.5614	4.5047	4.4476	4.5209	4.5141	4.5781	4.5397	4.5171	4.5011
8195000000	5.217	4.9023	4.905	4.9197	4.8824	4.8792	4.7839	4.7704	4.6392	4.6624	4.6115	4.4897	4.5517	4.5843	4.5252	4.5208	4.5654	4.4755	4.5177	4.5439	4.5202	4.5265	4.4479	4.4866	4.4881	4.5101	4.4906	4.4656	4.4647
8290000000	5.1698	4.8592	4.8356	4.8687	4.8424	4.8444	4.7597	4.7107	4.5797	4.6114	4.5553	4.4607	4.5007	4.5338	4.4651	4.4717	4.5244	4.4384	4.463	4.4991	4.4551	4.4765	4.4098	4.4503	4.45	4.4675	4.4639	4.435	4.4261
8385000000	5.1361	4.8075	4.8181	4.7895	4.7894	4.7982	4.6834	4.6525	4.5313	4.5602	4.513	4.4109	4.4654	4.467	4.4409	4.4185	4.451	4.3944	4.4098	4.4287	4.4283	4.3803	4.3511	4.3893	4.3821	4.4285	4.4211	4.388	4.3579
8480000000	5.1591	4.8245	4.8053	4.7682	4.7809	4.774	4.6788	4.6272	4.5287	4.5413	4.52	4.3905	4.4618	4.4634	4.4334	4.4027	4.4452	4.3923	4.3834	4.416	4.4283	4.3568	4.364	4.3763	4.3654	4.4357	4.4239	4.3871	4.3421
8575000000	5.0651	4.7434	4.7475	4.725	4.7391	4.7405	4.6644	4.5962	4.4694	4.4917	4.4741	4.3545	4.3968	4.4065	4.3629	4.3688	4.4098	4.317	4.3533	4.3697	4.3677	4.3398	4.2938	4.3261	4.3449	4.3954	4.3618	4.3316	4.3197
8670000000	5.0115	4.677	4.6976	4.6958	4.7001	4.7035	4.634	4.5518	4.4322	4.4651	4.4227	4.3265	4.3598	4.3648	4.3204	4.3243	4.3642	4.252	4.3076	4.3399	4.3062	4.3178	4.251	4.3013	4.3127	4.3414	4.2877	4.2947	4.2603
8765000000	4.9567	4.6393	4.6545	4.6351	4.6589	4.6424	4.5653	4.4971	4.3786	4.4116	4.3796	4.2818	4.306	4.3219	4.2632	4.2822	4.306	4.2176	4.2687	4.2882	4.2733	4.2571	4.1979	4.2489	4.2611	4.2944	4.2469	4.2284	4.2021
8860000000	4.9418	4.6104	4.6243	4.6106	4.6246	4.6067	4.5287	4.4695	4.3538	4.3798	4.3654	4.2395	4.277	4.3129	4.2547	4.2538	4.2832	4.2119	4.2382	4.2623	4.2571	4.2179	4.184	4.2207	4.2276	4.2718	4.2355	4.207	4.1886
8955000000	4.8974	4.5842	4.6028	4.572	4.5718	4.5673	4.4826	4.4182	4.3141	4.3386	4.3247	4.1947	4.2492	4.2743	4.1915	4.2131	4.2484	4.1582	4.2028	4.2415	4.2098	4.1986	4.1465	4.1724	4.2074	4.2294	4.1964	4.1571	4.1446
9050000000	4.7871	4.5223	4.5165	4.5169	4.5031	4.482	4.4249	4.3785	4.2191	4.2882	4.2651	4.1397	4.1605	4.2275	4.099	4.1631	4.1913	4.0886	4.1404	4.1923	4.1357	4.1582	4.0813	4.1184	4.1616	4.1152	4.1274	4.0882	4.0829
9145000000	4.7661	4.4946	4.4963	4.501	4.4808	4.4831	4.4133	4.3421	4.2019	4.2586	4.225	4.1222	4.1343	4.2028	4.0898	4.1388	4.1658	4.0719	4.1374	4.1556	4.1113	4.1252	4.08	4.0995	4.1217	4.1068	4.1087	4.0834	4.0668
9240000000	4.7685	4.4746	4.4876	4.4841	4.4713	4.4766	4.4044	4.309	4.2153	4.2384	4.2172	4.134	4.1379	4.1832	4.103	4.1036	4.1259	4.0742	4.108	4.1373	4.109	4.0879	4.0553	4.0864	4.0923	4.1174	4.1008	4.0681	4.0403
9335000000	4.7852	4.4766	4.4893	4.4698	4.4494	4.4778	4.3862	4.3114	4.2206	4.226	4.214	4.1229	4.1464	4.1833	4.1172	4.1135	4.1282	4.0825	4.0955	4.1321	4.1152	4.0929	4.054	4.0929	4.0961	4.1098	4.0928	4.0709	4.035
9430000000	4.6893	4.4052	4.4159	4.4242	4.3862	4.406	4.331	4.2593	4.1578	4.1617	4.1482	4.0481	4.0916	4.126	4.0467	4.057	4.0615	3.9884	4.0423	4.0804	4.0318	4.05	3.9834	4.0161	4.0314	4.0324	4.0181	3.9814	3.9872
9525000000	4.6344	4.3486	4.3944	4.3677	4.3369	4.3489	4.3146	4.2534	4.1246	4.1431	4.117	3.9796	4.0471	4.0914	3.9865	4.0065	4.0353	3.9244	4.0345	4.047	4.0093	4.045	3.9664	3.9842	3.9973	3.9741	3.956	3.9332	3.985
9620000000	4.6177	4.363	4.365	4.3663	4.3521	4.3472	4.2864	4.2197	4.1062	4.1016	4.1023	3.9667	4.033	4.0484	3.9704	3.9765	4.019	3.9292	3.9905	4.0116	3.9792	3.9966	3.9438	3.9769	3.9862	3.9662	3.9446	3.9342	3.9427
9715000000	4.6209	4.344	4.3344	4.3444	4.3167	4.3327	4.2424	4.1504	4.0902	4.0812	4.0788	3.9701	4.0305	4.0317	3.9763	3.9827	3.9965	3.9436	3.9572	3.9763	3.9699	3.9502	3.9128	3.9361	3.945	3.9543	3.9371	3.9203	3.9172
9810000000	4.6105	4.3362	4.3289	4.3263	4.303	4.3268	4.2246	4.1407	4.0715	4.0636	4.0719	3.958	4.0219	4.0271	3.9702	3.9706	3.9929	3.9195	3.9489	3.9826	3.9603	3.9462	3.8965	3.9262	3.9397	3.9508	3.9303	3.9165	3.9131
9905000000	4.5442	4.2718	4.2798	4.2972	4.2616	4.2791	4.1812	4.124	4.029	4.0406	4.0344	3.9048	3.9649	3.9933	3.9124	3.9128	3.9339	3.8738	3.9086	3.9544	3.9041	3.9285	3.8854	3.8907	3.9052	3.8977	3.8737	3.8693	3.8748
10000000000	4.4808	4.2355	4.2351	4.2633	4.2197	4.23	4.1426	4.0777	3.9746	4.0117	3.9907	3.8552	3.9325	3.95	3.8611	3.8536	3.8872	3.8446	3.8731	3.9061	3.8704	3.8998	3.841	3.8464	3.8528	3.8475	3.8245	3.8305	3.8318

## Sheet: e''_run2
	time /min →
	Before BnCl added	1min	2min	3min	4min	5min	10min	15min	20min	25min	30min	35min	40min	45min	50min	55min	60min	65min	70min	75min	80min	85min	90min	95min	100min	105min	110min	115min	120min
frequency	e''	e''	e''	e''	e''	e''	e''	e''	e''	e''	e''	e''	e''	e''	e''	e''	e''	e''	e''	e''	e''	e''	e''	e''	e''	e''	e''	e''	e''
500000000	3.3631	5.8827	7.9071	9.252	10.3902	11.3239	14.4159	16.1749	17.4323	18.022	18.6829	19.2188	19.7336	19.9647	20.161	20.1265	20.2736	20.7844	20.7786	20.817	21.034	20.9185	21.2388	21.0114	21.4516	21.1208	21.2523	21.1585	21.3437
595000000	4.1683	6.0097	7.7549	8.9285	9.9608	10.5769	13.4526	14.9432	15.9677	16.4148	16.9452	17.5576	17.6065	18.0136	18.12	18.1008	18.3604	18.3077	18.5937	18.7731	18.8699	18.735	18.8021	18.7922	19.1093	18.881	19.0513	19.0647	19.106
690000000	4.7203	6.4394	7.7077	8.7447	9.5759	10.2396	12.5117	13.9211	14.8074	15.2185	15.636	16.0394	16.1774	16.5055	16.6438	16.5745	16.7782	16.7924	16.9897	17.1576	17.1833	17.1867	17.1754	17.233	17.4785	17.1635	17.3534	17.5327	17.395
785000000	4.9226	6.3956	7.5112	8.4856	9.1525	9.7294	11.4497	12.8431	13.6885	13.9968	14.4716	14.6239	14.9086	15.0895	15.1953	15.3007	15.2717	15.5251	15.604	15.6371	15.7887	15.7226	15.8754	15.8057	16.111	15.7696	15.9812	15.8866	15.9213
880000000	5.2456	6.4589	7.3512	8.2533	8.863	9.2927	10.9792	12.0788	12.8252	12.9852	13.415	13.6232	13.9832	13.9977	14.1934	14.2946	14.1805	14.523	14.4948	14.5387	14.6184	14.6056	14.9207	14.7167	15.0366	14.6674	14.8884	14.7194	14.8299
975000000	5.5854	6.5432	7.3465	8.1956	8.7203	9.1178	10.6432	11.6745	12.2071	12.6028	12.8747	13.1138	13.2597	13.3638	13.5024	13.5346	13.5509	13.6854	13.7779	13.8887	13.9	13.9186	13.9604	13.9302	14.188	13.9517	14.0979	14.0463	14.0419
1070000000	6.2726	6.9917	7.5944	8.4199	8.8745	9.2147	10.6992	11.563	12.0669	12.4479	12.6624	12.8104	12.9128	13.0311	13.1538	13.1454	13.2482	13.183	13.3311	13.4348	13.4356	13.5805	13.4175	13.451	13.7504	13.5682	13.6052	13.6559	13.5252
1165000000	6.4334	6.9227	7.5158	8.2862	8.6161	8.8487	10.1898	11.019	11.4582	11.759	12.0314	12.1957	12.2976	12.3608	12.4505	12.5022	12.5252	12.5828	12.63	12.7089	12.7716	12.8036	12.8202	12.7759	13.0279	12.8473	12.8952	12.9622	12.8305
1260000000	6.8817	7.2573	7.8071	8.403	8.8151	9.011	10.1209	10.9197	11.328	11.5441	11.8886	11.908	12.1046	12.096	12.2074	12.2475	12.286	12.3706	12.5282	12.4728	12.5556	12.5511	12.6735	12.4337	12.7117	12.5542	12.6372	12.5223	12.6075
1355000000	7.1635	7.4055	7.8865	8.447	8.767	9.0267	9.9565	10.6853	11.0908	11.2004	11.5877	11.5652	11.7674	11.6889	11.8606	11.8968	11.9635	12.0058	12.1703	12.0977	12.1159	12.1969	12.2294	12.0945	12.3396	12.1793	12.2478	12.1686	12.167
1450000000	7.4218	7.5554	7.9601	8.5423	8.8248	9.0273	9.8992	10.5418	10.8947	10.9834	11.3221	11.3307	11.3733	11.4553	11.5606	11.5515	11.6719	11.6821	11.7276	11.7477	11.7819	11.7772	11.7707	11.7699	11.9637	11.844	11.8606	11.839	11.7949
1545000000	7.7137	7.6739	8.0516	8.6414	8.8732	9.0366	9.8526	10.4301	10.731	10.8238	11.0812	11.1512	11.1303	11.2532	11.3226	11.391	11.4789	11.4584	11.4743	11.5082	11.5723	11.5566	11.4076	11.5275	11.6781	11.5446	11.6039	11.5919	11.5254
1640000000	7.7901	7.7699	8.1896	8.5549	8.775	8.9741	9.6368	10.1799	10.4883	10.5884	10.7668	10.8432	10.8573	10.8922	11.0235	11.0353	11.0825	11.1405	11.138	11.1685	11.2202	11.2364	11.1437	11.1734	11.3155	11.1856	11.2533	11.2939	11.2008
1735000000	7.9778	7.9061	8.2485	8.5544	8.7842	8.9609	9.5166	10.0483	10.2654	10.4135	10.5522	10.6008	10.6756	10.6406	10.8697	10.7657	10.8226	10.9845	10.9645	10.9334	10.9727	10.9932	11.0301	10.9473	11.0163	10.9485	11.0392	11.0659	11.0363
1830000000	8.0881	7.9037	8.2829	8.551	8.7422	8.9101	9.4499	9.8915	10.0997	10.2636	10.3657	10.4519	10.4482	10.4597	10.5572	10.5334	10.6138	10.681	10.6999	10.6837	10.7244	10.7201	10.745	10.6679	10.7668	10.7311	10.7375	10.8055	10.7271
1925000000	8.2033	7.9593	8.2056	8.5304	8.6254	8.8216	9.306	9.7309	9.9599	10.0235	10.0999	10.2056	10.1844	10.2539	10.2246	10.267	10.3574	10.3588	10.3639	10.4158	10.453	10.3933	10.3976	10.4824	10.5172	10.4095	10.4482	10.5033	10.4131
2020000000	8.2478	8.0286	8.2125	8.4936	8.5535	8.7417	9.2096	9.5702	9.7864	9.8104	9.8823	9.9775	9.9729	10.0061	10.0295	10.0374	10.1405	10.1601	10.1716	10.1768	10.2105	10.1576	10.154	10.2321	10.23	10.1725	10.243	10.2623	10.2225
2115000000	8.2951	8.1188	8.28	8.5091	8.5676	8.731	9.1541	9.4542	9.5853	9.7201	9.7554	9.8187	9.8378	9.8332	9.9188	9.9031	9.944	10.0295	10.0205	9.9588	10.0022	10.0149	10.0368	10.0468	10.0892	10.0731	10.1109	10.1071	10.0489
2210000000	8.3699	8.1208	8.3051	8.5144	8.5715	8.7144	9.053	9.3553	9.4898	9.5951	9.6127	9.729	9.6954	9.6808	9.7751	9.773	9.7501	9.9115	9.9178	9.7983	9.9042	9.8285	9.9151	9.8491	9.9326	9.9181	9.9082	9.974	9.908
2305000000	8.4202	8.1008	8.274	8.4842	8.482	8.647	8.9555	9.2089	9.3718	9.4263	9.4352	9.5273	9.5273	9.5275	9.5512	9.5887	9.5744	9.6626	9.6466	9.6419	9.7293	9.625	9.6616	9.6559	9.7289	9.6541	9.6787	9.7315	9.6666
2400000000	8.4707	8.0998	8.2104	8.4234	8.4136	8.6196	8.8727	9.1267	9.2736	9.2592	9.2743	9.3705	9.3258	9.3826	9.3797	9.4215	9.4047	9.488	9.4911	9.5031	9.5403	9.4332	9.4806	9.513	9.5188	9.4559	9.5162	9.5717	9.4545
2495000000	8.4607	8.0948	8.2002	8.3711	8.352	8.4934	8.7637	8.964	9.116	9.1315	9.1429	9.1841	9.205	9.2155	9.2725	9.2432	9.2294	9.3205	9.3383	9.298	9.3497	9.2977	9.3292	9.3245	9.3763	9.3225	9.3439	9.3587	9.3125
2590000000	8.5798	8.2156	8.2942	8.4312	8.4303	8.5326	8.7991	8.9379	9.02	9.1305	9.1011	9.1064	9.1849	9.1537	9.2126	9.1836	9.1848	9.2676	9.2618	9.2172	9.2554	9.2589	9.2874	9.2106	9.3229	9.2756	9.2547	9.2795	9.2712
2685000000	8.5441	8.1658	8.227	8.3763	8.3394	8.4695	8.6905	8.8094	8.9051	8.9792	8.9561	9.0063	8.9959	9.0171	9.0355	9.0422	9.0222	9.0917	9.0905	9.0368	9.1127	9.0596	9.0994	9.0809	9.1273	9.0622	9.0519	9.0829	9.0761
2780000000	8.5372	8.1084	8.1895	8.2835	8.2587	8.4129	8.5899	8.71	8.8279	8.8812	8.8239	8.9157	8.8548	8.9343	8.8958	8.9131	8.9118	8.9376	8.9348	8.9451	8.9645	8.8933	8.954	9.0104	8.9671	8.8876	8.9521	8.9281	8.9239
2875000000	8.4856	8.0649	8.0817	8.2077	8.1958	8.3265	8.4639	8.5965	8.6845	8.7167	8.6854	8.74	8.6886	8.7397	8.7508	8.7895	8.7706	8.7814	8.7748	8.7947	8.8021	8.7878	8.7669	8.8375	8.7897	8.7273	8.7903	8.7865	8.7521
2970000000	8.4497	8.02	8.0501	8.1429	8.128	8.2497	8.3669	8.4734	8.5351	8.6108	8.5581	8.5964	8.5674	8.5859	8.6144	8.6182	8.6009	8.6697	8.6266	8.607	8.6553	8.6649	8.6711	8.6504	8.6853	8.6017	8.6139	8.6712	8.5862
3065000000	8.4451	8.0219	8.0239	8.1022	8.0646	8.1966	8.3192	8.3762	8.4097	8.5222	8.4799	8.4937	8.4654	8.4476	8.4973	8.5009	8.4718	8.5663	8.5307	8.4739	8.5491	8.5352	8.5909	8.4961	8.6154	8.5316	8.538	8.5089	8.5007
3160000000	8.3917	7.9238	7.9427	8.0174	7.9814	8.0893	8.2082	8.2547	8.303	8.3649	8.3484	8.3336	8.3153	8.354	8.3774	8.3912	8.3346	8.4036	8.4066	8.3407	8.4212	8.3836	8.4058	8.3674	8.4179	8.359	8.4057	8.359	8.3391
3255000000	8.2758	7.8188	7.8499	7.932	7.8939	7.9643	8.0586	8.122	8.1872	8.2009	8.2337	8.1719	8.1566	8.2291	8.2389	8.2609	8.2124	8.1999	8.2231	8.1998	8.2513	8.2148	8.2281	8.2369	8.2684	8.1785	8.2637	8.1861	8.1585
3350000000	8.1934	7.7182	7.7439	7.7843	7.7885	7.8407	7.9305	7.9774	8.0231	8.0696	8.0564	8.0452	8.0364	8.0561	8.0291	8.0421	8.0557	8.0669	8.0578	8.0303	8.0855	8.0709	8.0552	8.0637	8.098	8.0497	8.0883	8.0271	8.0287
3445000000	8.1369	7.6632	7.7185	7.6979	7.7689	7.7688	7.8692	7.8737	7.9067	8.0083	7.9552	7.9434	7.9508	7.9716	7.94	7.9297	7.9391	8.0164	7.9943	7.9121	8.0312	7.9937	7.994	7.9487	7.9969	7.9849	7.9916	7.9402	7.9863
3540000000	8.0608	7.6443	7.6671	7.6441	7.6692	7.7047	7.7838	7.8066	7.7941	7.9024	7.8505	7.8352	7.8113	7.8359	7.8281	7.8432	7.8091	7.867	7.892	7.7941	7.882	7.873	7.8392	7.8266	7.8785	7.8539	7.8837	7.8194	7.8524
3635000000	8.0032	7.534	7.6067	7.6041	7.5464	7.6439	7.7158	7.7109	7.7097	7.7728	7.7368	7.7518	7.6972	7.7427	7.7231	7.7407	7.7156	7.7371	7.7562	7.6951	7.7714	7.7289	7.7088	7.7058	7.7464	7.7196	7.7537	7.7006	7.698
3730000000	7.9344	7.4465	7.5097	7.5314	7.4786	7.539	7.5951	7.5551	7.5981	7.6302	7.6368	7.6212	7.5769	7.6236	7.5928	7.6079	7.5925	7.6225	7.6401	7.5961	7.6352	7.5821	7.5825	7.588	7.6193	7.606	7.628	7.5813	7.5512
3825000000	7.8548	7.3973	7.4391	7.4083	7.4305	7.4743	7.5352	7.4816	7.497	7.5293	7.5319	7.5205	7.4804	7.5147	7.485	7.4704	7.4857	7.5266	7.5235	7.4631	7.5199	7.4986	7.4924	7.4751	7.5266	7.4937	7.5301	7.4844	7.4804
3920000000	7.8261	7.3811	7.4007	7.3789	7.3736	7.4311	7.487	7.4124	7.4239	7.478	7.4447	7.4599	7.3897	7.3823	7.442	7.3879	7.4002	7.4544	7.4643	7.3882	7.4394	7.4594	7.4303	7.3815	7.4674	7.4325	7.4374	7.3882	7.4455
4015000000	7.7231	7.2784	7.2882	7.2845	7.2565	7.3311	7.3541	7.2966	7.3029	7.3537	7.3433	7.3373	7.2634	7.2786	7.2866	7.2722	7.2911	7.3335	7.3528	7.2567	7.307	7.3075	7.2795	7.2498	7.3305	7.2871	7.3173	7.2579	7.2731
4110000000	7.6329	7.159	7.1779	7.1957	7.1179	7.2131	7.2486	7.1747	7.2107	7.2046	7.2117	7.2223	7.1201	7.1884	7.1472	7.184	7.1651	7.1763	7.2011	7.1423	7.1774	7.1496	7.1459	7.1343	7.1877	7.1526	7.2164	7.1352	7.1309
4205000000	7.5735	7.0819	7.1331	7.1254	7.0755	7.1654	7.1795	7.1153	7.1058	7.1287	7.1368	7.1245	7.0505	7.1184	7.087	7.086	7.087	7.0915	7.1146	7.0764	7.1191	7.0688	7.0737	7.0777	7.1094	7.0775	7.1007	7.0604	7.0755
4300000000	7.4875	7.0459	7.1029	7.0565	7.0421	7.0859	7.1121	7.0743	7.0041	7.048	7.0553	7.0507	7.0058	7.0337	7.0394	6.992	7.0019	7.0379	7.041	6.9844	7.0452	6.967	7.029	6.9811	7.0066	6.9987	7.0091	6.984	6.9989
4395000000	7.425	6.9452	6.9893	6.9661	6.9251	6.9859	7.017	6.9523	6.8942	6.9524	6.9487	6.9227	6.8654	6.9041	6.9006	6.9051	6.8763	6.9167	6.9117	6.8624	6.9126	6.8593	6.9137	6.8707	6.9153	6.8854	6.8849	6.8741	6.8898
4490000000	7.347	6.8637	6.9051	6.8801	6.8273	6.9164	6.9117	6.8631	6.8428	6.8431	6.8385	6.8168	6.768	6.8123	6.7896	6.8143	6.762	6.7754	6.795	6.7862	6.792	6.797	6.7944	6.753	6.8345	6.7624	6.7838	6.759	6.7488
4585000000	7.2195	6.74	6.7866	6.7656	6.7484	6.8115	6.8053	6.7395	6.7683	6.7356	6.7159	6.6711	6.6468	6.7072	6.6795	6.6983	6.6495	6.6569	6.6861	6.6586	6.6698	6.6809	6.6752	6.6422	6.6855	6.6482	6.6586	6.6043	6.6161
4680000000	7.1379	6.7154	6.7345	6.7072	6.6783	6.721	6.73	6.6433	6.6474	6.6595	6.6365	6.6224	6.5731	6.6088	6.5968	6.5796	6.5512	6.5848	6.6043	6.5666	6.5839	6.5671	6.5911	6.5739	6.5994	6.5714	6.5694	6.5568	6.5666
4775000000	7.1147	6.7225	6.7522	6.7014	6.6621	6.7159	6.7115	6.657	6.5646	6.6103	6.611	6.6317	6.5607	6.5591	6.5882	6.5384	6.5016	6.5629	6.5736	6.5292	6.5654	6.5178	6.5491	6.5514	6.5616	6.5354	6.506	6.5628	6.5542
4870000000	7.029	6.6115	6.625	6.6098	6.5716	6.6136	6.6007	6.5394	6.464	6.5108	6.4835	6.4946	6.4395	6.4663	6.4673	6.4384	6.404	6.4509	6.4521	6.4263	6.4657	6.3995	6.4482	6.4323	6.454	6.4275	6.4056	6.4294	6.4248
4965000000	6.9377	6.5307	6.5496	6.5404	6.5014	6.5266	6.5184	6.4322	6.423	6.3989	6.4255	6.3694	6.3409	6.3895	6.3912	6.3741	6.3086	6.3538	6.3662	6.3412	6.3455	6.3545	6.3722	6.3172	6.3711	6.3553	6.3201	6.3147	6.3149
5060000000	6.8517	6.4306	6.4578	6.4631	6.4204	6.4312	6.4385	6.3464	6.3085	6.3214	6.3277	6.3011	6.2431	6.2813	6.2856	6.2488	6.2344	6.2521	6.2587	6.2575	6.2444	6.24	6.2903	6.2395	6.2682	6.2493	6.2302	6.2426	6.2102
5155000000	6.7822	6.4107	6.4412	6.3915	6.3742	6.3991	6.3854	6.3088	6.2171	6.2706	6.2509	6.2566	6.185	6.2075	6.1911	6.1893	6.1535	6.2105	6.2052	6.1997	6.1899	6.198	6.2155	6.1754	6.2175	6.1943	6.1657	6.1978	6.1483
5250000000	6.7148	6.3258	6.3705	6.3414	6.2712	6.3105	6.3253	6.2235	6.1736	6.1989	6.1788	6.187	6.1255	6.1311	6.1343	6.112	6.0733	6.1301	6.1378	6.1061	6.1418	6.1024	6.1426	6.109	6.1528	6.1224	6.1077	6.1097	6.0782
5345000000	6.6476	6.2431	6.2787	6.2614	6.1918	6.2358	6.2584	6.1462	6.1215	6.1222	6.0941	6.0959	6.0467	6.0625	6.0434	6.0445	6.0114	6.0423	6.0643	6.0361	6.029	6.0244	6.0537	6.0386	6.0542	6.039	6.0017	6.0085	6.0159
5440000000	6.5364	6.1243	6.1419	6.1691	6.1159	6.1489	6.1457	6.0474	6.0242	6.0164	5.9826	5.9761	5.9308	5.9741	5.932	5.9402	5.9187	5.9338	5.9428	5.9288	5.8945	5.9073	5.9499	5.9443	5.9392	5.9066	5.8931	5.8997	5.904
5535000000	6.4924	6.0974	6.1015	6.111	6.0514	6.0828	6.0713	5.9692	5.9185	5.9514	5.9168	5.9247	5.8707	5.9071	5.8763	5.8537	5.8485	5.878	5.8625	5.8548	5.8514	5.8484	5.8939	5.8537	5.8632	5.8313	5.8463	5.8482	5.8274
5630000000	6.4334	6.0928	6.1173	6.1058	6.0173	6.0544	6.0527	5.9887	5.862	5.9435	5.9023	5.9154	5.8574	5.8634	5.8684	5.8332	5.7897	5.8667	5.83	5.8253	5.8324	5.8323	5.8155	5.8503	5.8602	5.8071	5.8105	5.8351	5.8056
5725000000	6.3579	5.9921	6.0133	6.0159	5.9401	5.9527	5.97	5.8887	5.7981	5.8438	5.7999	5.8186	5.7687	5.7762	5.765	5.7574	5.7252	5.7594	5.7661	5.7402	5.7563	5.7533	5.7267	5.7365	5.7568	5.7366	5.7444	5.7508	5.7057
5820000000	6.3145	5.9248	5.9528	5.9746	5.8819	5.9311	5.9017	5.7891	5.78	5.8029	5.7411	5.7481	5.7031	5.7665	5.6851	5.7197	5.6789	5.6654	5.7114	5.6819	5.6898	5.6793	5.68	5.6671	5.6679	5.6636	5.7021	5.6527	5.6471
5915000000	6.2363	5.8555	5.8761	5.8552	5.8209	5.8665	5.8057	5.7119	5.7164	5.7109	5.6531	5.6634	5.6321	5.6809	5.6018	5.63	5.6086	5.6081	5.627	5.5919	5.6113	5.6049	5.6058	5.594	5.6118	5.5741	5.6162	5.5813	5.5714
6010000000	6.1547	5.7805	5.8186	5.7638	5.7537	5.7636	5.7376	5.6631	5.5784	5.6244	5.5934	5.6151	5.5518	5.5681	5.559	5.5266	5.5209	5.5449	5.5459	5.5328	5.537	5.5241	5.5197	5.5149	5.5272	5.5017	5.505	5.5095	5.4839
6105000000	6.0932	5.7538	5.7928	5.7089	5.6983	5.7002	5.6898	5.6208	5.4892	5.5714	5.5568	5.5683	5.4987	5.4883	5.5269	5.4864	5.4494	5.5137	5.4846	5.5	5.4802	5.4622	5.4701	5.4841	5.4734	5.4678	5.4485	5.4893	5.4602
6200000000	6.0174	5.7096	5.7109	5.669	5.6308	5.682	5.6381	5.528	5.4858	5.521	5.4952	5.5077	5.4489	5.452	5.4476	5.4451	5.4203	5.4274	5.4588	5.417	5.4294	5.4383	5.412	5.4139	5.4229	5.4149	5.3939	5.4201	5.3735
6295000000	5.9869	5.6511	5.6788	5.6528	5.5971	5.6725	5.6139	5.4725	5.4868	5.4828	5.4344	5.4683	5.3938	5.4363	5.3777	5.3892	5.376	5.3794	5.4154	5.3833	5.4099	5.3765	5.3889	5.384	5.3811	5.3516	5.3756	5.3861	5.3171
6390000000	5.936	5.5916	5.6104	5.5732	5.545	5.5926	5.5108	5.4169	5.4079	5.4176	5.3666	5.3858	5.3264	5.3562	5.3225	5.3234	5.3285	5.3191	5.3412	5.3225	5.3438	5.3111	5.3073	5.3162	5.3117	5.2814	5.2964	5.3327	5.2601
6485000000	5.8291	5.5383	5.5428	5.493	5.4698	5.475	5.4305	5.358	5.2778	5.3331	5.296	5.3126	5.2547	5.2557	5.271	5.2365	5.2262	5.2461	5.266	5.2424	5.254	5.2309	5.2292	5.2389	5.2523	5.197	5.1982	5.2289	5.1969
6580000000	5.7728	5.4995	5.5195	5.4513	5.4266	5.4493	5.4026	5.3084	5.2293	5.277	5.2584	5.2756	5.2212	5.2176	5.2365	5.1888	5.1841	5.2014	5.2213	5.1918	5.2012	5.2042	5.1901	5.1895	5.2084	5.1632	5.158	5.1883	5.1555
6675000000	5.7576	5.4523	5.4603	5.4317	5.3876	5.4526	5.3402	5.2656	5.2559	5.2472	5.2174	5.2433	5.1697	5.1968	5.1705	5.1625	5.1488	5.1776	5.1974	5.1593	5.1888	5.1613	5.1645	5.1446	5.1584	5.1265	5.1418	5.1633	5.1135
6770000000	5.6731	5.3474	5.3686	5.3369	5.3072	5.363	5.2538	5.1637	5.1578	5.1385	5.133	5.1288	5.0804	5.0844	5.082	5.0671	5.0691	5.0691	5.079	5.0645	5.0963	5.0683	5.0605	5.054	5.0632	5.0184	5.0536	5.0509	5.0292
6865000000	5.6185	5.3144	5.3437	5.267	5.2688	5.263	5.2204	5.1214	5.0543	5.1219	5.1203	5.096	5.0622	5.0603	5.0556	5.0068	5.0188	5.0509	5.0249	5.0099	5.0346	5.0174	5.0439	5.0322	5.0325	4.9825	4.9962	5.0124	4.9975
6960000000	5.5733	5.3173	5.3146	5.2198	5.2664	5.2094	5.2095	5.1028	5.033	5.0865	5.0925	5.0543	5.0394	5.0412	5.0295	4.9565	4.989	5.0196	4.9765	4.9776	4.9783	5.0029	5.0281	5.0114	5.0123	4.9746	4.9621	4.9752	4.9687
7055000000	5.5416	5.2538	5.2686	5.2049	5.2008	5.1993	5.1598	5.0423	5.0146	5.0302	5.0392	5.0136	4.956	5.0035	4.9659	4.9516	4.9393	4.9642	4.9736	4.9285	4.9512	4.9443	4.9723	4.9435	4.9529	4.9259	4.9338	4.9381	4.9171
7150000000	5.4873	5.1935	5.1789	5.1925	5.1472	5.1855	5.1102	4.9705	4.9891	4.9728	4.9865	4.9653	4.8788	4.9726	4.9082	4.9244	4.9135	4.9161	4.9355	4.8864	4.9284	4.8892	4.9156	4.867	4.9011	4.8523	4.9265	4.8806	4.869
7245000000	5.4223	5.1422	5.1502	5.1265	5.0907	5.1244	5.0387	4.9371	4.9293	4.9099	4.9281	4.9051	4.8375	4.9051	4.8719	4.8746	4.8388	4.8475	4.8783	4.8256	4.8738	4.8409	4.8583	4.8323	4.8497	4.8185	4.8645	4.8521	4.8038
7340000000	5.364	5.0973	5.1082	5.0345	5.0281	5.0214	5.002	4.8858	4.8391	4.8573	4.8869	4.855	4.7989	4.8279	4.818	4.7828	4.7699	4.7777	4.7888	4.7785	4.7893	4.791	4.7936	4.7911	4.7814	4.75	4.7634	4.7738	4.7528
7435000000	5.3288	5.0724	5.082	5.0054	4.9928	4.9766	4.9687	4.8509	4.8029	4.8431	4.8516	4.8245	4.7668	4.7773	4.7856	4.742	4.718	4.7462	4.7444	4.745	4.7506	4.762	4.7487	4.7594	4.7432	4.7224	4.7222	4.7266	4.721
7530000000	5.3057	5.0353	5.0307	4.9927	4.9459	4.9693	4.9288	4.8118	4.7897	4.8001	4.7973	4.7975	4.7216	4.7489	4.7448	4.7214	4.7005	4.7231	4.7383	4.7095	4.7211	4.7113	4.7089	4.7124	4.7051	4.6868	4.6934	4.6897	4.688
7625000000	5.2538	4.9668	4.9576	4.94	4.8856	4.9283	4.8668	4.7574	4.7265	4.7415	4.7348	4.7473	4.6585	4.6969	4.6842	4.6647	4.6435	4.6567	4.6907	4.6681	4.6637	4.651	4.6672	4.6286	4.6536	4.6495	4.6309	4.6282	4.631
7720000000	5.1962	4.9296	4.9258	4.8469	4.8633	4.8584	4.8086	4.7106	4.6662	4.6826	4.7117	4.6963	4.6132	4.6341	4.6239	4.6192	4.5861	4.5953	4.6251	4.6173	4.6052	4.6101	4.5877	4.5938	4.6007	4.5938	4.5491	4.5947	4.5574
7815000000	5.1548	4.9079	4.9057	4.8183	4.8183	4.8205	4.8053	4.6942	4.6475	4.653	4.6745	4.6792	4.5731	4.6209	4.5915	4.5831	4.5481	4.5683	4.5976	4.5994	4.5702	4.5815	4.5865	4.5814	4.5767	4.5579	4.5239	4.5726	4.5391
7910000000	5.1305	4.864	4.8711	4.8092	4.7661	4.8175	4.758	4.652	4.6049	4.619	4.6305	4.6462	4.548	4.6121	4.5722	4.5682	4.5452	4.5431	4.5849	4.5699	4.5639	4.5639	4.5597	4.5372	4.5549	4.5394	4.5206	4.5357	4.5024
8005000000	5.0768	4.803	4.8274	4.7835	4.7324	4.7767	4.7088	4.5856	4.562	4.5756	4.5672	4.5997	4.5004	4.5838	4.5097	4.5208	4.5136	4.512	4.5357	4.5445	4.5242	4.5287	4.5113	4.4916	4.5033	4.4668	4.4767	4.4708	4.4395
8100000000	5.0026	4.7546	4.7536	4.6926	4.687	4.7162	4.6323	4.5428	4.4981	4.5197	4.4976	4.53	4.4307	4.5122	4.4595	4.477	4.4297	4.442	4.4689	4.477	4.4476	4.4384	4.4424	4.4215	4.4334	4.418	4.4095	4.432	4.396
8195000000	4.9895	4.7387	4.7413	4.6434	4.6548	4.7047	4.5919	4.5013	4.4721	4.4993	4.5054	4.5249	4.4094	4.4423	4.4356	4.4201	4.374	4.394	4.4269	4.4171	4.4174	4.3926	4.4071	4.3906	4.4254	4.3926	4.3613	4.4136	4.3601
8290000000	4.9541	4.7144	4.7352	4.6109	4.6205	4.6635	4.5629	4.4888	4.4459	4.4826	4.4631	4.4698	4.3886	4.4077	4.4102	4.3964	4.3339	4.3669	4.3945	4.3988	4.3843	4.3589	4.3963	4.3769	4.3881	4.362	4.3376	4.3848	4.3455
8385000000	4.9087	4.6524	4.6905	4.6024	4.564	4.6144	4.5423	4.4465	4.4175	4.4282	4.4182	4.4363	4.3337	4.3909	4.3709	4.3601	4.3463	4.3524	4.3699	4.3666	4.3562	4.3369	4.3441	4.345	4.36	4.3177	4.3311	4.3222	4.2968
8480000000	4.8605	4.6057	4.633	4.5687	4.5025	4.5526	4.4989	4.3819	4.3755	4.365	4.3505	4.3841	4.2552	4.3408	4.3006	4.2967	4.3016	4.2934	4.3278	4.3196	4.3109	4.3123	4.3087	4.2684	4.3069	4.2776	4.2765	4.2865	4.2327
8575000000	4.8095	4.5619	4.5987	4.5142	4.4914	4.533	4.44	4.3534	4.3501	4.3567	4.3389	4.3464	4.2457	4.3055	4.2642	4.2734	4.2473	4.2622	4.2939	4.2837	4.2718	4.2665	4.2679	4.2527	4.2699	4.244	4.255	4.2522	4.2016
8670000000	4.8019	4.5486	4.5908	4.4663	4.4694	4.5242	4.4236	4.3481	4.3235	4.3433	4.3411	4.3319	4.221	4.2753	4.2689	4.2485	4.2201	4.2452	4.261	4.2543	4.2549	4.226	4.258	4.2439	4.2611	4.2218	4.2156	4.2244	4.208
8765000000	4.7758	4.5211	4.5607	4.4584	4.4416	4.4949	4.4108	4.3242	4.2993	4.3088	4.3078	4.3118	4.1957	4.2513	4.2545	4.2289	4.2103	4.2223	4.2392	4.2323	4.23	4.2117	4.2197	4.2149	4.2358	4.2036	4.1992	4.1978	4.193
8860000000	4.734	4.4902	4.5147	4.4485	4.4215	4.471	4.3574	4.2909	4.2617	4.2676	4.2714	4.2893	4.153	4.2227	4.1923	4.1766	4.1777	4.1811	4.226	4.181	4.2105	4.1928	4.1853	4.183	4.1925	4.1457	4.1646	4.1542	4.1431
8955000000	4.6952	4.4469	4.4649	4.3662	4.3737	4.4312	4.2986	4.247	4.1998	4.2147	4.2106	4.2418	4.1113	4.1696	4.1495	4.1231	4.1091	4.1293	4.1581	4.1239	4.1444	4.1326	4.1497	4.1267	4.1503	4.097	4.1023	4.0851	4.0826
9050000000	4.6376	4.4287	4.4236	4.3175	4.3225	4.3865	4.2592	4.1884	4.1445	4.1897	4.1777	4.1841	4.0783	4.1014	4.1201	4.0812	4.0635	4.0873	4.0845	4.0969	4.0842	4.0799	4.1066	4.0638	4.0929	4.0825	4.0624	4.0601	4.0342
9145000000	4.5915	4.3749	4.4011	4.2976	4.2859	4.3501	4.2311	4.1526	4.1293	4.1647	4.157	4.153	4.0559	4.0782	4.0871	4.0662	4.0522	4.0647	4.0678	4.0597	4.0593	4.0649	4.0652	4.0477	4.0599	4.0487	4.0347	4.0406	4.0237
9240000000	4.5803	4.3647	4.3773	4.3054	4.2585	4.3186	4.2362	4.1349	4.1039	4.1404	4.1209	4.138	4.0211	4.0955	4.0551	4.0549	4.0697	4.0372	4.0733	4.0409	4.0677	4.0473	4.0514	4.0371	4.0527	4.0156	4.0313	4.03	4.0044
9335000000	4.561	4.3537	4.3453	4.2874	4.2395	4.2877	4.2106	4.1112	4.0772	4.1239	4.1172	4.1316	4.0039	4.069	4.0325	4.0361	4.0589	4.0148	4.0791	4.0202	4.0521	4.0408	4.0304	4.007	4.0318	4.0057	3.9966	4.0145	3.9928
9430000000	4.5086	4.2901	4.3048	4.2071	4.1936	4.2613	4.1582	4.0681	4.0402	4.0698	4.0594	4.059	3.9634	4.006	3.9792	3.9671	3.9836	3.9715	4.0011	3.9722	3.9863	3.9881	3.986	3.9478	3.9893	3.9521	3.9424	3.9676	3.9329
9525000000	4.456	4.2523	4.3014	4.1338	4.1748	4.2443	4.1351	4.0682	4.0218	4.0508	4.0465	4.0439	3.9458	3.9753	3.9856	3.9308	3.9519	3.9493	3.9499	3.9616	3.949	3.9488	3.9545	3.9278	3.9671	3.9105	3.8977	3.9533	3.9354
9620000000	4.4523	4.2553	4.2695	4.1315	4.1533	4.2065	4.1307	4.0431	4.0049	4.0318	4.0168	4.0229	3.9268	3.9717	3.9664	3.9432	3.9428	3.9446	3.9321	3.9571	3.9262	3.9378	3.9387	3.911	3.9325	3.8982	3.9086	3.9291	3.9192
9715000000	4.4233	4.228	4.2275	4.147	4.1415	4.1566	4.0923	3.986	3.9614	3.9823	3.9697	3.9781	3.877	3.9398	3.9157	3.9331	3.9282	3.8965	3.9351	3.9034	3.9137	3.9268	3.8979	3.8751	3.9083	3.8713	3.8848	3.8882	3.8784
9810000000	4.3762	4.1753	4.1787	4.1019	4.0905	4.1244	4.0412	3.95	3.917	3.9388	3.9309	3.938	3.8271	3.8983	3.8548	3.8945	3.8697	3.8328	3.9002	3.8567	3.8848	3.881	3.8541	3.8332	3.8635	3.8294	3.8315	3.8491	3.8222
9905000000	4.3402	4.1409	4.1674	4.0658	4.0837	4.1104	4.0402	3.938	3.9064	3.9408	3.9301	3.918	3.8234	3.8632	3.8632	3.8378	3.8407	3.8268	3.85	3.8467	3.8468	3.8489	3.8576	3.8045	3.8485	3.8087	3.803	3.83	3.8133
10000000000	4.2804	4.1012	4.1269	4.0112	4.0554	4.0716	4.0176	3.9034	3.8524	3.9017	3.8902	3.852	3.7719	3.8304	3.8268	3.7901	3.799	3.7921	3.7982	3.8206	3.7949	3.7881	3.7972	3.7682	3.791	3.7689	3.7723	3.791	3.7773

## Sheet: e''_run3
	time /min →
	Before BnCl added	1min	2min	3min	4min	5min	10min	15min	20min	25min	30min	35min	40min	45min	50min	55min	60min	65min	70min	75min	80min	85min	90min	95min	100min	105min	110min	115min	120min
frequency	e''	e''	e''	e''	e''	e''	e''	e''	e''	e''	e''	e''	e''	e''	e''	e''	e''	e''	e''	e''	e''	e''	e''	e''	e''	e''	e''	e''	e''
500000000	3.7378	6.7929	8	9.7091	11.4246	12.426	15.4515	17.209	18.0725	19.0629	19.5024	19.8881	20.3954	20.4746	20.7028	20.9713	21.1563	21.035	21.4607	20.8589	21.1823	21.4739	21.3991	21.6533	21.8853	21.4864	21.9369	22.0519	21.8909
595000000	4.2636	6.6316	7.7753	9.1358	10.4964	11.2336	13.8838	15.3783	16.2603	16.7896	17.1713	17.6291	18.0642	18.0144	18.3623	18.4563	18.8405	18.5472	18.8615	18.6703	18.7622	19.0662	18.953	19.1596	19.4776	19.0341	19.4061	19.3101	19.343
690000000	4.5497	6.5499	7.4703	8.7416	9.9199	10.5243	12.8875	14.1403	14.8849	15.377	15.8014	16.2035	16.5258	16.4196	16.6532	16.8294	17.2037	16.976	17.2152	16.9424	17.0578	17.4133	17.3085	17.3942	17.6242	17.3301	17.4865	17.5582	17.6769
785000000	5.0636	6.8255	7.5853	8.5849	9.6061	10.1715	12.2372	13.5539	14.0226	14.5459	14.8356	15.175	15.6597	15.4407	15.6734	16.0076	15.9571	15.9437	16.119	15.7442	16.0048	16.2381	16.1826	16.3104	16.3534	16.1101	16.3729	16.5492	16.5294
880000000	5.4243	6.8803	7.6327	8.459	9.3921	9.9412	11.6787	12.8198	13.3095	13.8219	14.1244	14.3497	14.7172	14.6748	14.7682	14.9859	15.0487	15.0455	15.2431	14.8335	14.9597	15.2381	15.239	15.2554	15.271	15.0702	15.3828	15.5687	15.4908
975000000	5.6794	6.8713	7.4467	8.2701	9.057	9.5375	11.1248	12.1293	12.6093	12.9905	13.2579	13.4794	13.7633	13.7035	13.8438	14.0082	14.1661	14.0563	14.2742	14.0124	14.0909	14.291	14.3416	14.3053	14.3895	14.232	14.4671	14.4531	14.4471
1070000000	5.9926	6.9726	7.4958	8.2278	8.8969	9.2797	10.7439	11.641	12.146	12.3352	12.6055	12.868	13.1159	12.9979	13.1267	13.2665	13.5272	13.317	13.5576	13.3978	13.5211	13.5933	13.6202	13.6188	13.6666	13.4967	13.7991	13.6834	13.7253
1165000000	6.026	6.9336	7.414	7.9897	8.637	9.0109	10.3053	11.0886	11.6315	11.8328	12.047	12.3117	12.4664	12.4293	12.4409	12.6476	12.7634	12.6515	12.9448	12.6741	12.8248	12.8971	12.8952	12.9712	12.9623	12.8191	13.0218	13.0169	13.0179
1260000000	6.6141	7.2525	7.6568	8.2421	8.7673	9.1991	10.3944	11.0766	11.4159	11.812	11.9152	12.1224	12.2988	12.3338	12.3698	12.5117	12.5818	12.509	12.7993	12.3666	12.6347	12.7439	12.5907	12.744	12.7655	12.6153	12.748	12.8668	12.7701
1355000000	6.9104	7.374	7.7436	8.2457	8.7156	9.1064	10.1885	10.8359	11.1319	11.5245	11.5164	11.7715	11.9098	11.9073	11.9744	12.088	12.1521	12.093	12.3456	12.0161	12.191	12.2948	12.2549	12.317	12.4012	12.2344	12.3402	12.4875	12.347
1450000000	7.0568	7.3865	7.7364	8.1819	8.5702	8.9537	9.879	10.4319	10.8098	11.0366	11.1348	11.3102	11.4472	11.3976	11.4738	11.6341	11.6972	11.6144	11.8047	11.607	11.7005	11.7566	11.7549	11.8451	11.8493	11.8142	11.8532	11.8954	11.8746
1545000000	7.3006	7.5084	7.8421	8.2418	8.6696	8.8476	9.8161	10.3581	10.6837	10.8076	10.953	11.1327	11.2561	11.1933	11.301	11.3848	11.4831	11.3723	11.562	11.4336	11.4698	11.5704	11.5561	11.5893	11.6351	11.6073	11.6536	11.6045	11.6275
1640000000	7.6171	7.7699	8.0172	8.4014	8.743	8.9816	9.8601	10.2862	10.5796	10.7999	10.8758	11.0282	11.0928	11.0936	11.1822	11.265	11.3406	11.2757	11.4102	11.2314	11.3579	11.3915	11.4325	11.417	11.454	11.4061	11.5072	11.4804	11.4825
1735000000	7.7684	7.8863	8.0738	8.4348	8.7546	8.9872	9.7483	10.1482	10.4438	10.6345	10.7057	10.7686	10.9087	10.9036	10.9777	11.0763	11.1448	11.0556	11.1818	11.0532	11.1762	11.1458	11.1457	11.1853	11.2588	11.0955	11.2328	11.2214	11.2231
1830000000	7.9617	8.0022	8.1983	8.4921	8.7535	8.8794	9.6036	10.0367	10.2644	10.3694	10.5399	10.5673	10.7069	10.6906	10.6913	10.7961	10.883	10.7479	10.9251	10.7624	10.9015	10.9115	10.8858	10.9282	10.975	10.8414	10.9621	10.9329	10.943
1925000000	8.0876	8.1151	8.2278	8.4979	8.6934	8.7838	9.4969	9.8405	10.1	10.057	10.2922	10.3665	10.5073	10.3985	10.4297	10.5074	10.6368	10.4561	10.6783	10.5608	10.6014	10.6799	10.6455	10.6766	10.63	10.6092	10.6897	10.6468	10.6818
2020000000	8.2036	8.091	8.2171	8.516	8.6587	8.7316	9.3751	9.6814	9.954	9.939	10.1026	10.177	10.2309	10.2286	10.2278	10.3151	10.4035	10.2624	10.4587	10.3367	10.4081	10.417	10.4231	10.4795	10.4452	10.4022	10.4594	10.4398	10.4449
2115000000	8.3264	8.1092	8.2233	8.4938	8.6788	8.7435	9.2764	9.619	9.7667	9.9199	9.9855	10.0366	10.0971	10.0759	10.0543	10.2193	10.2094	10.1461	10.3054	10.1011	10.2688	10.2657	10.2132	10.2654	10.278	10.215	10.3028	10.3271	10.3139
2210000000	8.3957	8.203	8.2389	8.5261	8.6997	8.7407	9.207	9.5624	9.6558	9.8031	9.8674	9.8957	9.8823	10.0066	9.9582	10.0892	10.0724	9.9757	10.1458	9.9339	10.0552	10.1104	10.0564	10.1374	10.1329	10.0636	10.0967	10.1836	10.172
2305000000	8.4338	8.1517	8.1879	8.4616	8.551	8.607	9.1089	9.3306	9.494	9.5236	9.6334	9.6682	9.678	9.7327	9.6869	9.8065	9.8479	9.717	9.8749	9.7404	9.821	9.8151	9.7995	9.8653	9.8869	9.8042	9.81	9.8618	9.8848
2400000000	8.4321	8.1562	8.1713	8.3987	8.5245	8.5407	9.0315	9.1642	9.3428	9.335	9.4052	9.4543	9.5798	9.5231	9.512	9.5623	9.6726	9.5376	9.682	9.5691	9.6138	9.5944	9.5998	9.6273	9.6267	9.6113	9.6092	9.6532	9.6696
2495000000	8.4383	8.1294	8.131	8.3193	8.4191	8.5118	8.92	9.0642	9.1529	9.24	9.2668	9.3087	9.3944	9.3974	9.3477	9.449	9.4632	9.3505	9.4697	9.3798	9.4184	9.4606	9.4466	9.4719	9.4694	9.4193	9.4698	9.4784	9.4875
2590000000	8.4477	8.0984	8.1022	8.2952	8.3722	8.4448	8.7996	8.9849	9.0122	9.1459	9.1918	9.1875	9.2191	9.2747	9.2091	9.3472	9.2587	9.1926	9.2948	9.1812	9.2617	9.2958	9.3012	9.2659	9.3031	9.2242	9.3216	9.358	9.3237
2685000000	8.4072	8.0487	8.0109	8.1803	8.2597	8.3093	8.6359	8.7708	8.824	8.9209	8.9592	8.9545	9.0361	9.0602	8.9947	9.0837	9.0499	9.0254	9.1009	8.9658	9.0127	9.0872	9.0673	9.0841	9.0666	9.0632	9.1031	9.0847	9.1069
2780000000	8.4414	8.0264	8.0257	8.1905	8.2241	8.2946	8.5996	8.705	8.8096	8.7828	8.8326	8.8405	8.9713	8.9083	8.8748	8.925	8.9711	8.8928	8.9845	8.8948	8.9209	8.9222	8.9645	8.9765	8.9265	8.9741	8.9369	8.956	9.0201
2875000000	8.3884	7.9775	8.003	8.1189	8.1753	8.2358	8.4969	8.5785	8.6682	8.6675	8.7238	8.7406	8.8409	8.7675	8.7239	8.7743	8.8426	8.7729	8.8033	8.7538	8.7822	8.7729	8.8006	8.8479	8.7817	8.8259	8.775	8.8134	8.8406
2970000000	8.2506	7.8525	7.8548	7.9658	8.0624	8.108	8.348	8.4516	8.4555	8.5485	8.5877	8.5586	8.6019	8.5758	8.5265	8.6216	8.6052	8.5692	8.6376	8.5359	8.5772	8.6247	8.5606	8.5926	8.6089	8.5921	8.6424	8.6293	8.5991
3065000000	8.2888	7.8867	7.9023	7.9973	8.0657	8.0687	8.3096	8.4321	8.3722	8.4952	8.5255	8.5007	8.5354	8.5601	8.5075	8.5821	8.5455	8.4606	8.5425	8.4686	8.4987	8.5542	8.5113	8.5071	8.5489	8.5125	8.5993	8.6073	8.5363
3160000000	8.2878	7.8353	7.8584	7.9337	7.9798	8.0413	8.2515	8.3199	8.3017	8.3227	8.3946	8.3852	8.4179	8.3947	8.371	8.3945	8.4388	8.352	8.4252	8.3369	8.342	8.3818	8.4003	8.3917	8.4071	8.3882	8.3983	8.4158	8.4156
3255000000	8.276	7.8134	7.7976	7.9074	7.9053	8.0146	8.1551	8.1823	8.203	8.2092	8.264	8.2831	8.3227	8.2415	8.2049	8.2551	8.3173	8.2235	8.3204	8.2421	8.2448	8.2668	8.2476	8.2832	8.2677	8.2949	8.2587	8.2602	8.2984
3350000000	8.2231	7.749	7.7589	7.8548	7.8498	7.9621	8.0629	8.1028	8.083	8.1206	8.1607	8.1634	8.2083	8.135	8.0822	8.1492	8.1723	8.1222	8.1529	8.1135	8.105	8.1347	8.1172	8.1295	8.1603	8.1698	8.1759	8.1931	8.1698
3445000000	8.1671	7.7354	7.7527	7.8285	7.8338	7.8982	8.0298	8.1282	7.9668	8.0797	8.1134	8.1278	8.1107	8.0746	8.0196	8.0758	8.0931	8.0474	8.0446	8.0318	8.036	8.0487	8.0821	8.0419	8.0822	8.0477	8.1583	8.1291	8.0724
3540000000	8.1092	7.6672	7.6567	7.7565	7.7363	7.8161	7.9264	7.9571	7.8455	7.9401	7.9745	7.9728	8.018	7.9339	7.8934	7.9539	7.9403	7.911	7.9539	7.9277	7.8634	7.9256	7.9151	7.9031	7.9469	7.9152	8.0044	8.0069	7.9508
3635000000	8.0379	7.6152	7.5913	7.6678	7.6643	7.7374	7.8202	7.809	7.7694	7.8074	7.8185	7.8725	7.9097	7.8123	7.7587	7.8228	7.8386	7.7736	7.8679	7.7854	7.7521	7.7802	7.782	7.8199	7.8206	7.8467	7.8282	7.807	7.8221
3730000000	7.9505	7.5241	7.5021	7.5536	7.5707	7.6302	7.7056	7.7134	7.6465	7.6867	7.6901	7.7424	7.7829	7.6892	7.6183	7.6901	7.7104	7.6682	7.7114	7.6449	7.5989	7.6416	7.6427	7.6824	7.6881	7.719	7.6819	7.6534	7.6872
3825000000	7.8962	7.4429	7.4402	7.4885	7.4823	7.5395	7.6212	7.6274	7.5097	7.585	7.6234	7.6464	7.6441	7.587	7.521	7.5962	7.5939	7.5536	7.5908	7.5179	7.5087	7.5422	7.5441	7.534	7.5785	7.5604	7.5993	7.6013	7.5935
3920000000	7.8345	7.3927	7.3712	7.4231	7.4298	7.4963	7.536	7.5764	7.3997	7.4899	7.5596	7.5522	7.556	7.4857	7.4142	7.5195	7.483	7.4599	7.5093	7.4206	7.4213	7.4774	7.4508	7.4357	7.5012	7.45	7.5126	7.5313	7.5026
4015000000	7.726	7.3327	7.2816	7.3046	7.3326	7.4	7.4243	7.4176	7.317	7.351	7.4028	7.4205	7.4318	7.3668	7.2783	7.3686	7.3767	7.3322	7.3437	7.2921	7.2865	7.3115	7.3002	7.3225	7.3597	7.3362	7.3547	7.3676	7.3372
4110000000	7.7186	7.2746	7.2502	7.2527	7.2539	7.3492	7.3587	7.319	7.2636	7.2687	7.31	7.3339	7.3413	7.2728	7.1936	7.2481	7.3087	7.2563	7.2214	7.214	7.1825	7.211	7.1856	7.2489	7.264	7.2661	7.2439	7.2398	7.253
4205000000	7.6304	7.1722	7.1629	7.1686	7.1583	7.2453	7.2791	7.2475	7.1049	7.1784	7.2208	7.2205	7.2087	7.1469	7.0883	7.1402	7.1801	7.1171	7.1095	7.0773	7.0785	7.0998	7.0884	7.1251	7.1644	7.1252	7.1387	7.1307	7.1249
4300000000	7.5333	7.1012	7.118	7.1176	7.1276	7.1847	7.1855	7.1756	6.9985	7.0796	7.1565	7.1396	7.126	7.0786	6.9949	7.0662	7.0629	7.0193	7.0287	6.9936	7.0017	7.029	6.9873	7.0012	7.0932	7.0064	7.0714	7.0752	7.0286
4395000000	7.4159	7.0033	7.019	7.001	6.9975	7.0467	7.0829	7.072	6.9102	6.9842	7.0054	6.998	6.9856	6.9385	6.8657	6.9307	6.9504	6.9008	6.9098	6.8603	6.8504	6.8912	6.8768	6.8772	6.9654	6.888	6.9404	6.9594	6.9073
4490000000	7.3239	6.9034	6.932	6.9062	6.8754	6.9807	7.0018	6.9552	6.8003	6.8251	6.901	6.8688	6.8568	6.8333	6.7617	6.8053	6.8586	6.788	6.7388	6.7457	6.7293	6.7713	6.782	6.782	6.8103	6.7895	6.8014	6.7927	6.7965
4585000000	7.2632	6.8741	6.8758	6.8592	6.8106	6.9222	6.9558	6.8832	6.7857	6.7647	6.8367	6.783	6.8177	6.7785	6.6874	6.7165	6.8025	6.7388	6.6605	6.6828	6.6958	6.7243	6.7138	6.7577	6.7838	6.7494	6.7471	6.7473	6.7473
4680000000	7.1874	6.8019	6.7981	6.7586	6.744	6.8434	6.8517	6.8059	6.6585	6.671	6.7495	6.7145	6.7119	6.6546	6.5786	6.6629	6.6782	6.6257	6.5819	6.5924	6.5892	6.6003	6.5988	6.6279	6.6826	6.6663	6.641	6.6657	6.6097
4775000000	7.1161	6.7547	6.7378	6.6879	6.6848	6.7766	6.7407	6.7251	6.5412	6.6156	6.674	6.6648	6.6219	6.5579	6.5195	6.5831	6.5922	6.5244	6.5187	6.4961	6.4749	6.516	6.488	6.5273	6.6182	6.5655	6.5443	6.5624	6.5058
4870000000	7.0555	6.6741	6.6692	6.6487	6.6342	6.6975	6.6829	6.6359	6.4718	6.5273	6.5943	6.5647	6.5615	6.4931	6.4243	6.4856	6.5297	6.4364	6.4284	6.4057	6.3952	6.4382	6.4357	6.4425	6.5335	6.4898	6.462	6.4767	6.4293
4965000000	7.0531	6.6405	6.6402	6.6167	6.577	6.6649	6.6696	6.5762	6.4453	6.4873	6.5224	6.5058	6.53	6.4733	6.3828	6.435	6.4765	6.3781	6.3625	6.3909	6.3808	6.377	6.4077	6.4207	6.4802	6.4551	6.4136	6.4162	6.4034
5060000000	6.9349	6.5644	6.5461	6.5293	6.5238	6.5837	6.5734	6.4985	6.3371	6.3813	6.418	6.4103	6.4117	6.3512	6.2952	6.3529	6.3714	6.2861	6.2786	6.2958	6.2623	6.2737	6.298	6.3188	6.4015	6.3591	6.3125	6.3369	6.2921
5155000000	6.8427	6.5313	6.524	6.4737	6.4607	6.526	6.5146	6.4716	6.2641	6.3487	6.3963	6.3548	6.3637	6.2663	6.2426	6.2864	6.2962	6.2481	6.2487	6.226	6.1902	6.2144	6.2136	6.2378	6.3476	6.2768	6.2436	6.2477	6.2391
5250000000	6.7525	6.4393	6.4489	6.405	6.3899	6.465	6.4161	6.3743	6.169	6.2576	6.3248	6.285	6.2932	6.2121	6.1785	6.2123	6.2404	6.161	6.1588	6.1448	6.1025	6.1327	6.116	6.1679	6.2716	6.19	6.1813	6.1725	6.1872
5345000000	6.7354	6.3594	6.3776	6.3616	6.3265	6.4119	6.3878	6.2706	6.1424	6.1449	6.2101	6.1875	6.2083	6.1331	6.0906	6.1153	6.1459	6.082	6.0341	6.0876	6.0334	6.0296	6.0727	6.1132	6.1661	6.1022	6.085	6.0996	6.119
5440000000	6.7077	6.3232	6.3235	6.3005	6.2604	6.3793	6.3397	6.2356	6.0943	6.0737	6.1498	6.1257	6.1233	6.0661	6.0289	6.0343	6.0876	6.0086	5.9486	6.0115	5.9803	5.977	6.0446	6.0606	6.101	6.0513	6.0139	6.0412	6.0441
5535000000	6.6026	6.2347	6.248	6.2157	6.1974	6.2869	6.2275	6.1609	5.9991	6.0321	6.0933	6.0335	6.0646	5.9858	5.9366	5.9741	5.9766	5.9591	5.8889	5.936	5.8992	5.9341	5.9507	5.9214	6.0137	5.9764	5.945	5.9495	5.9502
5630000000	6.5342	6.204	6.2075	6.1904	6.1307	6.2027	6.1502	6.1205	5.9329	5.9793	6.0028	5.9951	6.0022	5.919	5.8786	5.9406	5.9025	5.9218	5.8503	5.8808	5.8364	5.8857	5.8565	5.8471	5.9171	5.9088	5.8938	5.8989	5.8791
5725000000	6.4694	6.1238	6.1313	6.1015	6.0806	6.1426	6.0692	6.0007	5.8481	5.9031	5.9325	5.8996	5.9092	5.8497	5.7866	5.8633	5.8416	5.816	5.7504	5.7834	5.7453	5.7812	5.7734	5.7725	5.8522	5.8214	5.8019	5.8054	5.7884
5820000000	6.4449	6.1035	6.0855	6.0279	6.0459	6.1253	6.0638	5.9515	5.8347	5.8169	5.8607	5.8432	5.852	5.7997	5.7353	5.7861	5.8026	5.7509	5.6729	5.7178	5.6834	5.715	5.7671	5.7541	5.805	5.7849	5.7362	5.7725	5.7709
5915000000	6.3662	6.0385	6.0191	5.9612	5.9651	6.061	5.9795	5.892	5.7536	5.7416	5.7874	5.7823	5.787	5.7303	5.6642	5.7007	5.724	5.6704	5.6089	5.6269	5.5971	5.6478	5.6948	5.6773	5.7428	5.7108	5.6459	5.6822	5.678
6010000000	6.2462	5.9494	5.9439	5.9039	5.8954	5.9608	5.9082	5.821	5.6484	5.6966	5.7419	5.7325	5.7035	5.6475	5.5816	5.642	5.6142	5.6112	5.5648	5.5502	5.5151	5.5715	5.6035	5.5556	5.6386	5.6276	5.5916	5.61	5.5758
6105000000	6.1814	5.8582	5.8798	5.8462	5.8236	5.8888	5.8375	5.7814	5.5553	5.644	5.674	5.6904	5.6548	5.5969	5.5345	5.5751	5.5395	5.5597	5.5284	5.4752	5.4753	5.5141	5.5265	5.4829	5.5633	5.554	5.5278	5.5457	5.4973
6200000000	6.1314	5.7986	5.8264	5.7849	5.7796	5.8373	5.7866	5.6903	5.5121	5.5518	5.5967	5.5936	5.577	5.5225	5.45	5.5042	5.5035	5.467	5.4488	5.4284	5.4066	5.4152	5.4465	5.4282	5.5066	5.4805	5.4604	5.4722	5.4485
6295000000	6.088	5.7655	5.7943	5.7588	5.7453	5.798	5.756	5.6586	5.4905	5.4843	5.5541	5.5338	5.5493	5.4416	5.3934	5.4563	5.4765	5.4364	5.3867	5.3936	5.3881	5.3805	5.4473	5.4333	5.4631	5.4501	5.4069	5.4233	5.4309
6390000000	6.0249	5.7095	5.715	5.673	5.6634	5.7278	5.6635	5.5888	5.4265	5.4256	5.4811	5.4583	5.4638	5.3679	5.3203	5.3669	5.3948	5.3662	5.3373	5.2998	5.2959	5.3005	5.3554	5.3514	5.3862	5.3687	5.325	5.3408	5.3528
6485000000	5.9598	5.6672	5.649	5.6182	5.6061	5.6695	5.6131	5.5271	5.3553	5.3958	5.4276	5.4298	5.3751	5.3167	5.2498	5.3207	5.3369	5.3058	5.2908	5.2448	5.2319	5.2486	5.2813	5.2551	5.3226	5.3026	5.2763	5.2882	5.2648
6580000000	5.8957	5.6193	5.6051	5.583	5.5516	5.6143	5.5521	5.4653	5.3196	5.3439	5.3576	5.3548	5.3156	5.2561	5.1946	5.2655	5.2698	5.2276	5.2241	5.1773	5.171	5.2019	5.2212	5.2059	5.2499	5.2373	5.1988	5.2286	5.2175
6675000000	5.8743	5.5932	5.6062	5.5625	5.5551	5.6028	5.5445	5.4519	5.284	5.2966	5.3079	5.3089	5.3286	5.2237	5.2055	5.2335	5.238	5.21	5.1928	5.1772	5.1484	5.1604	5.2338	5.2316	5.2434	5.2349	5.1819	5.1963	5.2282
6770000000	5.8081	5.5465	5.5447	5.5073	5.5125	5.561	5.5007	5.3974	5.227	5.2468	5.2539	5.2845	5.2675	5.1726	5.1657	5.1864	5.1839	5.1717	5.1368	5.1307	5.0948	5.1047	5.1554	5.1884	5.2073	5.1734	5.1234	5.153	5.1636
6865000000	5.6912	5.4534	5.435	5.4294	5.3979	5.4533	5.3728	5.2813	5.1155	5.1771	5.187	5.1833	5.1359	5.0674	5.0276	5.0789	5.0852	5.0507	5.047	5.0458	4.9928	5.0193	5.0344	5.046	5.0771	5.0566	5.0277	5.0737	5.0467
6960000000	5.6618	5.4367	5.3982	5.4245	5.3712	5.4106	5.3425	5.2593	5.0939	5.1272	5.1837	5.1727	5.1254	5.0547	4.9985	5.0582	5.048	5.0575	5.0445	5.007	4.9483	5.0012	4.9939	5.0055	5.0277	5.0143	4.9993	5.0498	5.0089
7055000000	5.6248	5.3724	5.3769	5.343	5.3291	5.3703	5.291	5.2136	5.0478	5.0444	5.0803	5.0974	5.0546	4.9977	4.9513	4.9819	5.0038	4.9672	4.9589	4.9513	4.9054	4.9373	4.9731	4.9553	5.0115	4.9915	4.944	4.9775	4.9757
7150000000	5.5945	5.3438	5.3452	5.2885	5.3017	5.3458	5.2421	5.1912	4.9929	4.9925	5.0395	5.051	5.0026	4.9457	4.9151	4.9243	4.9711	4.9256	4.8997	4.8997	4.8587	4.8893	4.9552	4.9415	5.0226	4.9516	4.8832	4.9214	4.9334
7245000000	5.5392	5.285	5.2842	5.249	5.2396	5.2977	5.2019	5.1333	4.952	4.961	5.0101	5.0098	4.9888	4.9148	4.8663	4.8815	4.8953	4.8839	4.8564	4.8581	4.8079	4.8416	4.8948	4.8869	4.9402	4.9091	4.8567	4.8767	4.9048
7340000000	5.4902	5.2293	5.2245	5.2047	5.21	5.2115	5.1626	5.0835	4.8972	4.9233	4.9736	4.9699	4.9232	4.8606	4.8093	4.8625	4.8443	4.8526	4.8009	4.8066	4.7397	4.8095	4.8409	4.8153	4.8656	4.8545	4.8382	4.8378	4.8212
7435000000	5.4451	5.1723	5.1854	5.1822	5.1564	5.1591	5.1013	5.0202	4.8407	4.8707	4.917	4.9099	4.8616	4.8152	4.7531	4.8051	4.7931	4.826	4.7383	4.7479	4.6936	4.7548	4.7841	4.7456	4.8212	4.8068	4.7775	4.7869	4.7561
7530000000	5.414	5.1127	5.1332	5.1484	5.1134	5.1428	5.0802	4.9743	4.8064	4.8187	4.8803	4.8769	4.8273	4.7735	4.718	4.7704	4.7578	4.7866	4.7004	4.7135	4.6559	4.7245	4.7519	4.7228	4.8085	4.7808	4.7239	4.7508	4.7308
7625000000	5.3586	5.0719	5.0954	5.1016	5.0692	5.1113	5.0338	4.9396	4.7602	4.7746	4.8299	4.8236	4.784	4.7299	4.6713	4.7259	4.72	4.7577	4.676	4.6748	4.6134	4.6813	4.7194	4.6732	4.7598	4.745	4.6899	4.6992	4.701
7720000000	5.3017	5.0613	5.0395	5.0422	5.0132	5.047	4.9702	4.8935	4.7307	4.7491	4.8094	4.7838	4.732	4.6982	4.6251	4.6541	4.6656	4.6943	4.6242	4.6371	4.5677	4.6315	4.6569	4.6203	4.7039	4.6881	4.6563	4.6497	4.633
7815000000	5.2691	5.0264	5.0111	5.0016	4.9764	4.9834	4.9349	4.8498	4.6794	4.7314	4.7721	4.7382	4.6908	4.6621	4.5793	4.6151	4.6339	4.6698	4.5945	4.5821	4.5405	4.6054	4.6138	4.5671	4.6439	4.6392	4.6161	4.6123	4.5914
7910000000	5.2236	4.9619	4.9841	4.9504	4.9593	4.9641	4.9011	4.8053	4.6246	4.6371	4.7075	4.6745	4.644	4.5931	4.5279	4.5774	4.5767	4.5966	4.5607	4.5395	4.5112	4.5446	4.5796	4.5294	4.6166	4.6098	4.5755	4.5653	4.5788
8005000000	5.1896	4.9493	4.9501	4.9146	4.939	4.9611	4.8787	4.7656	4.5809	4.5839	4.6742	4.6427	4.6249	4.5552	4.507	4.5631	4.5571	4.5663	4.5296	4.5101	4.5182	4.4943	4.5589	4.5275	4.5935	4.5779	4.5559	4.545	4.5854
8100000000	5.1395	4.8967	4.9062	4.8783	4.8754	4.896	4.8386	4.7097	4.5481	4.5633	4.6219	4.5943	4.5803	4.5012	4.4727	4.5374	4.5048	4.5145	4.4925	4.4854	4.4523	4.4606	4.5099	4.4781	4.5396	4.5296	4.5225	4.5022	4.5274
8195000000	5.0978	4.8638	4.8708	4.8557	4.8131	4.8569	4.772	4.6694	4.5056	4.5484	4.5712	4.5737	4.5304	4.4889	4.4581	4.477	4.457	4.4806	4.4526	4.4308	4.3916	4.413	4.4413	4.4267	4.4817	4.474	4.457	4.4501	4.4293
8290000000	5.0853	4.831	4.839	4.8343	4.8013	4.8159	4.7576	4.6511	4.4754	4.5187	4.5492	4.5553	4.5112	4.4657	4.4186	4.4579	4.4279	4.4516	4.4102	4.4085	4.3497	4.4083	4.4137	4.4003	4.4484	4.4542	4.4383	4.4149	4.3993
8385000000	5.0281	4.7878	4.7814	4.777	4.7658	4.7897	4.7193	4.6284	4.4252	4.4655	4.5091	4.5034	4.4465	4.412	4.3857	4.4096	4.402	4.4014	4.3401	4.3548	4.316	4.3516	4.3704	4.3916	4.4102	4.4186	4.4019	4.3987	4.3967
8480000000	5	4.7768	4.7562	4.7526	4.7471	4.7828	4.714	4.6233	4.3875	4.4299	4.5013	4.478	4.4473	4.385	4.3493	4.3956	4.3769	4.3711	4.3133	4.3215	4.2826	4.3105	4.3513	4.3844	4.4163	4.3847	4.3895	4.3758	4.3903
8575000000	4.9163	4.7103	4.6856	4.7053	4.6802	4.7019	4.6337	4.5479	4.3294	4.3846	4.4347	4.4434	4.3842	4.3236	4.2958	4.3411	4.3081	4.2999	4.2628	4.2652	4.2194	4.2592	4.2992	4.3097	4.3385	4.3317	4.3349	4.2961	4.2973
8670000000	4.8799	4.6773	4.6455	4.6773	4.6301	4.6593	4.5798	4.4926	4.3072	4.3516	4.3886	4.4042	4.3357	4.2805	4.2454	4.303	4.2478	4.2894	4.2346	4.2237	4.1819	4.2399	4.2714	4.2795	4.2724	4.2756	4.2782	4.263	4.245
8765000000	4.8558	4.6454	4.6251	4.6339	4.6158	4.6236	4.5599	4.4791	4.2792	4.3099	4.3728	4.36	4.313	4.2623	4.2157	4.2662	4.2385	4.2608	4.2036	4.2017	4.1474	4.2054	4.2319	4.2495	4.2503	4.2605	4.2447	4.251	4.216
8860000000	4.822	4.6163	4.5984	4.6026	4.6041	4.6167	4.5299	4.4615	4.2465	4.2846	4.363	4.3343	4.3013	4.2236	4.1976	4.2451	4.2308	4.2165	4.1868	4.163	4.1251	4.1672	4.2116	4.2266	4.2602	4.2418	4.2287	4.2427	4.2134
8955000000	4.7707	4.597	4.5676	4.5564	4.5785	4.5727	4.4969	4.4159	4.2036	4.26	4.3272	4.3113	4.2754	4.1937	4.1783	4.1888	4.2026	4.2023	4.1476	4.1472	4.0811	4.1401	4.1828	4.187	4.232	4.1924	4.1836	4.1939	4.1554
9050000000	4.7403	4.5466	4.5161	4.5195	4.5245	4.5498	4.438	4.3742	4.1745	4.2385	4.2621	4.2849	4.2471	4.159	4.144	4.1603	4.1608	4.1936	4.105	4.1031	4.0421	4.1089	4.1383	4.1366	4.1746	4.1344	4.1296	4.1603	4.1031
9145000000	4.7057	4.4983	4.4774	4.4732	4.4735	4.5054	4.3999	4.3426	4.1222	4.1978	4.2074	4.232	4.1898	4.1284	4.0879	4.1115	4.1161	4.1544	4.061	4.0751	3.9939	4.0762	4.0901	4.0979	4.1169	4.1159	4.0946	4.125	4.079
9240000000	4.678	4.4879	4.4736	4.4414	4.4582	4.4832	4.3896	4.3204	4.1153	4.1608	4.2025	4.2052	4.1695	4.0967	4.0862	4.0786	4.1032	4.1121	4.0422	4.0431	3.9788	4.0486	4.075	4.0657	4.117	4.0961	4.0792	4.0942	4.0887
9335000000	4.6547	4.482	4.4644	4.4304	4.4535	4.4903	4.3772	4.3098	4.1138	4.1558	4.2095	4.1927	4.159	4.0901	4.0723	4.0771	4.101	4.1058	4.0435	4.0329	3.9619	4.0295	4.0637	4.0738	4.0951	4.0916	4.075	4.0849	4.0954
9430000000	4.6057	4.4351	4.4196	4.3821	4.4145	4.4363	4.3486	4.2558	4.0713	4.128	4.1701	4.1653	4.1403	4.0662	4.0309	4.034	4.0558	4.071	4.0177	4.0003	3.9232	3.9863	4.0385	4.0517	4.044	4.0418	4.0339	4.0601	4.0283
9525000000	4.5554	4.3839	4.3717	4.3571	4.3778	4.3964	4.3218	4.2198	4.0361	4.1016	4.1508	4.1426	4.113	4.0673	3.9872	4.0253	4.03	4.0412	3.9903	3.9615	3.9119	3.9625	3.9874	4.0093	4.0095	4.001	3.9957	4.0296	3.9945
9620000000	4.5154	4.3137	4.314	4.3028	4.3109	4.3289	4.2532	4.1788	3.9709	4.0238	4.0668	4.0578	4.0565	3.974	3.9298	3.9647	3.9765	3.9974	3.9226	3.8941	3.8532	3.9183	3.9264	3.9304	3.9512	3.9483	3.9359	3.958	3.9505
9715000000	4.5159	4.3312	4.3324	4.3172	4.3013	4.3409	4.2322	4.1781	3.9791	4.0297	4.0635	4.0414	4.0479	3.9579	3.927	3.9456	3.9811	3.9834	3.906	3.8723	3.846	3.914	3.9395	3.9548	3.9502	3.9527	3.924	3.9642	3.9523
9810000000	4.4875	4.3062	4.2906	4.2881	4.2595	4.3152	4.2007	4.1433	3.9646	4.0013	4.0429	4.0151	4.0175	3.9435	3.8849	3.9063	3.9401	3.9576	3.8762	3.8306	3.8087	3.8868	3.9157	3.9132	3.923	3.9263	3.893	3.9333	3.919
9905000000	4.4521	4.2724	4.2402	4.2377	4.2254	4.2473	4.1793	4.1022	3.903	3.9469	4.011	3.9875	3.972	3.8975	3.8476	3.8706	3.9086	3.9304	3.8556	3.8131	3.7725	3.8499	3.8627	3.8547	3.8849	3.8866	3.8453	3.8825	3.8852
10000000000	4.4183	4.2385	4.209	4.2091	4.1765	4.2014	4.1371	4.0613	3.8722	3.9055	3.9606	3.9546	3.9195	3.8664	3.7834	3.8388	3.8789	3.8867	3.795	3.7715	3.7481	3.8153	3.821	3.8293	3.8451	3.8355	3.798	3.8452	3.8278

## Sheet: NMR models
Run 1							Run 2							Run 3
experimental (NMR)		predicted (PLS)			PLS model summary statistics		experimental (NMR)		predicted (PLS)			PLS model summary statistics		experimental (NMR)		predicted (PLS)			PLS model summary statistics
t /min	[BnCl] /M	t /min	[BnCl] /M		General model Exp2:		t /min	[BnCl] /M	t /min	[BnCl] /M		General model Exp2:		t /min	[BnCl] /M	t /min	[BnCl] /M		General model Exp2:
0	0.5	0	0.4999		f(x) = a*exp(b*x) + c*exp(d*x)		0	0.5	0	0.4999		f(x) = a*exp(b*x) + c*exp(d*x)		0	0.5	0	0.5		f(x) = a*exp(b*x) + c*exp(d*x)
15.5	0.2	1	0.461983		Coefficients (with 95% confidence bounds):		15.5	0.205	1	0.464315		Coefficients (with 95% confidence bounds):		15.5	0.2	1	0.463271		Coefficients (with 95% confidence bounds):
30.5	0.125	2	0.428192		a = 0.2747 (0.224, 0.3254)		30.5	0.13	2	0.432311		a = 0.2727 (0.1965, 0.3489)		30.5	0.125	2	0.430312		a = 0.2847 (0.2373, 0.3321)
45.5	0.09	3	0.398036		b = -0.1291 (-0.1701, -0.08819)		45.5	0.085	3	0.403494		b = -0.1199 (-0.171, -0.06882)		45.5	0.085	3	0.4007		b = -0.1207 (-0.1524, -0.08888)
60.5	0.06	4	0.371084		c = 0.2252 (0.1752, 0.2753)		60.5	0.06	4	0.377512		c = 0.2272 (0.1518, 0.3027)		60.5	0.06	4	0.374065		c = 0.2153 (0.1684, 0.2621)
90.5	0.035	5	0.346958		d = -0.02085 (-0.02488, -0.01681)		90.5	0.035	5	0.354054		d = -0.02123 (-0.02709, -0.01536)		90.5	0.035	5	0.350074		d = -0.02045 (-0.02427, -0.01662)
120.5	0.02	10	0.258359				120.5	0.02	10	0.265959				120.5	0.02	10	0.260633
		15	0.204333		Goodness of fit:				15	0.210382		Goodness of fit:				15	0.204994		Goodness of fit:
		20	0.169185		SSE: 2.326e-05				20	0.173384		SSE: 4.275e-05				20	0.168495		SSE: 1.887e-05
		25	0.144612		R-square: 0.9999				25	0.147242		R-square: 0.9997				25	0.143054		R-square: 0.9999
		30	0.126193		Adjusted R-square: 0.9997				30	0.127646		Adjusted R-square: 0.9995				30	0.124192		Adjusted R-square: 0.9998
		35	0.111549		RMSE: 0.002785				35	0.112174		RMSE: 0.003775				35	0.10941		RMSE: 0.002508
		40	0.0993772						40	0.0994396						40	0.0972931
		45	0.0889473						45	0.088636						45	0.0870257
		50	0.0798313						50	0.0792761						50	0.0781237
		55	0.0717653						55	0.0710543						55	0.0702878
		60	0.0645752						60	0.0637678						60	0.0633235
		65	0.0581375						65	0.057274						65	0.0570961
		70	0.0523584						70	0.0514665						70	0.0515069
		75	0.0471626						75	0.0462617						75	0.046479
		80	0.0424871						80	0.0415908						80	0.0419495
		85	0.0382775						85	0.0373956						85	0.0378657
		90	0.0344862						90	0.0336259						90	0.0341818
		95	0.0310712						95	0.0302375						95	0.0308575
		100	0.0279946						100	0.0271912						100	0.0278572
		105	0.0252229						105	0.0244522						105	0.025149
		110	0.0227257						110	0.0219893						110	0.0227043
		115	0.0204758						115	0.0197745						115	0.0204973
		120	0.0184487						120	0.0177829						120	0.018505

## Sheet: e'_PLS-models
	run 1		run 2		run 3			PLS model
t /min	Y Measured 1	Y Predicted 1	Y Measured 1	Y Predicted 1	Y Measured 1	Y Predicted 1		exp	no. of latent variables	RMSEC	RMSECV	R^2 cal	R^2 CV
1	0.461983	0.492867	0.464315	0.478416	0.463271	0.461152		DS5 model	2	0.013334	0.01424	0.99	0.989
2	0.428192	0.443874	0.432311	0.428493	0.430312	0.409973
3	0.398036	0.399492	0.403494	0.385209	0.4007	0.369278		exp	RMSEP	R^2 pred
4	0.371084	0.352423	0.377512	0.360205	0.374065	0.317832		DS6	0.016237	0.991
5	0.346958	0.333626	0.354054	0.331593	0.350074	0.297595		DS7	0.02636	0.986
10	0.258359	0.241872	0.265959	0.242816	0.260633	0.209784		Average RMSEP	0.0212985
15	0.204333	0.195749	0.210382	0.181608	0.204994	0.161259		stdv RMSEP	0.00715804
20	0.169185	0.143968	0.173384	0.136178	0.168495	0.13404
25	0.144612	0.133123	0.147242	0.117957	0.143054	0.107207
30	0.126193	0.114644	0.127646	0.111052	0.124192	0.093821
35	0.111549	0.0894237	0.112174	0.0925946	0.10941	0.0731305
40	0.0993772	0.0928781	0.0994396	0.102119	0.0972931	0.0753651
45	0.0889473	0.0831674	0.088636	0.0707656	0.0870257	0.0636488
50	0.0798313	0.0665403	0.0792761	0.0646037	0.0781237	0.0541165
55	0.0717653	0.076248	0.0710543	0.0589274	0.0702878	0.0518872
60	0.0645752	0.0642721	0.0637678	0.0504641	0.0633235	0.0453695
65	0.0581375	0.0597954	0.057274	0.0423874	0.0570961	0.0452527
70	0.0523584	0.052921	0.0514665	0.038342	0.0515069	0.0446635
75	0.0471626	0.0507467	0.0462617	0.0453585	0.046479	0.0382884
80	0.0424871	0.049659	0.0415908	0.0397133	0.0419495	0.036077
85	0.0382775	0.0494165	0.0373956	0.0455906	0.0378657	0.0330487
90	0.0344862	0.0504008	0.0336259	0.0303351	0.0341818	0.0272412
95	0.0310712	0.0392611	0.0302375	0.0289016	0.0308575	0.028273
100	0.0279946	0.0322771	0.0271912	0.0367755	0.0278572	0.0384241
105	0.0252229	0.0309746	0.0244522	0.0215239	0.025149	0.0208074
110	0.0227257	0.0417535	0.0219893	0.0296087	0.0227043	0.0308071
115	0.0204758	0.0325407	0.0197745	0.0338653	0.0204973	0.025838
120	0.0184487	0.0315097	0.0177829	0.0258366	0.018505	0.0268514

## Sheet: e''_PLS-models
	run 1		run 2		run 3			PLS model
t /min	Y Measured 1	Y Predicted 1	Y Measured 1	Y Predicted 1	Y Measured 1	Y Predicted 1		exp	no. of latent variables	RMSEC	RMSECV	R^2 cal	R^2 CV
1	0.461983	0.474437	0.464315	0.473973	0.463271	0.467644		DS5 model	2	0.011452	0.011697	0.993	0.993
2	0.428192	0.4429	0.432311	0.425504	0.430312	0.43239
3	0.398036	0.395758	0.403494	0.380619	0.4007	0.387221		exp	RMSEP	R^2 pred
4	0.371084	0.376717	0.377512	0.346851	0.374065	0.341309		DS6	0.016453	0.99
5	0.346958	0.343155	0.354054	0.3287	0.350074	0.320545		DS7	0.017358	0.99
10	0.258359	0.250663	0.265959	0.240357	0.260633	0.23178		Average RMSEP	0.0169055
15	0.204333	0.179901	0.210382	0.180516	0.204994	0.175352		stdv RMSEP	0.0169055
20	0.169185	0.14726	0.173384	0.144203	0.168495	0.133895
25	0.144612	0.136124	0.147242	0.131659	0.143054	0.115681
30	0.126193	0.114904	0.127646	0.111436	0.124192	0.107269
35	0.111549	0.0966476	0.112174	0.0982937	0.10941	0.0927152
40	0.0993772	0.0892949	0.0994396	0.0820883	0.0972931	0.0769845
45	0.0889473	0.077205	0.088636	0.077792	0.0870257	0.0729204
50	0.0798313	0.0758071	0.0792761	0.0704911	0.0781237	0.0596215
55	0.0717653	0.0679433	0.0710543	0.0690915	0.0702878	0.0565535
60	0.0645752	0.0608905	0.0637678	0.0631454	0.0633235	0.0496116
65	0.0581375	0.055053	0.057274	0.0586678	0.0570961	0.0526112
70	0.0523584	0.0561082	0.0514665	0.0554279	0.0515069	0.0388253
75	0.0471626	0.0474309	0.0462617	0.04935	0.046479	0.0511406
80	0.0424871	0.0495413	0.0415908	0.047446	0.0419495	0.0411303
85	0.0382775	0.0386912	0.0373956	0.0472425	0.0378657	0.0350621
90	0.0344862	0.041356	0.0336259	0.0435436	0.0341818	0.0390105
95	0.0310712	0.0387063	0.0302375	0.045175	0.0308575	0.0342798
100	0.0279946	0.0350731	0.0271912	0.0347011	0.0278572	0.0327565
105	0.0252229	0.0416004	0.0244522	0.0425302	0.025149	0.0420353
110	0.0227257	0.0333925	0.0219893	0.0372153	0.0227043	0.0288756
115	0.0204758	0.0432226	0.0197745	0.0380854	0.0204973	0.027845
120	0.0184487	0.0351412	0.0177829	0.0352775	0.018505	0.027747
